# Supplementary material for: Rab2A regulates the progression of nonalcoholic fatty liver disease downstream of AMPK-TBC1D1 axis by stabilizing PPARγ
Source: PLoS Biol. 2022 Jan 21;20(1):e3001522. doi: 10.1371/journal.pbio.3001522 (PMC8809606; doi:10.1371/journal.pbio.3001522)
Supplement: S1 RNA Sequencing data — (XLSX) [file pbio.3001522.s010.xlsx]

## Sheet:  Rab2A  overexpression cell-1
DepSeq2 analysis data
Gene_id	Gene name	Gene description	FC(Flag_Rab2A/Free_Flag)	Log2FC(Flag_Rab2A/Free_Flag)	Pvalue	Padjust	Significant	Regulate	NC_1	NC_2	NC_3	Rab2A_1	Rab2A_2	Rab2A_3	Free_Flag	Flag_Rab2A
ENSG00000177301	KCNA2	potassium voltage-gated channel subfamily A member 2 [Source:HGNC Symbol;Acc:HGNC:6220]	0.022	-5.48111	0.00291819	0.0441299	yes	down	0	0.43	0.18	0	0	0	0.203333	0
ENSG00000174145	NWD2	NACHT and WD repeat domain containing 2 [Source:HGNC Symbol;Acc:HGNC:29229]	0.018	-5.77135	0.00163198	0.029901	yes	down	0.01	0.19	0.11	0	0	0	0.103333	0
ENSG00000169083	AR	androgen receptor [Source:HGNC Symbol;Acc:HGNC:644]	0.006	-7.48839	1.20342e-05	0.000928759	yes	down	0.01	0.56	0.24	0	0	0	0.27	0
ENSG00000150893	FREM2	FRAS1 related extracellular matrix 2 [Source:HGNC Symbol;Acc:HGNC:25396]	0.08	-3.63844	0.00253119	0.0402391	yes	down	0.01	2.78	0.66	0	0.07	0.18	1.15	0.0833333
ENSG00000072657	TRHDE	thyrotropin releasing hormone degrading enzyme [Source:HGNC Symbol;Acc:HGNC:30748]	0.066	-3.91135	0.00307904	0.045836	yes	down	0.02	0.81	0.38	0	0.01	0.12	0.403333	0.0433333
ENSG00000152580	IGSF10	immunoglobulin superfamily member 10 [Source:HGNC Symbol;Acc:HGNC:26384]	0.058	-4.09764	0.00161567	0.0297213	yes	down	0.03	0.66	0.18	0	0	0.11	0.29	0.0366667
ENSG00000143469	SYT14	synaptotagmin 14 [Source:HGNC Symbol;Acc:HGNC:23143]	0.053	-4.23723	0.00113917	0.0234573	yes	down	0.03	0.87	0.27	0	0	0.04	0.39	0.0133333
ENSG00000106278	PTPRZ1	protein tyrosine phosphatase receptor type Z1 [Source:HGNC Symbol;Acc:HGNC:9685]	0.034	-4.86458	0.00106185	0.0221904	yes	down	0.03	1.39	0.48	0	0	0.02	0.633333	0.00666667
ENSG00000137727	ARHGAP20	Rho GTPase activating protein 20 [Source:HGNC Symbol;Acc:HGNC:18357]	0.035	-4.8556	0.000121814	0.00464239	yes	down	0.04	1.23	0.53	0	0.04	0.01	0.6	0.0166667
ENSG00000138061	CYP1B1	cytochrome P450 family 1 subfamily B member 1 [Source:HGNC Symbol;Acc:HGNC:2597]	0.042	-4.5594	0.000131679	0.0049323	yes	down	0.04	1.51	1.61	0	0.08	0.07	1.05333	0.05
ENSG00000183023	SLC8A1	solute carrier family 8 member A1 [Source:HGNC Symbol;Acc:HGNC:11068]	0.053	-4.22689	0.000559257	0.0141953	yes	down	0.04	4.06	1.4	0	0.02	0.11	1.83333	0.0433333
ENSG00000162849	KIF26B	kinesin family member 26B [Source:HGNC Symbol;Acc:HGNC:25484]	0.118	-3.0875	0.00316409	0.0466781	yes	down	0.05	0.63	0.1	0.01	0.01	0.06	0.26	0.0266667
ENSG00000196172	ZNF681	zinc finger protein 681 [Source:HGNC Symbol;Acc:HGNC:26457]	0.087	-3.52153	0.00247406	0.0396516	yes	down	0.05	0.63	0.58	0	0.02	0.05	0.42	0.0233333
ENSG00000118596	SLC16A7	solute carrier family 16 member 7 [Source:HGNC Symbol;Acc:HGNC:10928]	0.08	-3.63555	0.000855153	0.0190018	yes	down	0.05	0.87	0.5	0	0.13	0.04	0.473333	0.0566667
ENSG00000138792	ENPEP	glutamyl aminopeptidase [Source:HGNC Symbol;Acc:HGNC:3355]	0.079	-3.65673	0.00179969	0.0319991	yes	down	0.06	0.36	0.54	0	0.09	0.12	0.32	0.07
ENSG00000178568	ERBB4	erb-b2 receptor tyrosine kinase 4 [Source:HGNC Symbol;Acc:HGNC:3432]	0.03	-5.04184	0.00103609	0.0218612	yes	down	0.07	0.34	0.13	0	0	0.01	0.18	0.00333333
ENSG00000196482	ESRRG	estrogen related receptor gamma [Source:HGNC Symbol;Acc:HGNC:3474]	0.068	-3.88199	0.00148435	0.0280401	yes	down	0.07	0.74	0.55	0	0.03	0.03	0.453333	0.02
ENSG00000048740	CELF2	CUGBP Elav-like family member 2 [Source:HGNC Symbol;Acc:HGNC:2550]	0.023	-5.46237	1.51036e-05	0.00110413	yes	down	0.07	2.74	0.89	0	0	0.05	1.23333	0.0166667
ENSG00000246596	AC139795.1	SUMO interacting motifs containing 1 (SIMC1) pseudogene	0.04	-4.65942	0.00141471	0.0270889	yes	down	0.07	4.22	1.15	0	0.09	0.05	1.81333	0.0466667
ENSG00000165194	PCDH19	protocadherin 19 [Source:HGNC Symbol;Acc:HGNC:14270]	0.104	-3.27004	0.00208722	0.0352017	yes	down	0.08	0.7	0.25	0	0.04	0.04	0.343333	0.0266667
ENSG00000168772	CXXC4	CXXC finger protein 4 [Source:HGNC Symbol;Acc:HGNC:24593]	0.08	-3.6464	0.0010958	0.022755	yes	down	0.08	1.24	0.92	0	0.04	0.08	0.746667	0.04
ENSG00000111799	COL12A1	collagen type XII alpha 1 chain [Source:HGNC Symbol;Acc:HGNC:2188]	0.072	-3.80352	0.000812211	0.0183167	yes	down	0.08	1.3	0.41	0.02	0.06	0.02	0.596667	0.0333333
ENSG00000183580	FBXL7	F-box and leucine rich repeat protein 7 [Source:HGNC Symbol;Acc:HGNC:13604]	0.023	-5.42055	0.00341697	0.0493353	yes	down	0.1	0.15	0.14	0	0	0	0.13	0
ENSG00000153707	PTPRD	protein tyrosine phosphatase receptor type D [Source:HGNC Symbol;Acc:HGNC:9668]	0.028	-5.15866	0.000311232	0.00925543	yes	down	0.11	1.28	0.51	0	0	0.02	0.633333	0.00666667
ENSG00000141431	ASXL3	ASXL transcriptional regulator 3 [Source:HGNC Symbol;Acc:HGNC:29357]	0.066	-3.91749	0.000529957	0.013675	yes	down	0.11	1.39	0.5	0	0.02	0.17	0.666667	0.0633333
ENSG00000080573	COL5A3	collagen type V alpha 3 chain [Source:HGNC Symbol;Acc:HGNC:14864]	0.019	-5.70372	0.00216551	0.0361194	yes	down	0.13	0.03	0.09	0	0	0	0.0833333	0
ENSG00000267104	TBC1D3P1-DHX40P1	TBC1D3P1-DHX40P1 readthrough, transcribed pseudogene [Source:HGNC Symbol;Acc:HGNC:42362]	0.041	-4.61481	0.00118309	0.0239277	yes	down	0.13	1.07	1.08	0	0	0.09	0.76	0.03
ENSG00000081052	COL4A4	collagen type IV alpha 4 chain [Source:HGNC Symbol;Acc:HGNC:2206]	0.089	-3.48673	0.000425643	0.0116415	yes	down	0.16	0.53	0.35	0.01	0.01	0.05	0.346667	0.0233333
ENSG00000274927	AC239859.4	lysine (K)-specific methyltransferase 2C (KMT2C) pseudogene	0.008	-6.96778	2.96195e-05	0.00173743	yes	down	0.16	3.37	2.49	0	0	0	2.00667	0
ENSG00000169184	MN1	MN1 proto-oncogene, transcriptional regulator [Source:HGNC Symbol;Acc:HGNC:7180]	0.126	-2.98558	0.00197528	0.0338656	yes	down	0.16	3.58	1.12	0.01	0.11	0.16	1.62	0.0933333
ENSG00000189369	GSPT2	G1 to S phase transition 2 [Source:HGNC Symbol;Acc:HGNC:4622]	0.057	-4.13861	0.00105184	0.0220895	yes	down	0.17	0.91	0.73	0	0.04	0.03	0.603333	0.0233333
ENSG00000162722	TRIM58	tripartite motif containing 58 [Source:HGNC Symbol;Acc:HGNC:24150]	0.006	-7.3508	2.59557e-06	0.000335649	yes	down	0.17	0.94	0.27	0	0	0	0.46	0
ENSG00000122870	BICC1	BicC family RNA binding protein 1 [Source:HGNC Symbol;Acc:HGNC:19351]	0.073	-3.78131	0.000292311	0.0088216	yes	down	0.18	3.93	1.93	0.03	0.25	0.12	2.01333	0.133333
ENSG00000185950	IRS2	insulin receptor substrate 2 [Source:HGNC Symbol;Acc:HGNC:6126]	0.129	-2.95401	0.00182982	0.032301	yes	down	0.19	1.68	0.5	0.01	0.06	0.14	0.79	0.07
ENSG00000106031	HOXA13	homeobox A13 [Source:HGNC Symbol;Acc:HGNC:5102]	0.064	-3.96497	0.000237597	0.00761791	yes	down	0.19	9.02	2.82	0.01	0.25	0.26	4.01	0.173333
ENSG00000215218	UBE2QL1	ubiquitin conjugating enzyme E2 Q family like 1 [Source:HGNC Symbol;Acc:HGNC:37269]	0.064	-3.95772	0.00108764	0.0226334	yes	down	0.21	0.29	0.26	0	0.01	0.03	0.253333	0.0133333
ENSG00000174004	NRROS	negative regulator of reactive oxygen species [Source:HGNC Symbol;Acc:HGNC:24613]	0.039	-4.68959	0.00137179	0.0264215	yes	down	0.23	0.96	0.48	0	0.02	0.02	0.556667	0.0133333
ENSG00000170743	SYT9	synaptotagmin 9 [Source:HGNC Symbol;Acc:HGNC:19265]	0.046	-4.43738	6.184e-05	0.00295006	yes	down	0.24	1.09	0.96	0	0.04	0.03	0.763333	0.0233333
ENSG00000164604	GPR85	G protein-coupled receptor 85 [Source:HGNC Symbol;Acc:HGNC:4536]	0.097	-3.36882	0.00333613	0.0484528	yes	down	0.24	1.41	1.76	0	0.06	0.38	1.13667	0.146667
ENSG00000254585	MAGEL2	MAGE family member L2 [Source:HGNC Symbol;Acc:HGNC:6814]	0.051	-4.2879	0.00263132	0.0411476	yes	down	0.25	0.23	0.29	0	0	0.03	0.256667	0.01
ENSG00000101938	CHRDL1	chordin like 1 [Source:HGNC Symbol;Acc:HGNC:29861]	0.049	-4.35129	0.00102943	0.0217937	yes	down	0.25	0.8	0.53	0	0	0.05	0.526667	0.0166667
ENSG00000148143	ZNF462	zinc finger protein 462 [Source:HGNC Symbol;Acc:HGNC:21684]	0.03	-5.04179	5.87658e-05	0.00284553	yes	down	0.26	1.72	0.26	0	0.02	0.1	0.746667	0.04
ENSG00000196169	KIF19	kinesin family member 19 [Source:HGNC Symbol;Acc:HGNC:26735]	0.03	-5.03663	0.00325824	0.0475673	yes	down	0.27	0.15	0.28	0.02	0	0	0.233333	0.00666667
ENSG00000149212	SESN3	sestrin 3 [Source:HGNC Symbol;Acc:HGNC:23060]	0.122	-3.03763	0.00243204	0.0391375	yes	down	0.28	8.73	6	0.05	0.35	0.83	5.00333	0.41
ENSG00000164794	KCNV1	potassium voltage-gated channel modifier subfamily V member 1 [Source:HGNC Symbol;Acc:HGNC:18861]	0.034	-4.86935	0.000143962	0.00523294	yes	down	0.29	0.59	0.46	0	0.01	0.01	0.446667	0.00666667
ENSG00000104332	SFRP1	secreted frizzled related protein 1 [Source:HGNC Symbol;Acc:HGNC:10776]	0.024	-5.40458	1.38439e-07	5.33804e-05	yes	down	0.29	3.37	2.28	0.01	0.03	0.05	1.98	0.03
ENSG00000178522	AMBN	ameloblastin [Source:HGNC Symbol;Acc:HGNC:452]	0.012	-6.41135	0.000245275	0.00779215	yes	down	0.3	0.14	1.19	0	0	0	0.543333	0
ENSG00000185105	MYADML2	myeloid associated differentiation marker like 2 [Source:HGNC Symbol;Acc:HGNC:34548]	0.031	-5.02635	1.08065e-05	0.000889162	yes	down	0.3	1.76	2.99	0.02	0.07	0.02	1.68333	0.0366667
ENSG00000197653	DNAH10	dynein axonemal heavy chain 10 [Source:HGNC Symbol;Acc:HGNC:2941]	0.017	-5.90534	0.000663452	0.015776	yes	down	0.31	0.18	0.1	0	0.04	0	0.196667	0.0133333
ENSG00000187902	SHISA7	shisa family member 7 [Source:HGNC Symbol;Acc:HGNC:35409]	0.022	-5.52986	5.85458e-05	0.00284553	yes	down	0.31	0.31	0.33	0.02	0	0.01	0.316667	0.01
ENSG00000196628	TCF4	transcription factor 4 [Source:HGNC Symbol;Acc:HGNC:11634]	0.105	-3.2465	0.00320932	0.047098	yes	down	0.31	8.07	4.2	0	0.43	0.62	4.19333	0.35
ENSG00000113657	DPYSL3	dihydropyrimidinase like 3 [Source:HGNC Symbol;Acc:HGNC:3015]	0.114	-3.13083	0.00153111	0.028602	yes	down	0.33	0.59	0.53	0.05	0.01	0.21	0.483333	0.09
ENSG00000170500	LONRF2	LON peptidase N-terminal domain and ring finger 2 [Source:HGNC Symbol;Acc:HGNC:24788]	0.088	-3.51032	0.00151586	0.0284169	yes	down	0.34	2.92	0.6	0	0.13	0.13	1.28667	0.0866667
ENSG00000169946	ZFPM2	zinc finger protein, FOG family member 2 [Source:HGNC Symbol;Acc:HGNC:16700]	0.107	-3.2195	0.00153604	0.0286316	yes	down	0.36	2.23	0.88	0.04	0.06	0.52	1.15667	0.206667
ENSG00000080709	KCNN2	potassium calcium-activated channel subfamily N member 2 [Source:HGNC Symbol;Acc:HGNC:6291]	0.043	-4.55114	0.00219795	0.0365056	yes	down	0.38	1.15	0.43	0	0.03	0.04	0.653333	0.0233333
ENSG00000178163	ZNF518B	zinc finger protein 518B [Source:HGNC Symbol;Acc:HGNC:29365]	0.103	-3.28414	0.00190709	0.0331005	yes	down	0.38	7.1	4.87	0.01	0.51	0.68	4.11667	0.4
ENSG00000118946	PCDH17	protocadherin 17 [Source:HGNC Symbol;Acc:HGNC:14267]	0.079	-3.66808	0.000528105	0.0136489	yes	down	0.43	1.47	0.73	0	0.09	0.09	0.876667	0.06
ENSG00000111432	FZD10	frizzled class receptor 10 [Source:HGNC Symbol;Acc:HGNC:4039]	0.005	-7.53125	3.37904e-07	9.0393e-05	yes	down	0.44	2.91	1.54	0	0.02	0	1.63	0.00666667
ENSG00000091622	PITPNM3	PITPNM family member 3 [Source:HGNC Symbol;Acc:HGNC:21043]	0.161	-2.63323	0.00150034	0.0282607	yes	down	0.46	1.12	0.71	0.03	0.09	0.12	0.763333	0.08
ENSG00000166501	PRKCB	protein kinase C beta [Source:HGNC Symbol;Acc:HGNC:9395]	0.076	-3.71797	0.000851465	0.0189627	yes	down	0.47	1.24	1.5	0.01	0	0.14	1.07	0.05
ENSG00000197106	SLC6A17	solute carrier family 6 member 17 [Source:HGNC Symbol;Acc:HGNC:31399]	0.062	-4.01298	0.000432911	0.0117586	yes	down	0.49	0.41	0.26	0	0.01	0.06	0.386667	0.0233333
ENSG00000185565	LSAMP	limbic system associated membrane protein [Source:HGNC Symbol;Acc:HGNC:6705]	0.104	-3.26499	0.00224447	0.0370903	yes	down	0.5	1.06	0.81	0	0.18	0.28	0.79	0.153333
ENSG00000130558	OLFM1	olfactomedin 1 [Source:HGNC Symbol;Acc:HGNC:17187]	0.08	-3.64382	0.00162944	0.0298908	yes	down	0.5	1.64	1.27	0.02	0	0.11	1.13667	0.0433333
ENSG00000166963	MAP1A	microtubule associated protein 1A [Source:HGNC Symbol;Acc:HGNC:6835]	0.17	-2.55554	0.00178646	0.0317924	yes	down	0.5	4.79	1.02	0.1	0.34	0.28	2.10333	0.24
ENSG00000122733	PHF24	PHD finger protein 24 [Source:HGNC Symbol;Acc:HGNC:29180]	0.042	-4.56082	0.00060896	0.0150214	yes	down	0.51	0.44	0.24	0	0.01	0.03	0.396667	0.0133333
ENSG00000103489	XYLT1	xylosyltransferase 1 [Source:HGNC Symbol;Acc:HGNC:15516]	0.132	-2.92305	0.0014509	0.0274875	yes	down	0.51	0.69	0.28	0.15	0.06	0.08	0.493333	0.0966667
ENSG00000277200	AC005696.4	novel transcript	0.059	-4.0728	0.00172772	0.0309714	yes	down	0.53	0.3	0.32	0	0.04	0.03	0.383333	0.0233333
ENSG00000254553	AL033529.1	novel transcript	0.075	-3.74552	0.00163303	0.029901	yes	down	0.53	1.5	0.65	0	0	0.15	0.893333	0.05
ENSG00000166246	C16orf71	chromosome 16 open reading frame 71 [Source:HGNC Symbol;Acc:HGNC:25081]	0.114	-3.13587	0.00325138	0.0475251	yes	down	0.57	1.26	1.51	0.14	0.2	0.04	1.11333	0.126667
ENSG00000182168	UNC5C	unc-5 netrin receptor C [Source:HGNC Symbol;Acc:HGNC:12569]	0.143	-2.80918	0.00195326	0.0335759	yes	down	0.58	3.39	1.18	0.06	0.16	0.36	1.71667	0.193333
ENSG00000085552	IGSF9	immunoglobulin superfamily member 9 [Source:HGNC Symbol;Acc:HGNC:18132]	0.113	-3.14345	0.0026054	0.04089	yes	down	0.59	0.59	0.44	0.05	0.02	0.06	0.54	0.0433333
ENSG00000112139	MDGA1	MAM domain containing glycosylphosphatidylinositol anchor 1 [Source:HGNC Symbol;Acc:HGNC:19267]	0.148	-2.75489	0.00229009	0.0375289	yes	down	0.6	1.41	0.91	0.05	0.06	0.29	0.973333	0.133333
ENSG00000286596	AC098595.1	novel transcript, antisense to PCDH7	0.074	-3.76534	0.000155791	0.00558906	yes	down	0.6	2.16	1.41	0.02	0.05	0.15	1.39	0.0733333
ENSG00000067842	ATP2B3	ATPase plasma membrane Ca2+ transporting 3 [Source:HGNC Symbol;Acc:HGNC:816]	0.07	-3.83253	0.00241932	0.0390622	yes	down	0.62	0.24	0.58	0	0	0.14	0.48	0.0466667
ENSG00000110148	CCKBR	cholecystokinin B receptor [Source:HGNC Symbol;Acc:HGNC:1571]	0.053	-4.25102	0.00168839	0.0304608	yes	down	0.62	0.46	1.18	0	0	0.15	0.753333	0.05
ENSG00000166448	TMEM130	transmembrane protein 130 [Source:HGNC Symbol;Acc:HGNC:25429]	0.099	-3.33529	0.0030608	0.0457029	yes	down	0.62	0.51	0.5	0.03	0.02	0.29	0.543333	0.113333
ENSG00000276644	DACH1	dachshund family transcription factor 1 [Source:HGNC Symbol;Acc:HGNC:2663]	0.117	-3.09861	0.00334375	0.0485276	yes	down	0.65	11.89	2.57	0.02	0.51	0.73	5.03667	0.42
ENSG00000037965	HOXC8	homeobox C8 [Source:HGNC Symbol;Acc:HGNC:5129]	0.107	-3.21775	0.00115504	0.023696	yes	down	0.66	3	1.37	0	0.2	0.22	1.67667	0.14
ENSG00000150510	FAM124A	family with sequence similarity 124 member A [Source:HGNC Symbol;Acc:HGNC:26413]	0.155	-2.69254	0.00289281	0.0438691	yes	down	0.71	2.21	1.01	0.05	0.12	0.31	1.31	0.16
ENSG00000109956	B3GAT1	beta-1,3-glucuronyltransferase 1 [Source:HGNC Symbol;Acc:HGNC:921]	0.03	-5.04577	0.000394383	0.0110635	yes	down	0.72	0.16	0.43	0	0	0.03	0.436667	0.01
ENSG00000104818	CGB2	chorionic gonadotropin subunit beta 2 [Source:HGNC Symbol;Acc:HGNC:16722]	0.018	-5.81598	0.00135006	0.0261566	yes	down	0.72	0.76	2.85	0	0	0	1.44333	0
ENSG00000102195	GPR50	G protein-coupled receptor 50 [Source:HGNC Symbol;Acc:HGNC:4506]	0.071	-3.81513	6.94204e-05	0.00318961	yes	down	0.74	3.6	1.82	0	0.19	0.13	2.05333	0.106667
ENSG00000148408	CACNA1B	calcium voltage-gated channel subunit alpha1 B [Source:HGNC Symbol;Acc:HGNC:1389]	0.095	-3.39731	0.00319512	0.04703	yes	down	0.77	0.33	0.2	0	0.01	0.21	0.433333	0.0733333
ENSG00000185585	OLFML2A	olfactomedin like 2A [Source:HGNC Symbol;Acc:HGNC:27270]	0.156	-2.67984	0.00213648	0.0357541	yes	down	0.78	0.85	1.15	0.08	0.05	0.23	0.926667	0.12
ENSG00000183873	SCN5A	sodium voltage-gated channel alpha subunit 5 [Source:HGNC Symbol;Acc:HGNC:10593]	0.15	-2.74067	0.000960934	0.0207429	yes	down	0.82	2.19	2.1	0.09	0.16	0.62	1.70333	0.29
ENSG00000129595	EPB41L4A	erythrocyte membrane protein band 4.1 like 4A [Source:HGNC Symbol;Acc:HGNC:13278]	0.107	-3.22615	0.00344089	0.0495715	yes	down	0.82	2.52	1.9	0	0.31	0.91	1.74667	0.406667
ENSG00000135144	DTX1	deltex E3 ubiquitin ligase 1 [Source:HGNC Symbol;Acc:HGNC:3060]	0.054	-4.22039	0.000790729	0.0179765	yes	down	0.86	0.54	1.37	0	0	0.12	0.923333	0.04
ENSG00000167037	SGSM1	small G protein signaling modulator 1 [Source:HGNC Symbol;Acc:HGNC:29410]	0.15	-2.73636	0.00303913	0.0454804	yes	down	0.88	1.61	1.4	0.04	0.07	0.29	1.29667	0.133333
ENSG00000268388	FENDRR	FOXF1 adjacent non-coding developmental regulatory RNA [Source:HGNC Symbol;Acc:HGNC:43894]	0.168	-2.57132	0.00247698	0.039666	yes	down	0.89	4.17	1.95	0.08	0.27	0.55	2.33667	0.3
ENSG00000183785	TUBA8	tubulin alpha 8 [Source:HGNC Symbol;Acc:HGNC:12410]	0.01	-6.67674	5.6478e-05	0.0027766	yes	down	0.92	0.78	0.49	0	0	0	0.73	0
ENSG00000074047	GLI2	GLI family zinc finger 2 [Source:HGNC Symbol;Acc:HGNC:4318]	0.137	-2.8688	0.00211356	0.0354937	yes	down	0.95	3.93	0.97	0.01	0.16	0.31	1.95	0.16
ENSG00000006283	CACNA1G	calcium voltage-gated channel subunit alpha1 G [Source:HGNC Symbol;Acc:HGNC:1394]	0.113	-3.15073	0.00121285	0.0243026	yes	down	0.99	0.88	2.03	0.03	0.07	0.26	1.3	0.12
ENSG00000117154	IGSF21	immunoglobin superfamily member 21 [Source:HGNC Symbol;Acc:HGNC:28246]	0.062	-4.01746	0.00320058	0.047075	yes	down	1	0.23	1.01	0	0.1	0.03	0.746667	0.0433333
ENSG00000022567	SLC45A4	solute carrier family 45 member 4 [Source:HGNC Symbol;Acc:HGNC:29196]	0.115	-3.11789	0.000659192	0.0157324	yes	down	1	3.53	1.71	0.01	0.14	0.35	2.08	0.166667
ENSG00000185924	RTN4RL1	reticulon 4 receptor like 1 [Source:HGNC Symbol;Acc:HGNC:21329]	0.204	-2.2934	0.0029982	0.0450074	yes	down	1.02	2.55	2.16	0.18	0.23	0.46	1.91	0.29
ENSG00000224287	MSL3P1	MSL complex subunit 3 pseudogene 1 [Source:HGNC Symbol;Acc:HGNC:17837]	0.074	-3.75807	0.000142083	0.00520309	yes	down	1.04	2.2	2.79	0	0.22	0.22	2.01	0.146667
ENSG00000258924	AC002094.1	novel transcript readthrough between TMEM199 and SARM1	0.032	-4.9812	0.000291773	0.0088216	yes	down	1.05	1.38	4.48	0	0.23	0	2.30333	0.0766667
ENSG00000272602	ZNF595	zinc finger protein 595 [Source:HGNC Symbol;Acc:HGNC:27196]	0.058	-4.09795	0.000629273	0.0152773	yes	down	1.05	4.66	3.06	0	0.11	0.24	2.92333	0.116667
ENSG00000134369	NAV1	neuron navigator 1 [Source:HGNC Symbol;Acc:HGNC:15989]	0.149	-2.74254	0.000641304	0.0153984	yes	down	1.05	5.12	1.77	0.22	0.23	0.53	2.64667	0.326667
ENSG00000158089	GALNT14	polypeptide N-acetylgalactosaminyltransferase 14 [Source:HGNC Symbol;Acc:HGNC:22946]	0.035	-4.82985	0.000245254	0.00779215	yes	down	1.07	0.63	0.59	0	0.09	0.14	0.763333	0.0766667
ENSG00000249568	AC104793.1	novel transcript	0.043	-4.53188	0.000115038	0.0044452	yes	down	1.07	2.06	4.7	0	0	0.26	2.61	0.0866667
ENSG00000175658	DRD5P2	dopamine receptor D5 pseudogene 2 [Source:HGNC Symbol;Acc:HGNC:3028]	0.009	-6.71858	0.000134843	0.00501266	yes	down	1.1	0.14	0.29	0	0	0	0.51	0
ENSG00000170745	KCNS3	potassium voltage-gated channel modifier subfamily S member 3 [Source:HGNC Symbol;Acc:HGNC:6302]	0.137	-2.87283	0.00230868	0.0376766	yes	down	1.1	2.29	2.76	0.05	0.13	0.49	2.05	0.223333
ENSG00000103089	FA2H	fatty acid 2-hydroxylase [Source:HGNC Symbol;Acc:HGNC:21197]	0.148	-2.75573	0.00228927	0.0375289	yes	down	1.15	0.93	2.42	0.17	0.13	0.86	1.5	0.386667
ENSG00000242732	RTL5	retrotransposon Gag like 5 [Source:HGNC Symbol;Acc:HGNC:29430]	0.148	-2.75246	0.00115188	0.0236695	yes	down	1.16	1.8	0.99	0.11	0.08	0.27	1.31667	0.153333
ENSG00000183287	CCBE1	collagen and calcium binding EGF domains 1 [Source:HGNC Symbol;Acc:HGNC:29426]	0.104	-3.26491	0.00278927	0.0428189	yes	down	1.17	1.79	1.62	0	0.03	0.41	1.52667	0.146667
ENSG00000106123	EPHB6	EPH receptor B6 [Source:HGNC Symbol;Acc:HGNC:3396]	0.098	-3.34667	0.00022255	0.00724578	yes	down	1.24	1.18	2.98	0.06	0.19	0.59	1.8	0.28
ENSG00000250133	HOXC-AS2	HOXC cluster antisense RNA 2 [Source:HGNC Symbol;Acc:HGNC:43750]	0.09	-3.47059	0.000557686	0.0141953	yes	down	1.27	5.59	1.93	0	0.11	0.36	2.93	0.156667
ENSG00000260272	AC093525.2	novel protein	0.058	-4.10435	0.00291732	0.0441299	yes	down	1.31	0.52	0.4	0	0	0.12	0.743333	0.04
ENSG00000129993	CBFA2T3	CBFA2/RUNX1 partner transcriptional co-repressor 3 [Source:HGNC Symbol;Acc:HGNC:1537]	0.113	-3.15043	0.000702888	0.0164049	yes	down	1.33	1.62	0.88	0.27	0.23	0.15	1.27667	0.216667
ENSG00000153404	PLEKHG4B	pleckstrin homology and RhoGEF domain containing G4B [Source:HGNC Symbol;Acc:HGNC:29399]	0.128	-2.96918	0.00181987	0.0322122	yes	down	1.34	2.25	2.19	0.01	0.04	0.69	1.92667	0.246667
ENSG00000261949	GFY	golgi associated olfactory signaling regulator [Source:HGNC Symbol;Acc:HGNC:44663]	0.018	-5.7853	0.000489968	0.0129332	yes	down	1.35	0.4	0.49	0	0.04	0	0.746667	0.0133333
ENSG00000126583	PRKCG	protein kinase C gamma [Source:HGNC Symbol;Acc:HGNC:9402]	0.122	-3.03274	0.00254248	0.0403209	yes	down	1.35	0.65	0.62	0.05	0.06	0.19	0.873333	0.1
ENSG00000173175	ADCY5	adenylate cyclase 5 [Source:HGNC Symbol;Acc:HGNC:236]	0.117	-3.10097	0.00167167	0.0302701	yes	down	1.36	1.09	1.43	0.02	0.03	0.31	1.29333	0.12
ENSG00000158050	DUSP2	dual specificity phosphatase 2 [Source:HGNC Symbol;Acc:HGNC:3068]	0.036	-4.79631	2.6503e-05	0.00161858	yes	down	1.36	2.18	2.33	0	0.1	0.22	1.95667	0.106667
ENSG00000170370	EMX2	empty spiracles homeobox 2 [Source:HGNC Symbol;Acc:HGNC:3341]	0.147	-2.76569	0.00210436	0.0353716	yes	down	1.45	3.93	2.66	0.11	0.2	0.8	2.68	0.37
ENSG00000100302	RASD2	RASD family member 2 [Source:HGNC Symbol;Acc:HGNC:18229]	0.089	-3.48454	0.00154136	0.0286672	yes	down	1.46	1.22	2.72	0	0.04	0.4	1.8	0.146667
ENSG00000233728	AL929472.3	novel transcript	0.012	-6.35888	0.000173775	0.00606978	yes	down	1.49	4.66	0.8	0	0	0	2.31667	0
ENSG00000137142	IGFBPL1	insulin like growth factor binding protein like 1 [Source:HGNC Symbol;Acc:HGNC:20081]	0.078	-3.68242	4.65546e-06	0.000494863	yes	down	1.5	2.81	2.26	0.05	0.16	0.21	2.19	0.14
ENSG00000171794	UTF1	undifferentiated embryonic cell transcription factor 1 [Source:HGNC Symbol;Acc:HGNC:12634]	0.062	-4.00957	0.00329964	0.0480292	yes	down	1.52	0.52	1.94	0	0	0.22	1.32667	0.0733333
ENSG00000163909	HEYL	hes related family bHLH transcription factor with YRPW motif like [Source:HGNC Symbol;Acc:HGNC:4882]	0.145	-2.78437	0.000224688	0.00730328	yes	down	1.6	3.6	2.41	0.15	0.24	0.46	2.53667	0.283333
ENSG00000007171	NOS2	nitric oxide synthase 2 [Source:HGNC Symbol;Acc:HGNC:7873]	0.094	-3.40792	0.00021421	0.00709164	yes	down	1.61	1.84	1.98	0.08	0.04	0.3	1.81	0.14
ENSG00000172985	SH3RF3	SH3 domain containing ring finger 3 [Source:HGNC Symbol;Acc:HGNC:24699]	0.157	-2.67126	0.00204262	0.0347475	yes	down	1.67	3.1	1.56	0.04	0.21	0.58	2.11	0.276667
ENSG00000149090	PAMR1	peptidase domain containing associated with muscle regeneration 1 [Source:HGNC Symbol;Acc:HGNC:24554]	0.047	-4.39684	0.000610124	0.0150214	yes	down	1.74	1.14	1.2	0	0	0.16	1.36	0.0533333
ENSG00000188223	AD000671.1	novel protein	0.01	-6.67445	5.52433e-05	0.00273642	yes	down	1.75	1.75	0.64	0	0	0	1.38	0
ENSG00000105641	SLC5A5	solute carrier family 5 member 5 [Source:HGNC Symbol;Acc:HGNC:11040]	0.105	-3.24873	0.000580278	0.0145737	yes	down	1.8	2.89	2.87	0.06	0.04	0.49	2.52	0.196667
ENSG00000217236	SP9	Sp9 transcription factor [Source:HGNC Symbol;Acc:HGNC:30690]	0.187	-2.42054	0.00227223	0.0374242	yes	down	1.82	6.39	4.57	0.2	0.52	1.08	4.26	0.6
ENSG00000120075	HOXB5	homeobox B5 [Source:HGNC Symbol;Acc:HGNC:5116]	0.092	-3.44383	0.00051835	0.01343	yes	down	1.84	7.21	4.11	0	0.23	0.68	4.38667	0.303333
ENSG00000189120	SP6	Sp6 transcription factor [Source:HGNC Symbol;Acc:HGNC:14530]	0.181	-2.46974	0.0022872	0.0375289	yes	down	1.87	1.22	2.11	0.24	0.26	0.29	1.73333	0.263333
ENSG00000103241	FOXF1	forkhead box F1 [Source:HGNC Symbol;Acc:HGNC:3809]	0.124	-3.00692	0.00106424	0.0222168	yes	down	1.87	5.11	2.65	0.03	0.2	0.72	3.21	0.316667
ENSG00000171954	CYP4F22	cytochrome P450 family 4 subfamily F member 22 [Source:HGNC Symbol;Acc:HGNC:26820]	0.08	-3.64491	0.000576881	0.0145069	yes	down	1.88	0.71	1.85	0.05	0.02	0.25	1.48	0.106667
ENSG00000261730	AL034346.1	novel transcript, antisense to FOXF2	0.126	-2.98681	0.00141456	0.0270889	yes	down	1.88	2.31	2.02	0.18	0.1	0.44	2.07	0.24
ENSG00000182580	EPHB3	EPH receptor B3 [Source:HGNC Symbol;Acc:HGNC:3394]	0.083	-3.59859	0.000105023	0.00415365	yes	down	1.89	2.13	3.42	0.01	0.1	0.35	2.48	0.153333
ENSG00000259485	LINC02253	long intergenic non-protein coding RNA 2253 [Source:HGNC Symbol;Acc:HGNC:53151]	0.083	-3.58536	0.00316993	0.0467292	yes	down	1.89	2.25	2.09	0	0.16	0.28	2.07667	0.146667
ENSG00000013619	MAMLD1	mastermind like domain containing 1 [Source:HGNC Symbol;Acc:HGNC:2568]	0.069	-3.86382	3.76414e-05	0.00205046	yes	down	1.89	3.7	2.06	0	0.23	0.22	2.55	0.15
ENSG00000123407	HOXC12	homeobox C12 [Source:HGNC Symbol;Acc:HGNC:5124]	0.096	-3.38393	0.00027334	0.00835962	yes	down	1.9	1.94	2.44	0.1	0.04	0.34	2.09333	0.16
ENSG00000159387	IRX6	iroquois homeobox 6 [Source:HGNC Symbol;Acc:HGNC:14675]	0.076	-3.70887	0.00121535	0.0243026	yes	down	1.91	0.98	1.24	0	0.09	0.28	1.37667	0.123333
ENSG00000138136	LBX1	ladybird homeobox 1 [Source:HGNC Symbol;Acc:HGNC:16960]	0.112	-3.16152	7.61212e-05	0.00337815	yes	down	1.98	2.73	2.24	0.1	0.23	0.32	2.31667	0.216667
ENSG00000099822	HCN2	hyperpolarization activated cyclic nucleotide gated potassium and sodium channel 2 [Source:HGNC Symbol;Acc:HGNC:4846]	0.18	-2.47303	0.00130844	0.0255264	yes	down	2.05	3.3	4.47	0.37	0.29	0.66	3.27333	0.44
ENSG00000107954	NEURL1	neuralized E3 ubiquitin protein ligase 1 [Source:HGNC Symbol;Acc:HGNC:7761]	0.1	-3.32282	0.00162681	0.0298705	yes	down	2.09	0.8	2.39	0.12	0.03	0.38	1.76	0.176667
ENSG00000105605	CACNG7	calcium voltage-gated channel auxiliary subunit gamma 7 [Source:HGNC Symbol;Acc:HGNC:13626]	0.066	-3.91993	0.000696393	0.016342	yes	down	2.11	1.12	1.41	0.02	0	0.28	1.54667	0.1
ENSG00000178573	MAF	MAF bZIP transcription factor [Source:HGNC Symbol;Acc:HGNC:6776]	0.123	-3.01981	0.00136151	0.0262619	yes	down	2.11	13.51	9.33	0.18	0.5	1.34	8.31667	0.673333
ENSG00000184828	ZBTB7C	zinc finger and BTB domain containing 7C [Source:HGNC Symbol;Acc:HGNC:31700]	0.119	-3.07032	0.00120982	0.0243014	yes	down	2.12	0.83	0.69	0.02	0.05	0.19	1.21333	0.0866667
ENSG00000104888	SLC17A7	solute carrier family 17 member 7 [Source:HGNC Symbol;Acc:HGNC:16704]	0.162	-2.62712	0.00150808	0.0283412	yes	down	2.13	1.86	3.16	0.3	0.18	0.44	2.38333	0.306667
ENSG00000141750	STAC2	SH3 and cysteine rich domain 2 [Source:HGNC Symbol;Acc:HGNC:23990]	0.114	-3.12697	0.000332211	0.00973612	yes	down	2.15	2.26	3.47	0.08	0.18	0.54	2.62667	0.266667
ENSG00000143772	ITPKB	inositol-trisphosphate 3-kinase B [Source:HGNC Symbol;Acc:HGNC:6179]	0.122	-3.032	8.87289e-05	0.00376046	yes	down	2.29	3.72	2.62	0.09	0.27	0.5	2.87667	0.286667
ENSG00000087258	GNAO1	G protein subunit alpha o1 [Source:HGNC Symbol;Acc:HGNC:4389]	0.098	-3.35793	0.000124434	0.00470575	yes	down	2.3	2.18	2.1	0.04	0.3	0.49	2.19333	0.276667
ENSG00000171246	NPTX1	neuronal pentraxin 1 [Source:HGNC Symbol;Acc:HGNC:7952]	0.137	-2.87175	0.00185711	0.0325709	yes	down	2.32	14.22	6.99	0.31	0.79	1.69	7.84333	0.93
ENSG00000052850	ALX4	ALX homeobox 4 [Source:HGNC Symbol;Acc:HGNC:450]	0.155	-2.69391	0.00150893	0.0283412	yes	down	2.42	5.18	3.25	0.09	0.27	0.99	3.61667	0.45
ENSG00000119866	BCL11A	BAF chromatin remodeling complex subunit BCL11A [Source:HGNC Symbol;Acc:HGNC:13221]	0.137	-2.86536	0.00275392	0.0423755	yes	down	2.42	5.51	4.45	0.07	0.57	1.61	4.12667	0.75
ENSG00000095713	CRTAC1	cartilage acidic protein 1 [Source:HGNC Symbol;Acc:HGNC:14882]	0.124	-3.0126	0.00222738	0.0369009	yes	down	2.43	0.87	2.29	0.08	0.07	0.38	1.86333	0.176667
ENSG00000250208	FZD10-AS1	FZD10 antisense divergent transcript [Source:HGNC Symbol;Acc:HGNC:48632]	0.003	-8.55629	8.01775e-09	7.27766e-06	yes	down	2.44	1.8	1.19	0	0	0	1.81	0
ENSG00000139515	PDX1	pancreatic and duodenal homeobox 1 [Source:HGNC Symbol;Acc:HGNC:6107]	0.1	-3.32789	0.000227228	0.00736152	yes	down	2.46	1.57	2.12	0.09	0.12	0.34	2.05	0.183333
ENSG00000181408	UTS2R	urotensin 2 receptor [Source:HGNC Symbol;Acc:HGNC:4468]	0.197	-2.34062	0.00123394	0.0245352	yes	down	2.53	3.78	2.89	0.33	0.51	0.68	3.06667	0.506667
ENSG00000126882	FAM78A	family with sequence similarity 78 member A [Source:HGNC Symbol;Acc:HGNC:25465]	0.166	-2.59468	0.00251465	0.0400409	yes	down	2.55	3.59	5.02	0.28	0.16	1.01	3.72	0.483333
ENSG00000107859	PITX3	paired like homeodomain 3 [Source:HGNC Symbol;Acc:HGNC:9006]	0.149	-2.74397	0.00314053	0.046435	yes	down	2.57	2.05	3.08	0.11	0.27	0.73	2.56667	0.37
ENSG00000175040	CHST2	carbohydrate sulfotransferase 2 [Source:HGNC Symbol;Acc:HGNC:1970]	0.152	-2.71902	0.00249601	0.0399226	yes	down	2.57	5.44	7.76	0.1	0.34	1.49	5.25667	0.643333
ENSG00000007402	CACNA2D2	calcium voltage-gated channel auxiliary subunit alpha2delta 2 [Source:HGNC Symbol;Acc:HGNC:1400]	0.151	-2.72542	0.00286367	0.0436269	yes	down	2.59	4.87	4.19	0.06	0.28	1.17	3.88333	0.503333
ENSG00000173546	CSPG4	chondroitin sulfate proteoglycan 4 [Source:HGNC Symbol;Acc:HGNC:2466]	0.173	-2.53212	0.00178452	0.0317867	yes	down	2.65	2.04	2.41	0.15	0.25	0.7	2.36667	0.366667
ENSG00000079435	LIPE	lipase E, hormone sensitive type [Source:HGNC Symbol;Acc:HGNC:6621]	0.123	-3.01954	0.000257196	0.00807228	yes	down	2.65	3.32	2.17	0.24	0.42	0.63	2.71333	0.43
ENSG00000104967	NOVA2	NOVA alternative splicing regulator 2 [Source:HGNC Symbol;Acc:HGNC:7887]	0.069	-3.84869	7.55244e-05	0.00336015	yes	down	2.76	2.22	2.44	0.09	0.04	0.4	2.47333	0.176667
ENSG00000183479	TREX2	three prime repair exonuclease 2 [Source:HGNC Symbol;Acc:HGNC:12270]	0.186	-2.42765	0.00182597	0.0322622	yes	down	2.76	2.63	2.53	0.22	0.48	0.38	2.64	0.36
ENSG00000256167	ATF4P4	activating transcription factor 4 pseudogene 4 [Source:HGNC Symbol;Acc:HGNC:787]	0.087	-3.52532	0.00300254	0.0450381	yes	down	2.84	0.85	0.99	0.06	0.2	0.16	1.56	0.14
ENSG00000163485	ADORA1	adenosine A1 receptor [Source:HGNC Symbol;Acc:HGNC:262]	0.13	-2.94364	0.00194705	0.0335278	yes	down	2.89	2.21	4.53	0.2	0.16	0.83	3.21	0.396667
ENSG00000125820	NKX2-2	NK2 homeobox 2 [Source:HGNC Symbol;Acc:HGNC:7835]	0.105	-3.25271	0.000810582	0.0183167	yes	down	2.89	3.38	3.18	0.03	0.14	0.66	3.15	0.276667
ENSG00000161681	SHANK1	SH3 and multiple ankyrin repeat domains 1 [Source:HGNC Symbol;Acc:HGNC:15474]	0.062	-4.00231	0.00101238	0.0215779	yes	down	2.92	2.13	4.1	0	0	0.49	3.05	0.163333
ENSG00000111344	RASAL1	RAS protein activator like 1 [Source:HGNC Symbol;Acc:HGNC:9873]	0.108	-3.21544	0.00102726	0.0217932	yes	down	2.93	2.58	4.46	0.11	0.1	0.51	3.32333	0.24
ENSG00000100362	PVALB	parvalbumin [Source:HGNC Symbol;Acc:HGNC:9704]	0.009	-6.75214	2.85711e-05	0.00171296	yes	down	2.99	3.2	5.76	0	0	0	3.98333	0
ENSG00000158458	NRG2	neuregulin 2 [Source:HGNC Symbol;Acc:HGNC:7998]	0.144	-2.79159	0.00176338	0.0315244	yes	down	3.08	2.58	3.63	0.09	0.22	1.03	3.09667	0.446667
ENSG00000100181	TPTEP1	TPTE pseudogene 1 [Source:HGNC Symbol;Acc:HGNC:43648]	0.074	-3.76014	8.62391e-05	0.00368672	yes	down	3.08	5.1	1.87	0	0.46	0.3	3.35	0.253333
ENSG00000236104	ZBTB22	zinc finger and BTB domain containing 22 [Source:HGNC Symbol;Acc:HGNC:13085]	0.002	-9.27622	3.31049e-09	4.0688e-06	yes	down	3.12	0.5	4.01	0	0	0	2.54333	0
ENSG00000139200	PIANP	PILR alpha associated neural protein [Source:HGNC Symbol;Acc:HGNC:25338]	0.054	-4.20483	1.21522e-05	0.000929854	yes	down	3.19	3.53	4.54	0.02	0.08	0.44	3.75333	0.18
ENSG00000165548	TMEM63C	transmembrane protein 63C [Source:HGNC Symbol;Acc:HGNC:23787]	0.112	-3.16152	0.000659007	0.0157324	yes	down	3.21	2.21	2.29	0.06	0.19	0.74	2.57	0.33
ENSG00000154342	WNT3A	Wnt family member 3A [Source:HGNC Symbol;Acc:HGNC:15983]	0.121	-3.04676	0.00277509	0.0426678	yes	down	3.27	1.55	3.28	0.07	0.06	0.78	2.7	0.303333
ENSG00000167748	KLK1	kallikrein 1 [Source:HGNC Symbol;Acc:HGNC:6357]	0.045	-4.46336	0.00164477	0.0300042	yes	down	3.36	0.67	1.77	0	0	0.26	1.93333	0.0866667
ENSG00000104435	STMN2	stathmin 2 [Source:HGNC Symbol;Acc:HGNC:10577]	0.043	-4.52895	1.18312e-05	0.000928759	yes	down	3.37	10.8	7.06	0	0.12	0.62	7.07667	0.246667
ENSG00000124126	PREX1	phosphatidylinositol-3,4,5-trisphosphate dependent Rac exchange factor 1 [Source:HGNC Symbol;Acc:HGNC:32594]	0.145	-2.79026	0.00285923	0.0436204	yes	down	3.38	3.91	5.12	0.08	0.17	1.18	4.13667	0.476667
ENSG00000138172	CALHM2	calcium homeostasis modulator family member 2 [Source:HGNC Symbol;Acc:HGNC:23493]	0.147	-2.77088	0.00166153	0.0301757	yes	down	3.48	3.49	3.82	0.3	0.26	0.94	3.59667	0.5
ENSG00000273027	AL844908.2	novel transcript, sense intronic to ITGB2	0.018	-5.80585	0.00121605	0.0243026	yes	down	3.51	2.04	2.26	0	0	0.01	2.60333	0.00333333
ENSG00000178860	MSC	musculin [Source:HGNC Symbol;Acc:HGNC:7321]	0.084	-3.56573	0.00202904	0.0346363	yes	down	3.52	0.91	1.62	0.35	0	0.62	2.01667	0.323333
ENSG00000119715	ESRRB	estrogen related receptor beta [Source:HGNC Symbol;Acc:HGNC:3473]	0.102	-3.2955	0.000661451	0.0157666	yes	down	3.6	4.07	3.48	0.09	0.1	0.74	3.71667	0.31
ENSG00000181291	TMEM132E	transmembrane protein 132E [Source:HGNC Symbol;Acc:HGNC:26991]	0.06	-4.04782	0.000113036	0.0044017	yes	down	3.62	2.63	2.86	0	0.11	0.38	3.03667	0.163333
ENSG00000092068	SLC7A8	solute carrier family 7 member 8 [Source:HGNC Symbol;Acc:HGNC:11066]	0.133	-2.90622	0.000293043	0.00882494	yes	down	3.63	8.37	7.24	0.3	0.4	2	6.41333	0.9
ENSG00000235590	GNAS-AS1	GNAS antisense RNA 1 [Source:HGNC Symbol;Acc:HGNC:24872]	0.057	-4.14341	0.000104581	0.00415365	yes	down	3.68	2.24	6.17	0	0.39	0.19	4.03	0.193333
ENSG00000178773	CPNE7	copine 7 [Source:HGNC Symbol;Acc:HGNC:2320]	0.095	-3.39003	0.00129279	0.0253058	yes	down	3.69	1.57	1.72	0.13	0.07	1.19	2.32667	0.463333
ENSG00000161791	FMNL3	formin like 3 [Source:HGNC Symbol;Acc:HGNC:23698]	0.185	-2.43788	0.000952021	0.0206098	yes	down	3.69	5.28	4.53	0.45	0.39	1.06	4.5	0.633333
ENSG00000106689	LHX2	LIM homeobox 2 [Source:HGNC Symbol;Acc:HGNC:6594]	0.159	-2.65409	0.00271348	0.0419832	yes	down	3.73	3.58	4.76	0.18	0.34	1.29	4.02333	0.603333
ENSG00000184185	KCNJ12	potassium inwardly rectifying channel subfamily J member 12 [Source:HGNC Symbol;Acc:HGNC:6258]	0.117	-3.09827	0.000333518	0.00975988	yes	down	3.89	6.78	5.5	0.09	0.37	1.17	5.39	0.543333
ENSG00000224940	PRRT4	proline rich transmembrane protein 4 [Source:HGNC Symbol;Acc:HGNC:37280]	0.158	-2.66581	0.00229834	0.0376014	yes	down	3.93	3.98	3.79	0.29	0.23	0.87	3.9	0.463333
ENSG00000205978	NYNRIN	NYN domain and retroviral integrase containing [Source:HGNC Symbol;Acc:HGNC:20165]	0.119	-3.07313	5.23375e-05	0.00261887	yes	down	4.04	6.01	5.08	0.29	0.27	0.83	5.04333	0.463333
ENSG00000173805	HAP1	huntingtin associated protein 1 [Source:HGNC Symbol;Acc:HGNC:4812]	0.144	-2.79272	0.00278833	0.0428189	yes	down	4.12	2.76	6.83	0.12	0.19	1.04	4.57	0.45
ENSG00000123388	HOXC11	homeobox C11 [Source:HGNC Symbol;Acc:HGNC:5123]	0.117	-3.09767	0.00066769	0.0158279	yes	down	4.12	6.93	3.82	0.09	0.25	1.13	4.95667	0.49
ENSG00000160161	CILP2	cartilage intermediate layer protein 2 [Source:HGNC Symbol;Acc:HGNC:24213]	0.166	-2.58762	0.000822173	0.0184989	yes	down	4.15	7.87	10.7	0.41	0.63	1.8	7.57333	0.946667
ENSG00000099399	MAGEB2	MAGE family member B2 [Source:HGNC Symbol;Acc:HGNC:6809]	0.078	-3.68378	0.000118644	0.00456583	yes	down	4.17	9.55	10.34	0.04	0.24	1.22	8.02	0.5
ENSG00000181790	ADGRB1	adhesion G protein-coupled receptor B1 [Source:HGNC Symbol;Acc:HGNC:943]	0.072	-3.79337	0.000324668	0.00955776	yes	down	4.3	1.97	3.37	0.08	0	0.51	3.21333	0.196667
ENSG00000148798	INA	internexin neuronal intermediate filament protein alpha [Source:HGNC Symbol;Acc:HGNC:6057]	0.154	-2.69529	0.000975868	0.0210191	yes	down	4.37	21.38	8.31	0.23	1.52	2.2	11.3533	1.31667
ENSG00000179855	GIPC3	GIPC PDZ domain containing family member 3 [Source:HGNC Symbol;Acc:HGNC:18183]	0.101	-3.30692	4.76433e-05	0.00244623	yes	down	4.49	4.31	4.71	0.12	0.34	0.77	4.50333	0.41
ENSG00000107485	GATA3	GATA binding protein 3 [Source:HGNC Symbol;Acc:HGNC:4172]	0.102	-3.292	0.000264976	0.00825792	yes	down	4.53	6.8	3.13	0.14	0.39	0.84	4.82	0.456667
ENSG00000159784	FAM131B	family with sequence similarity 131 member B [Source:HGNC Symbol;Acc:HGNC:22202]	0.07	-3.84198	0.000842754	0.0188327	yes	down	4.54	1.05	3.48	0.01	0.03	0.68	3.02333	0.24
ENSG00000136944	LMX1B	LIM homeobox transcription factor 1 beta [Source:HGNC Symbol;Acc:HGNC:6654]	0.094	-3.41454	3.64814e-05	0.00201519	yes	down	4.89	5.69	4.47	0.09	0.32	0.83	5.01667	0.413333
ENSG00000283633	AP000547.3	novel transcript	0.031	-5.0299	2.96791e-06	0.000364422	yes	down	4.9	4.69	4.48	0.19	0.08	0	4.69	0.09
ENSG00000107736	CDH23	cadherin related 23 [Source:HGNC Symbol;Acc:HGNC:13733]	0.115	-3.12473	0.00261061	0.0409391	yes	down	5	2.73	3.78	0.11	0.14	1.45	3.83667	0.566667
ENSG00000070182	SPTB	spectrin beta, erythrocytic [Source:HGNC Symbol;Acc:HGNC:11274]	0.13	-2.9475	0.00132086	0.025743	yes	down	5.05	4.91	5.04	0.07	0.28	1.57	5	0.64
ENSG00000267424	AC020934.1	novel transcript, antisense to RTBDN	0.077	-3.69956	0.00318478	0.0469129	yes	down	5.08	1.76	3.27	0.51	0	0.09	3.37	0.2
ENSG00000277268	LHX1-DT	LHX1 divergent transcript [Source:HGNC Symbol;Acc:HGNC:53778]	0.168	-2.56977	0.00327235	0.0477026	yes	down	5.14	4.24	5.74	0.22	0.36	1.36	5.04	0.646667
ENSG00000102302	FGD1	FYVE, RhoGEF and PH domain containing 1 [Source:HGNC Symbol;Acc:HGNC:3663]	0.221	-2.18035	0.00288068	0.0437945	yes	down	5.23	8.63	6.03	0.98	0.72	1.58	6.63	1.09333
ENSG00000110076	NRXN2	neurexin 2 [Source:HGNC Symbol;Acc:HGNC:8009]	0.118	-3.08778	0.000900633	0.0197888	yes	down	5.33	3.17	4.03	0.43	0.41	0.73	4.17667	0.523333
ENSG00000101298	SNPH	syntaphilin [Source:HGNC Symbol;Acc:HGNC:15931]	0.143	-2.81022	0.00342309	0.0493708	yes	down	5.5	3.11	5.04	0.17	0.16	1.43	4.55	0.586667
ENSG00000177108	ZDHHC22	zinc finger DHHC-type palmitoyltransferase 22 [Source:HGNC Symbol;Acc:HGNC:20106]	0.136	-2.87394	0.00183383	0.0323264	yes	down	5.54	4.8	6.06	0.29	0.33	1.5	5.46667	0.706667
ENSG00000129244	ATP1B2	ATPase Na+/K+ transporting subunit beta 2 [Source:HGNC Symbol;Acc:HGNC:805]	0.083	-3.59274	0.000134642	0.00501266	yes	down	5.55	6.28	8.11	0.32	0.44	1.17	6.64667	0.643333
ENSG00000066735	KIF26A	kinesin family member 26A [Source:HGNC Symbol;Acc:HGNC:20226]	0.103	-3.27458	0.000115042	0.0044452	yes	down	5.55	7.18	7.39	0.12	0.37	1.31	6.70667	0.6
ENSG00000223652	AC106786.1	novel transcript	0.064	-3.96025	0.000258792	0.00810375	yes	down	5.63	5.18	4.9	0	0.28	0.71	5.23667	0.33
ENSG00000152284	TCF7L1	transcription factor 7 like 1 [Source:HGNC Symbol;Acc:HGNC:11640]	0.171	-2.55144	0.000614534	0.0150709	yes	down	5.64	5.3	5.27	0.49	0.79	1.07	5.40333	0.783333
ENSG00000131196	NFATC1	nuclear factor of activated T cells 1 [Source:HGNC Symbol;Acc:HGNC:7775]	0.147	-2.76359	0.000338177	0.00983467	yes	down	5.69	8.27	5.54	0.31	1.06	1.32	6.5	0.896667
ENSG00000040608	RTN4R	reticulon 4 receptor [Source:HGNC Symbol;Acc:HGNC:18601]	0.172	-2.54226	0.000998868	0.021374	yes	down	5.83	5.73	7.72	0.5	0.88	1.5	6.42667	0.96
ENSG00000177875	CCDC184	coiled-coil domain containing 184 [Source:HGNC Symbol;Acc:HGNC:33749]	0.116	-3.10991	0.00228498	0.0375289	yes	down	5.87	2.8	5.27	0.1	0.11	1.32	4.64667	0.51
ENSG00000157570	TSPAN18	tetraspanin 18 [Source:HGNC Symbol;Acc:HGNC:20660]	0.12	-3.05467	0.00069261	0.0162726	yes	down	6.07	6.7	4.86	0.12	0.37	1.38	5.87667	0.623333
ENSG00000165495	PKNOX2	PBX/knotted 1 homeobox 2 [Source:HGNC Symbol;Acc:HGNC:16714]	0.134	-2.8993	0.000913446	0.0199367	yes	down	6.07	8.67	4.04	0.15	0.53	1.76	6.26	0.813333
ENSG00000173868	PHOSPHO1	phosphoethanolamine/phosphocholine phosphatase 1 [Source:HGNC Symbol;Acc:HGNC:16815]	0.127	-2.97582	0.000692199	0.0162726	yes	down	6.19	3.1	7.38	0.25	0.37	1.27	5.55667	0.63
ENSG00000239911	PRKAG2-AS1	PRKAG2 antisense RNA 1 [Source:HGNC Symbol;Acc:HGNC:40468]	0.104	-3.26522	0.00173021	0.0309877	yes	down	6.28	7.01	8.32	0	0.56	1.66	7.20333	0.74
ENSG00000122592	HOXA7	homeobox A7 [Source:HGNC Symbol;Acc:HGNC:5108]	0.146	-2.7788	0.001041	0.0219414	yes	down	6.32	11.37	7.8	0.12	1.36	2.87	8.49667	1.45
ENSG00000105642	KCNN1	potassium calcium-activated channel subfamily N member 1 [Source:HGNC Symbol;Acc:HGNC:6290]	0.128	-2.96322	0.00136217	0.0262619	yes	down	6.34	4.52	8.9	0.46	0.57	2	6.58667	1.01
ENSG00000188636	RTL6	retrotransposon Gag like 6 [Source:HGNC Symbol;Acc:HGNC:13343]	0.171	-2.54615	0.00288252	0.0437945	yes	down	6.5	14.51	7.1	0.22	0.87	2.83	9.37	1.30667
ENSG00000124313	IQSEC2	IQ motif and Sec7 domain ArfGEF 2 [Source:HGNC Symbol;Acc:HGNC:29059]	0.129	-2.95123	0.000313393	0.00929544	yes	down	6.55	6.01	7.64	0.67	0.66	3.69	6.73333	1.67333
ENSG00000215612	HMX1	H6 family homeobox 1 [Source:HGNC Symbol;Acc:HGNC:5017]	0.151	-2.72703	0.00238831	0.0386553	yes	down	6.66	7.64	12.42	0.34	0.39	2.63	8.90667	1.12
ENSG00000157613	CREB3L1	cAMP responsive element binding protein 3 like 1 [Source:HGNC Symbol;Acc:HGNC:18856]	0.085	-3.5513	0.000255761	0.00804727	yes	down	6.91	3.76	4.77	0.13	0.09	1.16	5.14667	0.46
ENSG00000232677	LINC00665	long intergenic non-protein coding RNA 665 [Source:HGNC Symbol;Acc:HGNC:44323]	0.069	-3.86603	5.23247e-06	0.000535386	yes	down	7.12	3.62	4.95	0.18	0.53	0.41	5.23	0.373333
ENSG00000136630	HLX	H2.0 like homeobox [Source:HGNC Symbol;Acc:HGNC:4978]	0.167	-2.57871	0.00129328	0.0253058	yes	down	7.16	9.2	6.69	0.36	0.84	2.04	7.68333	1.08
ENSG00000155254	MARVELD1	MARVEL domain containing 1 [Source:HGNC Symbol;Acc:HGNC:28674]	0.171	-2.54758	0.00134125	0.0260371	yes	down	7.34	11.34	8.31	0.86	1.11	2.48	8.99667	1.48333
ENSG00000159184	HOXB13	homeobox B13 [Source:HGNC Symbol;Acc:HGNC:5112]	0.144	-2.79133	0.000960101	0.0207429	yes	down	7.47	12.72	18.18	0.33	0.95	3.28	12.79	1.52
ENSG00000164778	EN2	engrailed homeobox 2 [Source:HGNC Symbol;Acc:HGNC:3343]	0.15	-2.73834	0.00125373	0.0248469	yes	down	7.54	16.51	9.08	0.21	1.02	2.85	11.0433	1.36
ENSG00000111186	WNT5B	Wnt family member 5B [Source:HGNC Symbol;Acc:HGNC:16265]	0.113	-3.14219	0.00061475	0.0150709	yes	down	7.76	4.94	6.54	0.26	0.25	1.53	6.41333	0.68
ENSG00000164853	UNCX	UNC homeobox [Source:HGNC Symbol;Acc:HGNC:33194]	0.031	-4.99375	1.65889e-08	1.0874e-05	yes	down	7.77	4.89	4.66	0.06	0.29	0.18	5.77333	0.176667
ENSG00000024422	EHD2	EH domain containing 2 [Source:HGNC Symbol;Acc:HGNC:3243]	0.158	-2.65926	0.00134649	0.0261131	yes	down	7.82	4.37	7.03	0.68	0.45	1.51	6.40667	0.88
ENSG00000133216	EPHB2	EPH receptor B2 [Source:HGNC Symbol;Acc:HGNC:3393]	0.153	-2.71025	0.00262612	0.0411476	yes	down	7.92	7.42	6.57	0.21	0.56	2.22	7.30333	0.996667
ENSG00000197757	HOXC6	homeobox C6 [Source:HGNC Symbol;Acc:HGNC:5128]	0.116	-3.10652	0.0013861	0.0266449	yes	down	8.14	22.35	10.54	0.07	0.55	2.72	13.6767	1.11333
ENSG00000260027	HOXB7	homeobox B7 [Source:HGNC Symbol;Acc:HGNC:5118]	0.141	-2.82775	0.00100588	0.0214773	yes	down	8.36	15.03	13.14	0.5	0.54	3.03	12.1767	1.35667
ENSG00000154358	OBSCN	obscurin, cytoskeletal calmodulin and titin-interacting RhoGEF [Source:HGNC Symbol;Acc:HGNC:15719]	0.134	-2.90022	0.000701572	0.0164049	yes	down	8.7	6.91	4.64	0.41	0.66	2.25	6.75	1.10667
ENSG00000183798	EMILIN3	elastin microfibril interfacer 3 [Source:HGNC Symbol;Acc:HGNC:16123]	0.184	-2.44078	0.00323112	0.0473519	yes	down	8.73	10.11	11.83	0.47	0.9	3.47	10.2233	1.61333
ENSG00000115844	DLX2	distal-less homeobox 2 [Source:HGNC Symbol;Acc:HGNC:2915]	0.189	-2.40472	0.00136117	0.0262619	yes	down	8.86	21.93	11.96	0.59	2.65	3.37	14.25	2.20333
ENSG00000137203	TFAP2A	transcription factor AP-2 alpha [Source:HGNC Symbol;Acc:HGNC:11742]	0.14	-2.84107	0.000725227	0.0168179	yes	down	8.94	24.74	10	0.19	1.73	3.06	14.56	1.66
ENSG00000143028	SYPL2	synaptophysin like 2 [Source:HGNC Symbol;Acc:HGNC:27638]	0.15	-2.73897	0.000581202	0.0145782	yes	down	9.3	11.27	6.96	0.48	0.7	2.21	9.17667	1.13
ENSG00000178538	CA8	carbonic anhydrase 8 [Source:HGNC Symbol;Acc:HGNC:1382]	0.092	-3.43789	0.000881845	0.0195067	yes	down	9.38	38.29	44.62	0.1	1.02	5.73	30.7633	2.28333
ENSG00000108821	COL1A1	collagen type I alpha 1 chain [Source:HGNC Symbol;Acc:HGNC:2197]	0.115	-3.12381	0.000362611	0.0103645	yes	down	9.43	13.76	10.28	0.57	0.54	2.96	11.1567	1.35667
ENSG00000169783	LINGO1	leucine rich repeat and Ig domain containing 1 [Source:HGNC Symbol;Acc:HGNC:21205]	0.122	-3.03069	0.00116392	0.023768	yes	down	9.69	9.18	9.21	0.15	0.46	2.43	9.36	1.01333
ENSG00000122756	CNTFR	ciliary neurotrophic factor receptor [Source:HGNC Symbol;Acc:HGNC:2170]	0.11	-3.18647	0.000984995	0.0211443	yes	down	9.78	4.6	7.77	0.12	0.36	1.86	7.38333	0.78
ENSG00000151640	DPYSL4	dihydropyrimidinase like 4 [Source:HGNC Symbol;Acc:HGNC:3016]	0.144	-2.79206	0.000393233	0.011047	yes	down	9.82	9.71	8.1	0.53	0.77	2.14	9.21	1.14667
ENSG00000180806	HOXC9	homeobox C9 [Source:HGNC Symbol;Acc:HGNC:5130]	0.214	-2.22525	0.00281211	0.0431022	yes	down	10.08	19.85	12.77	1.12	1.88	4.12	14.2333	2.37333
ENSG00000284874	AC000093.1	novel transcript	0.071	-3.81194	0.00187114	0.0327075	yes	down	10.23	4.71	12.68	0.05	0	1.72	9.20667	0.59
ENSG00000240990	HOXA11-AS	HOXA11 antisense RNA [Source:HGNC Symbol;Acc:HGNC:24957]	0.11	-3.18829	0.000123063	0.00467157	yes	down	10.46	19.93	23.18	0.49	1.02	3.26	17.8567	1.59
ENSG00000043039	BARX2	BARX homeobox 2 [Source:HGNC Symbol;Acc:HGNC:956]	0.142	-2.81952	0.00117916	0.0239277	yes	down	10.65	11.01	8.7	0.39	0.64	2.86	10.12	1.29667
ENSG00000071246	VASH1	vasohibin 1 [Source:HGNC Symbol;Acc:HGNC:19964]	0.174	-2.52137	0.00266362	0.0413745	yes	down	10.73	13.05	14.49	0.86	0.64	4.67	12.7567	2.05667
ENSG00000131409	LRRC4B	leucine rich repeat containing 4B [Source:HGNC Symbol;Acc:HGNC:25042]	0.099	-3.34044	0.0026553	0.0413452	yes	down	10.93	4.91	9.28	0.02	0.27	2.24	8.37333	0.843333
ENSG00000120149	MSX2	msh homeobox 2 [Source:HGNC Symbol;Acc:HGNC:7392]	0.136	-2.87566	0.000339277	0.00984052	yes	down	11.02	16.79	13.23	0.63	0.72	3.1	13.68	1.48333
ENSG00000135424	ITGA7	integrin subunit alpha 7 [Source:HGNC Symbol;Acc:HGNC:6143]	0.142	-2.81614	0.00177794	0.0316983	yes	down	11.38	5.09	6.32	1.11	1.22	2.21	7.59667	1.51333
ENSG00000107719	PALD1	phosphatase domain containing paladin 1 [Source:HGNC Symbol;Acc:HGNC:23530]	0.149	-2.74691	0.00257427	0.0405633	yes	down	11.5	12.28	16.54	0.21	1.02	4.13	13.44	1.78667
ENSG00000154118	JPH3	junctophilin 3 [Source:HGNC Symbol;Acc:HGNC:14203]	0.137	-2.86674	0.00267643	0.0415109	yes	down	11.7	10.1	13.71	0.29	0.48	4.14	11.8367	1.63667
ENSG00000105204	DYRK1B	dual specificity tyrosine phosphorylation regulated kinase 1B [Source:HGNC Symbol;Acc:HGNC:3092]	0.192	-2.38282	0.00186044	0.0325709	yes	down	12.07	8.98	10.46	0.75	2.24	3.21	10.5033	2.06667
ENSG00000128011	LRFN1	leucine rich repeat and fibronectin type III domain containing 1 [Source:HGNC Symbol;Acc:HGNC:29290]	0.111	-3.17646	0.000165671	0.00585956	yes	down	13.59	12.12	12.91	0.35	0.75	2.74	12.8733	1.28
ENSG00000235961	PNMA6A	PNMA family member 6A [Source:HGNC Symbol;Acc:HGNC:28248]	0.118	-3.08062	0.00116696	0.0237805	yes	down	14.57	10.12	11.05	0.26	0.43	3.24	11.9133	1.31
ENSG00000145945	FAM50B	family with sequence similarity 50 member B [Source:HGNC Symbol;Acc:HGNC:18789]	0.135	-2.89369	0.00142955	0.0272933	yes	down	14.72	16.42	17.22	0.26	1.16	4.56	16.12	1.99333
ENSG00000182195	LDOC1	LDOC1 regulator of NFKB signaling [Source:HGNC Symbol;Acc:HGNC:6548]	0.152	-2.71777	0.00189118	0.0329698	yes	down	14.76	24.84	22.08	0.44	1.27	6.31	20.56	2.67333
ENSG00000165556	CDX2	caudal type homeobox 2 [Source:HGNC Symbol;Acc:HGNC:1806]	0.121	-3.04832	0.00118513	0.0239277	yes	down	15.07	27.86	29.59	0.24	1.35	4.29	24.1733	1.96
ENSG00000182240	BACE2	beta-secretase 2 [Source:HGNC Symbol;Acc:HGNC:934]	0.152	-2.71932	0.0018246	0.0322622	yes	down	15.09	14.3	16.04	0.43	1.03	4.35	15.1433	1.93667
ENSG00000072832	CRMP1	collapsin response mediator protein 1 [Source:HGNC Symbol;Acc:HGNC:2365]	0.05	-4.33134	2.64366e-06	0.000335649	yes	down	15.29	7.87	8.77	0.07	0.66	1.01	10.6433	0.58
ENSG00000139219	COL2A1	collagen type II alpha 1 chain [Source:HGNC Symbol;Acc:HGNC:2200]	0.18	-2.47533	0.000413312	0.0113557	yes	down	15.55	26.12	15.51	1.53	1.95	5.06	19.06	2.84667
ENSG00000213023	SYT3	synaptotagmin 3 [Source:HGNC Symbol;Acc:HGNC:11511]	0.073	-3.78258	5.93826e-05	0.00286216	yes	down	15.62	5.04	8.28	0.13	0.29	1.31	9.64667	0.576667
ENSG00000167535	CACNB3	calcium voltage-gated channel auxiliary subunit beta 3 [Source:HGNC Symbol;Acc:HGNC:1403]	0.174	-2.52438	0.00323385	0.0473519	yes	down	15.94	12.26	13.85	1.09	1.63	4.43	14.0167	2.38333
ENSG00000101098	RIMS4	regulating synaptic membrane exocytosis 4 [Source:HGNC Symbol;Acc:HGNC:16183]	0.124	-3.00758	0.00113797	0.0234573	yes	down	16.34	14.92	20.91	0.24	0.95	4.56	17.39	1.91667
ENSG00000149328	GLB1L2	galactosidase beta 1 like 2 [Source:HGNC Symbol;Acc:HGNC:25129]	0.156	-2.67798	0.00273252	0.0421781	yes	down	16.6	15.24	19.59	0.58	0.89	5.9	17.1433	2.45667
ENSG00000170577	SIX2	SIX homeobox 2 [Source:HGNC Symbol;Acc:HGNC:10888]	0.144	-2.79735	0.000833075	0.0186588	yes	down	16.66	22.51	23.61	0.52	1.76	5.52	20.9267	2.6
ENSG00000182379	NXPH4	neurexophilin 4 [Source:HGNC Symbol;Acc:HGNC:8078]	0.106	-3.23541	0.000284441	0.00863199	yes	down	16.72	5.82	11.03	0.85	0.52	2	11.19	1.12333
ENSG00000101160	CTSZ	cathepsin Z [Source:HGNC Symbol;Acc:HGNC:2547]	0.066	-3.91413	3.32676e-07	9.0393e-05	yes	down	17.7	16.82	13.03	0.49	0.9	1.35	15.85	0.913333
ENSG00000182175	RGMA	repulsive guidance molecule BMP co-receptor a [Source:HGNC Symbol;Acc:HGNC:30308]	0.134	-2.89875	0.00117346	0.0238883	yes	down	18.09	15.54	15.43	0.38	0.77	4.39	16.3533	1.84667
ENSG00000137198	GMPR	guanosine monophosphate reductase [Source:HGNC Symbol;Acc:HGNC:4376]	0.099	-3.3354	0.000775655	0.0176542	yes	down	18.71	10.27	22.55	0.4	0.3	3.97	17.1767	1.55667
ENSG00000261373	VPS9D1-AS1	VPS9D1 antisense RNA 1 [Source:HGNC Symbol;Acc:HGNC:48915]	0.149	-2.7505	0.000418845	0.0114716	yes	down	18.77	32.86	19.54	0.94	2.44	5.95	23.7233	3.11
ENSG00000102007	PLP2	proteolipid protein 2 [Source:HGNC Symbol;Acc:HGNC:9087]	0.109	-3.20349	0.000126032	0.00475706	yes	down	18.8	11.7	13.43	0.75	0.96	2.59	14.6433	1.43333
ENSG00000184058	TBX1	T-box transcription factor 1 [Source:HGNC Symbol;Acc:HGNC:11592]	0.158	-2.66533	0.00181255	0.0321198	yes	down	18.92	24.7	20.82	0.58	1.51	6.47	21.48	2.85333
ENSG00000180818	HOXC10	homeobox C10 [Source:HGNC Symbol;Acc:HGNC:5122]	0.102	-3.29257	0.000336738	0.00982485	yes	down	20.31	29.31	25.18	0.39	2.05	4.68	24.9333	2.37333
ENSG00000108511	HOXB6	homeobox B6 [Source:HGNC Symbol;Acc:HGNC:5117]	0.163	-2.61641	0.00335723	0.0486873	yes	down	22.41	74.81	45.48	0.69	2.8	13.77	47.5667	5.75333
ENSG00000072071	ADGRL1	adhesion G protein-coupled receptor L1 [Source:HGNC Symbol;Acc:HGNC:20973]	0.149	-2.74849	0.000480916	0.0127628	yes	down	22.8	27.52	20.32	2.1	2.23	6.91	23.5467	3.74667
ENSG00000074181	NOTCH3	notch receptor 3 [Source:HGNC Symbol;Acc:HGNC:7883]	0.087	-3.52994	1.72161e-05	0.00119631	yes	down	22.84	12.08	17.97	0.42	1.52	2.94	17.63	1.62667
ENSG00000142530	FAM71E1	family with sequence similarity 71 member E1 [Source:HGNC Symbol;Acc:HGNC:25107]	0.119	-3.07022	0.00252873	0.0402327	yes	down	23.54	5.56	9.74	0.27	0.74	4.2	12.9467	1.73667
ENSG00000150551	LYPD1	LY6/PLAUR domain containing 1 [Source:HGNC Symbol;Acc:HGNC:28431]	0.059	-4.08043	0.000187367	0.00643033	yes	down	23.62	10.51	10.4	0.15	0.4	2.63	14.8433	1.06
ENSG00000105409	ATP1A3	ATPase Na+/K+ transporting subunit alpha 3 [Source:HGNC Symbol;Acc:HGNC:801]	0.118	-3.08852	0.00151857	0.0284406	yes	down	24.27	11.34	13.74	0.35	0.65	4.8	16.45	1.93333
ENSG00000157851	DPYSL5	dihydropyrimidinase like 5 [Source:HGNC Symbol;Acc:HGNC:20637]	0.137	-2.86763	0.000806886	0.0182594	yes	down	24.33	27.92	26.36	0.7	1.59	7	26.2033	3.09667
ENSG00000138031	ADCY3	adenylate cyclase 3 [Source:HGNC Symbol;Acc:HGNC:234]	0.132	-2.92665	0.000831554	0.0186588	yes	down	25.16	28.48	19.07	0.83	1.99	6.46	24.2367	3.09333
ENSG00000134871	COL4A2	collagen type IV alpha 2 chain [Source:HGNC Symbol;Acc:HGNC:2203]	0.134	-2.89489	0.00118004	0.0239277	yes	down	27.23	18.27	17.38	0.47	2.2	7.33	20.96	3.33333
ENSG00000146013	GFRA3	GDNF family receptor alpha 3 [Source:HGNC Symbol;Acc:HGNC:4245]	0.078	-3.68897	8.19798e-05	0.00353538	yes	down	27.9	14.96	16.12	0.7	0.32	3.19	19.66	1.40333
ENSG00000135097	MSI1	musashi RNA binding protein 1 [Source:HGNC Symbol;Acc:HGNC:7330]	0.148	-2.75368	0.000639651	0.0153774	yes	down	27.9	21.31	18.7	1.87	1.47	4.48	22.6367	2.60667
ENSG00000104833	TUBB4A	tubulin beta 4A class IVa [Source:HGNC Symbol;Acc:HGNC:20774]	0.078	-3.68807	3.47966e-06	0.000397835	yes	down	28.02	35.7	55	1.3	1.61	5.5	39.5733	2.80333
ENSG00000184916	JAG2	jagged canonical Notch ligand 2 [Source:HGNC Symbol;Acc:HGNC:6189]	0.131	-2.93474	0.00253639	0.0402892	yes	down	29.51	26.58	26.67	0.21	0.85	6.81	27.5867	2.62333
ENSG00000108852	MPP2	membrane palmitoylated protein 2 [Source:HGNC Symbol;Acc:HGNC:7220]	0.15	-2.73721	0.00316347	0.0466781	yes	down	32.48	27.9	34.24	0.78	1.36	10.87	31.54	4.33667
ENSG00000178718	RPP25	ribonuclease P and MRP subunit p25 [Source:HGNC Symbol;Acc:HGNC:30361]	0.157	-2.66814	0.00190586	0.0331005	yes	down	33.65	28.78	29.97	1.09	2.42	9.72	30.8	4.41
ENSG00000126767	ELK1	ETS transcription factor ELK1 [Source:HGNC Symbol;Acc:HGNC:3321]	0.179	-2.48283	0.000825992	0.0185636	yes	down	34.7	37.39	32.52	2.55	3.88	9.28	34.87	5.23667
ENSG00000131668	BARX1	BARX homeobox 1 [Source:HGNC Symbol;Acc:HGNC:955]	0.112	-3.15268	0.00250995	0.0399986	yes	down	35.92	26.68	48.66	0.2	0.83	10.27	37.0867	3.76667
ENSG00000156515	HK1	hexokinase 1 [Source:HGNC Symbol;Acc:HGNC:4922]	0.192	-2.38251	0.00195856	0.0336376	yes	down	36.73	59.39	39.93	3.18	3.96	13.69	45.35	6.94333
ENSG00000184887	BTBD6	BTB domain containing 6 [Source:HGNC Symbol;Acc:HGNC:19897]	0.168	-2.57652	0.00259402	0.0408092	yes	down	37.03	33.15	35.7	1.53	2.25	11.27	35.2933	5.01667
ENSG00000128591	FLNC	filamin C [Source:HGNC Symbol;Acc:HGNC:3756]	0.077	-3.69341	0.000161265	0.00574505	yes	down	37.16	16.45	20.14	0.37	0.59	4.73	24.5833	1.89667
ENSG00000115468	EFHD1	EF-hand domain family member D1 [Source:HGNC Symbol;Acc:HGNC:29556]	0.092	-3.44204	0.000231674	0.00746864	yes	down	39.47	23.95	32.14	0.57	1.03	6.75	31.8533	2.78333
ENSG00000130294	KIF1A	kinesin family member 1A [Source:HGNC Symbol;Acc:HGNC:888]	0.071	-3.82535	1.64344e-05	0.00117033	yes	down	40.23	21.88	26.89	0.57	1.19	4.4	29.6667	2.05333
ENSG00000176087	SLC35A4	solute carrier family 35 member A4 [Source:HGNC Symbol;Acc:HGNC:20753]	0.134	-2.89947	8.03669e-05	0.00348878	yes	down	50.81	75.66	52.65	2.84	5.45	8.73	59.7067	5.67333
ENSG00000142156	COL6A1	collagen type VI alpha 1 chain [Source:HGNC Symbol;Acc:HGNC:2211]	0.162	-2.62382	0.0024214	0.0390622	yes	down	51.09	45.66	47.64	2.32	3.09	15.69	48.13	7.03333
ENSG00000067057	PFKP	phosphofructokinase, platelet [Source:HGNC Symbol;Acc:HGNC:8878]	0.185	-2.43108	0.00331362	0.0481614	yes	down	53.31	72.71	84.29	2.54	6.66	23.47	70.1033	10.89
ENSG00000183072	NKX2-5	NK2 homeobox 5 [Source:HGNC Symbol;Acc:HGNC:2488]	0.142	-2.82052	0.00154182	0.0286672	yes	down	55.53	39.46	49.02	1.56	2.65	14.26	48.0033	6.15667
ENSG00000243279	PRAF2	PRA1 domain family member 2 [Source:HGNC Symbol;Acc:HGNC:28911]	0.149	-2.74618	0.00320784	0.047098	yes	down	58.71	32.17	47.09	1.73	3.07	16.7	45.99	7.16667
ENSG00000161999	JMJD8	jumonji domain containing 8 [Source:HGNC Symbol;Acc:HGNC:14148]	0.16	-2.64785	0.0016025	0.0295343	yes	down	97.25	55.7	66.6	6.78	6.29	21.17	73.1833	11.4133
ENSG00000183779	ZNF703	zinc finger protein 703 [Source:HGNC Symbol;Acc:HGNC:25883]	0.199	-2.32598	0.00210283	0.0353716	yes	down	124.81	109.38	99.73	12.28	12.88	30.84	111.307	18.6667
ENSG00000197903	H2BC12	H2B clustered histone 12 [Source:HGNC Symbol;Acc:HGNC:13954]	0.162	-2.62351	0.00235828	0.0382637	yes	down	128.55	225.61	179.5	5.88	11.52	57.95	177.887	25.1167
ENSG00000089327	FXYD5	FXYD domain containing ion transport regulator 5 [Source:HGNC Symbol;Acc:HGNC:4029]	0.116	-3.10271	0.00207604	0.0351034	yes	down	129.31	57.52	80.03	1.59	2.71	26.56	88.9533	10.2867
ENSG00000110651	CD81	CD81 molecule [Source:HGNC Symbol;Acc:HGNC:1701]	0.149	-2.75114	0.00228467	0.0375289	yes	down	192.4	194.19	194.16	3.96	14.31	59.67	193.583	25.98
ENSG00000101210	EEF1A2	eukaryotic translation elongation factor 1 alpha 2 [Source:HGNC Symbol;Acc:HGNC:3192]	0.106	-3.23878	0.00118826	0.0239417	yes	down	622.99	181.25	426	18.26	7.33	100.79	410.08	42.1267
ENSG00000039537	C6	complement C6 [Source:HGNC Symbol;Acc:HGNC:1339]	53.647	5.74542	0.00282546	0.0432394	yes	up	0	0	0	0.16	0.29	0.04	0	0.163333
ENSG00000103546	SLC6A2	solute carrier family 6 member 2 [Source:HGNC Symbol;Acc:HGNC:11048]	53.647	5.74542	0.00282546	0.0432394	yes	up	0	0	0	0.17	0.15	0.04	0	0.12
ENSG00000104055	TGM5	transglutaminase 5 [Source:HGNC Symbol;Acc:HGNC:11781]	147.699	7.20652	1.81572e-05	0.0012398	yes	up	0	0	0	0.83	0.79	0.12	0	0.58
ENSG00000104537	ANXA13	annexin A13 [Source:HGNC Symbol;Acc:HGNC:536]	312.832	8.28924	0.00314329	0.0464408	yes	up	0	0	0	3.47	0.24	0.26	0	1.32333
ENSG00000124003	MOGAT1	monoacylglycerol O-acyltransferase 1 [Source:HGNC Symbol;Acc:HGNC:18210]	55.118	5.78444	0.00195261	0.0335759	yes	up	0	0	0	0.44	0.58	0.23	0	0.416667
ENSG00000140379	BCL2A1	BCL2 related protein A1 [Source:HGNC Symbol;Acc:HGNC:991]	90.801	6.50464	0.000121182	0.00462727	yes	up	0	0	0	1.15	1.3	1.11	0	1.18667
ENSG00000145692	BHMT	betaine--homocysteine S-methyltransferase [Source:HGNC Symbol;Acc:HGNC:1047]	60.296	5.91398	0.00144764	0.0274786	yes	up	0	0	0	0.14	0.57	0.08	0	0.263333
ENSG00000147262	GPR119	G protein-coupled receptor 119 [Source:HGNC Symbol;Acc:HGNC:19060]	121.357	6.92311	6.5517e-05	0.00303151	yes	up	0	0	0	1.1	1.01	0.12	0	0.743333
ENSG00000156127	BATF	basic leucine zipper ATF-like transcription factor [Source:HGNC Symbol;Acc:HGNC:958]	62.548	5.9669	0.00307506	0.045836	yes	up	0	0	0	1.3	0.16	0.06	0	0.506667
ENSG00000163735	CXCL5	C-X-C motif chemokine ligand 5 [Source:HGNC Symbol;Acc:HGNC:10642]	67.779	6.08277	0.000634688	0.0153331	yes	up	0	0	0	0.12	0.37	0.23	0	0.24
ENSG00000169550	MUC15	mucin 15, cell surface associated [Source:HGNC Symbol;Acc:HGNC:14956]	94.798	6.56678	0.000123292	0.00467157	yes	up	0	0	0	0.09	0.65	0.2	0	0.313333
ENSG00000184906	AMYH02020865.1	methylenetetrahydrofolate dehydrogenase (NADP+ dependent) 1 like pseudogene [Source:NCBI gene (formerly Entrezgene);Acc:101929583]	65.79	6.03979	0.000739246	0.0170425	yes	up	0	0	0	0.77	1.17	0.66	0	0.866667
ENSG00000186115	CYP4F2	cytochrome P450 family 4 subfamily F member 2 [Source:HGNC Symbol;Acc:HGNC:2645]	59.98	5.90641	0.00157331	0.029133	yes	up	0	0	0	0.06	0.78	0.66	0	0.5
ENSG00000188396	TCTEX1D4	Tctex1 domain containing 4 [Source:HGNC Symbol;Acc:HGNC:32315]	59.891	5.90426	0.00246599	0.0395867	yes	up	0	0	0	0.94	0.09	0.31	0	0.446667
ENSG00000196188	CTSE	cathepsin E [Source:HGNC Symbol;Acc:HGNC:2530]	61.176	5.93489	0.00221542	0.0367648	yes	up	0	0	0	0.41	0.08	0.09	0	0.193333
ENSG00000196604	POTEF	POTE ankyrin domain family member F [Source:HGNC Symbol;Acc:HGNC:33905]	56.724	5.82588	0.00256197	0.0404019	yes	up	0	0	0	0.02	0.3	0.04	0	0.12
ENSG00000197353	LYPD2	LY6/PLAUR domain containing 2 [Source:HGNC Symbol;Acc:HGNC:25215]	103.804	6.69772	0.000412328	0.0113557	yes	up	0	0	0	4.13	0.61	0.12	0	1.62
ENSG00000205212	CCDC144NL	CCDC144A N-terminal pseudogene [Source:HGNC Symbol;Acc:HGNC:33735]	158.328	7.30678	4.35134e-06	0.000472757	yes	up	0	0	0	1.54	3.09	1.67	0	2.1
ENSG00000229056	HECW2-AS1	HECW2 antisense RNA 1 [Source:HGNC Symbol;Acc:HGNC:54062]	219.171	7.77592	2.98358e-06	0.000364422	yes	up	0	0	0	3.11	0.77	0.41	0	1.43
ENSG00000230082	PRRT3-AS1	PRRT3 antisense RNA 1 [Source:HGNC Symbol;Acc:HGNC:41151]	236.66	7.88667	3.89481e-07	9.57393e-05	yes	up	0	0	0	4.58	6.88	2.03	0	4.49667
ENSG00000230795	HLA-K	major histocompatibility complex, class I, K (pseudogene) [Source:HGNC Symbol;Acc:HGNC:4969]	65.106	6.02473	0.000945108	0.0204912	yes	up	0	0	0	0.71	0.65	0.27	0	0.543333
ENSG00000231131	LNCAROD	lncRNA activating regulator of DKK1 [Source:HGNC Symbol;Acc:HGNC:50913]	75.851	6.24511	0.000531284	0.013675	yes	up	0	0	0	0.44	1.41	1.68	0	1.17667
ENSG00000233085	BX322234.2	novel transcript	57.977	5.85741	0.00162502	0.0298654	yes	up	0	0	0	0.5	0.78	1.86	0	1.04667
ENSG00000234155	LINC02535	long intergenic non-protein coding RNA 2535 [Source:HGNC Symbol;Acc:HGNC:53569]	219.143	7.77573	3.63138e-07	9.22087e-05	yes	up	0	0	0	0.5	1.05	0.62	0	0.723333
ENSG00000236751	LINC01186	long intergenic non-protein coding RNA 1186 [Source:HGNC Symbol;Acc:HGNC:49573]	200.418	7.64687	8.54734e-07	0.000163188	yes	up	0	0	0	3.06	4.59	2.85	0	3.5
ENSG00000249746	AC099509.1	novel transcript	64.241	6.00543	0.00250736	0.0399986	yes	up	0	0	0	2.14	0.13	0.31	0	0.86
ENSG00000257060	AC091078.1	novel transcript	86.51	6.4348	0.000175373	0.00610392	yes	up	0	0	0	0.33	1.31	0.5	0	0.713333
ENSG00000257591	ZNF625	zinc finger protein 625 [Source:HGNC Symbol;Acc:HGNC:30571]	153.301	7.26022	1.69061e-05	0.00118735	yes	up	0	0	0	0.54	2.43	0.18	0	1.05
ENSG00000257764	AC020656.1	novel transcript, antisense to LYZ	52.98	5.72738	0.00240179	0.0388414	yes	up	0	0	0	0.69	2.12	0.58	0	1.13
ENSG00000259856	RAB43P1	RAB43 pseudogene 1 [Source:HGNC Symbol;Acc:HGNC:33153]	65.253	6.02797	0.00265641	0.0413452	yes	up	0	0	0	0	1.77	2.81	0	1.52667
ENSG00000263096	AC007638.2	novel transcript, antisense to HLF	58.212	5.86324	0.00224693	0.0370911	yes	up	0	0	0	0.1	0.8	0.09	0	0.33
ENSG00000263331	AC008551.1	novel transcript, antisense to DNAH3	58.116	5.86086	0.00184583	0.0324672	yes	up	0	0	0	4.19	4.11	1.01	0	3.10333
ENSG00000266401	AP002478.1	novel transcript, antisense to DLGAP1	115.843	6.85603	2.67547e-05	0.00162386	yes	up	0	0	0	0.63	1.11	1.38	0	1.04
ENSG00000267675	AC105105.2	novel transcript	58.968	5.88187	0.00244333	0.0392871	yes	up	0	0	0	1.15	1.85	0.11	0	1.03667
ENSG00000273906	AC011297.1	novel transcript, sense intronic to TBL1Y	79.501	6.31291	0.000368481	0.0104701	yes	up	0	0	0	0.16	0.73	0.14	0	0.343333
ENSG00000277999	AC009093.6	novel transcript	59.022	5.88317	0.00142411	0.0272158	yes	up	0	0	0	1.33	2.05	0.68	0	1.35333
ENSG00000278299	TBC1D3C	TBC1 domain family member 3C [Source:HGNC Symbol;Acc:HGNC:24889]	70.118	6.13172	0.00100261	0.0214307	yes	up	0	0	0	0.44	0.08	0.15	0	0.223333
ENSG00000280744	LINC01173	long intergenic non-protein coding RNA 1173 [Source:HGNC Symbol;Acc:HGNC:49545]	78.888	6.30173	0.000402256	0.0112363	yes	up	0	0	0	4.36	4.35	0.59	0	3.1
ENSG00000282221	AC119427.1	novel transcript, antisense to LAD1	97.011	6.60007	0.000118434	0.00456583	yes	up	0	0	0	2.14	3.73	0.81	0	2.22667
ENSG00000136286	MYO1G	myosin IG [Source:HGNC Symbol;Acc:HGNC:13880]	39.993	5.32167	0.00189785	0.033057	yes	up	0	0	0.02	0.22	0.24	0.11	0.00666667	0.19
ENSG00000245571	FAM111A-DT	FAM111A divergent transcript [Source:HGNC Symbol;Acc:HGNC:53752]	43.709	5.44984	0.0011432	0.0235158	yes	up	0	0	0.07	0.29	0.47	0.31	0.0233333	0.356667
ENSG00000108342	CSF3	colony stimulating factor 3 [Source:HGNC Symbol;Acc:HGNC:2438]	28.116	4.81334	0.00296568	0.0445872	yes	up	0	0	0.08	0.79	0.41	0.34	0.0266667	0.513333
ENSG00000242553	AP001432.1	novel transcript, antisense to DSCR3	76.711	6.26136	9.891e-05	0.00399398	yes	up	0	0	0.15	2.98	7.74	1.36	0.05	4.02667
ENSG00000012124	CD22	CD22 molecule [Source:HGNC Symbol;Acc:HGNC:1643]	36.241	5.17956	0.00121109	0.0243022	yes	up	0	0	0.26	0.86	0.33	0.26	0.0866667	0.483333
ENSG00000255114	AP003392.3	novel transcript, antisense to HYOU1	58.881	5.87972	3.18678e-06	0.000379806	yes	up	0	0	0.36	8.62	5.02	3.32	0.12	5.65333
ENSG00000204740	MALRD1	MAM and LDL receptor class A domain containing 1 [Source:HGNC Symbol;Acc:HGNC:24331]	61.721	5.9477	0.000730953	0.0169307	yes	up	0	0.01	0	0.03	1.03	0.19	0.00333333	0.416667
ENSG00000272674	PCDHB16	protocadherin beta 16 [Source:HGNC Symbol;Acc:HGNC:14546]	33.305	5.05766	0.000847984	0.0189066	yes	up	0	0.01	0.01	0.2	0.22	0.06	0.00666667	0.16
ENSG00000254154	CRYZL2P-SEC16B	CRYZL2P-SEC16B readthrough [Source:HGNC Symbol;Acc:HGNC:53757]	181.809	7.50628	1.72365e-07	6.18543e-05	yes	up	0	0.02	0.01	0.71	4.18	0.17	0.01	1.68667
ENSG00000092377	TBL1Y	transducin beta like 1 Y-linked [Source:HGNC Symbol;Acc:HGNC:18502]	35.696	5.15767	0.0032319	0.0473519	yes	up	0	0.03	0	0.25	0.37	0.1	0.01	0.24
ENSG00000258168	AC025569.1	novel transcript, antisense to PTPRB	21.365	4.41717	0.000516643	0.0134211	yes	up	0	0.03	0.02	0.47	0.58	0.45	0.0166667	0.5
ENSG00000197937	ZNF347	zinc finger protein 347 [Source:HGNC Symbol;Acc:HGNC:16447]	22.165	4.47023	0.000893311	0.0196733	yes	up	0	0.03	0.18	0.34	0.65	0.12	0.07	0.37
ENSG00000140563	MCTP2	multiple C2 and transmembrane domain containing 2 [Source:HGNC Symbol;Acc:HGNC:25636]	56.001	5.80738	3.72942e-05	0.00203811	yes	up	0	0.04	0	0.4	1.8	0.29	0.0133333	0.83
ENSG00000171658	NMRAL2P	NmrA like redox sensor 2, pseudogene [Source:HGNC Symbol;Acc:HGNC:52332]	139.851	7.12775	5.4083e-06	0.000542623	yes	up	0	0.04	0	0.2	2.32	3.43	0.0133333	1.98333
ENSG00000230371	KARS1P2	lysyl-tRNA synthetase 1 pseudogene 2 [Source:HGNC Symbol;Acc:HGNC:39208]	38.865	5.28041	0.00192414	0.0332497	yes	up	0	0.04	0	0.26	0.39	0.55	0.0133333	0.4
ENSG00000286970	AC010491.2	novel transcript, antisense to ANKH	67.608	6.07911	0.000221626	0.00723943	yes	up	0	0.04	0	0.64	0.26	0.01	0.0133333	0.303333
ENSG00000169026	SLC49A3	solute carrier family 49 member 3 [Source:HGNC Symbol;Acc:HGNC:26177]	43.913	5.45656	0.00205035	0.0348188	yes	up	0	0.05	0	1.03	0.21	0.16	0.0166667	0.466667
ENSG00000260105	AOC4P	amine oxidase copper containing 4, pseudogene [Source:HGNC Symbol;Acc:HGNC:48869]	52.816	5.72291	0.000308879	0.00923115	yes	up	0	0.05	0.02	3.96	1.17	0.07	0.0233333	1.73333
ENSG00000165376	CLDN2	claudin 2 [Source:HGNC Symbol;Acc:HGNC:2041]	69.935	6.12795	2.05614e-06	0.000295139	yes	up	0	0.05	0.03	1.7	1.48	0.13	0.0266667	1.10333
ENSG00000198185	ZNF334	zinc finger protein 334 [Source:HGNC Symbol;Acc:HGNC:15806]	48.408	5.59716	0.000331819	0.00973612	yes	up	0	0.06	0	0.04	1.07	0.21	0.02	0.44
ENSG00000189057	FAM111B	family with sequence similarity 111 member B [Source:HGNC Symbol;Acc:HGNC:24200]	63.331	5.98484	1.20696e-05	0.000928759	yes	up	0	0.06	0.02	0.2	3.43	0.11	0.0266667	1.24667
ENSG00000287709	AC008780.1	novel transcript	56.185	5.81211	3.56682e-05	0.00198701	yes	up	0	0.06	0.04	0.5	1.42	2.05	0.0333333	1.32333
ENSG00000255398	HCAR3	hydroxycarboxylic acid receptor 3 [Source:HGNC Symbol;Acc:HGNC:16824]	86.683	6.43768	3.26091e-06	0.000383987	yes	up	0	0.07	0	0.45	1.55	1.89	0.0233333	1.29667
ENSG00000005981	ASB4	ankyrin repeat and SOCS box containing 4 [Source:HGNC Symbol;Acc:HGNC:16009]	21.98	4.45813	0.000413185	0.0113557	yes	up	0	0.07	0.06	0.31	2.58	0.55	0.0433333	1.14667
ENSG00000169507	SLC38A11	solute carrier family 38 member 11 [Source:HGNC Symbol;Acc:HGNC:26836]	26.431	4.72414	0.000475165	0.0126736	yes	up	0	0.09	0	0.97	2.84	0.1	0.03	1.30333
ENSG00000261012	AC115619.1	novel transcript	42.344	5.40407	0.00123677	0.0245668	yes	up	0	0.09	0	0.04	2.63	0.25	0.03	0.973333
ENSG00000229425	AJ009632.2	novel transcript	54.313	5.76322	1.43644e-05	0.00105796	yes	up	0	0.1	0	0.07	3.35	2	0.0333333	1.80667
ENSG00000177432	NAP1L5	nucleosome assembly protein 1 like 5 [Source:HGNC Symbol;Acc:HGNC:19968]	20.169	4.33407	0.000909644	0.0199124	yes	up	0	0.11	0.03	0.24	1.27	0.43	0.0466667	0.646667
ENSG00000113249	HAVCR1	hepatitis A virus cellular receptor 1 [Source:HGNC Symbol;Acc:HGNC:17866]	79.379	6.31068	1.14793e-05	0.000921387	yes	up	0	0.13	0	0.7	6.57	0.53	0.0433333	2.6
ENSG00000254221	PCDHGB1	protocadherin gamma subfamily B, 1 [Source:HGNC Symbol;Acc:HGNC:8708]	24.448	4.61164	0.000413104	0.0113557	yes	up	0	0.14	0	0.91	1.02	0.09	0.0466667	0.673333
ENSG00000228522	AL845321.1	methylenetetrahydrofolate dehydrogenase (NADP+ dependent) 1-like (MTHFD1L) pseudogene	60.027	5.90754	0.000142932	0.00521475	yes	up	0	0.16	0	2.03	3.46	0.18	0.0533333	1.89
ENSG00000137869	CYP19A1	cytochrome P450 family 19 subfamily A member 1 [Source:HGNC Symbol;Acc:HGNC:2594]	21.389	4.41878	0.00118426	0.0239277	yes	up	0	0.17	0	0.25	0.75	1.4	0.0566667	0.8
ENSG00000166801	FAM111A	family with sequence similarity 111 member A [Source:HGNC Symbol;Acc:HGNC:24725]	17.756	4.15023	0.00274014	0.0422296	yes	up	0	0.17	0	0.18	3.28	0.2	0.0566667	1.22
ENSG00000104432	IL7	interleukin 7 [Source:HGNC Symbol;Acc:HGNC:6023]	26.571	4.73178	0.000338575	0.00983467	yes	up	0	0.18	0	1.6	1.98	1.13	0.06	1.57
ENSG00000241186	TDGF1	teratocarcinoma-derived growth factor 1 [Source:HGNC Symbol;Acc:HGNC:11701]	50.567	5.66012	6.2294e-06	0.000591136	yes	up	0	0.18	0	0.54	4.03	1.77	0.06	2.11333
ENSG00000274979	AC020656.2	novel transcript	26.891	4.74906	0.000130473	0.00489646	yes	up	0	0.18	0.01	0.08	3.02	0.56	0.0633333	1.22
ENSG00000224950	AL390066.2	novel transcript	15.99	3.99909	0.00286409	0.0436269	yes	up	0	0.22	0	0.57	1.27	0.15	0.0733333	0.663333
ENSG00000249740	OSMR-AS1	OSMR antisense RNA 1 (head to head) [Source:HGNC Symbol;Acc:HGNC:50296]	21.132	4.40137	0.001533	0.028602	yes	up	0	0.22	0.14	1.86	2.33	1.16	0.12	1.78333
ENSG00000261481	AC022167.4	novel transcript, antisense to CARHSP1	42.23	5.40021	0.00230602	0.0376643	yes	up	0	0.24	0	3.64	0.62	1.49	0.08	1.91667
ENSG00000274588	DGKK	diacylglycerol kinase kappa [Source:HGNC Symbol;Acc:HGNC:32395]	33.553	5.06836	8.80029e-06	0.000757037	yes	up	0	0.24	0.04	0.59	5.64	0.37	0.0933333	2.2
ENSG00000287080	H3C3	H3 clustered histone 3 [Source:HGNC Symbol;Acc:HGNC:4768]	54.889	5.77846	0.00091231	0.019934	yes	up	0	0.25	0	1.27	9.08	0.52	0.0833333	3.62333
ENSG00000224739	AC016735.1	novel transcript	22.639	4.50077	0.00156377	0.0290109	yes	up	0	0.32	0	1.22	1.37	1.52	0.106667	1.37
ENSG00000253032	RNU6-299P	RNA, U6 small nuclear 299, pseudogene [Source:HGNC Symbol;Acc:HGNC:47262]	35.599	5.15376	0.000561956	0.0142408	yes	up	0	0.34	0	1.11	3.6	2.98	0.113333	2.56333
ENSG00000241570	PAQR9-AS1	PAQR9 antisense RNA 1 [Source:HGNC Symbol;Acc:HGNC:50861]	24.435	4.61088	0.000738431	0.0170425	yes	up	0	0.38	0.13	1.86	6.19	2.89	0.17	3.64667
ENSG00000171121	KCNMB3	potassium calcium-activated channel subfamily M regulatory beta subunit 3 [Source:HGNC Symbol;Acc:HGNC:6287]	11.084	3.47046	0.00107044	0.0223226	yes	up	0	0.38	0.25	0.39	1.95	1.9	0.21	1.41333
ENSG00000158869	FCER1G	Fc fragment of IgE receptor Ig [Source:HGNC Symbol;Acc:HGNC:3611]	38.696	5.27413	8.35315e-05	0.00358657	yes	up	0	0.4	0.12	4.16	6.54	1.22	0.173333	3.97333
ENSG00000204959	ARHGEF34P	Rho guanine nucleotide exchange factor 34, pseudogene [Source:HGNC Symbol;Acc:HGNC:38086]	34.577	5.11174	2.9298e-05	0.00172498	yes	up	0	0.44	0	1.21	2.37	0.57	0.146667	1.38333
ENSG00000165246	NLGN4Y	neuroligin 4 Y-linked [Source:HGNC Symbol;Acc:HGNC:15529]	33.045	5.04636	4.76183e-05	0.00244623	yes	up	0	0.58	0	2.11	3.91	0.75	0.193333	2.25667
ENSG00000225680	AL163953.1	novel transcript	16.017	4.0015	0.0026573	0.0413452	yes	up	0	0.6	0	0.37	2.28	0.91	0.2	1.18667
ENSG00000148123	PLPPR1	phospholipid phosphatase related 1 [Source:HGNC Symbol;Acc:HGNC:25993]	10.144	3.34255	0.00243062	0.0391375	yes	up	0	0.6	0.09	0.83	1.13	0.8	0.23	0.92
ENSG00000286714	AC093001.2	novel transcript	37.523	5.22972	4.42098e-05	0.00231836	yes	up	0	0.63	0	0.78	8.74	4.47	0.21	4.66333
ENSG00000227775	AL031282.1	ribosomal protein S7 (RPS7) pseudogene	17.317	4.11409	0.00223457	0.0369889	yes	up	0	1.19	0.25	0.56	1.39	0.28	0.48	0.743333
ENSG00000273173	SNURF	SNRPN upstream reading frame [Source:HGNC Symbol;Acc:HGNC:11171]	19.482	4.28404	0.00166468	0.0301757	yes	up	0	4.61	0	7.12	1.21	3.18	1.53667	3.83667
ENSG00000167785	ZNF558	zinc finger protein 558 [Source:HGNC Symbol;Acc:HGNC:26422]	69.329	6.11539	1.19184e-05	0.000928759	yes	up	0.01	0	0	0.2	1.58	0.86	0.00333333	0.88
ENSG00000174502	SLC26A9	solute carrier family 26 member 9 [Source:HGNC Symbol;Acc:HGNC:14469]	339.393	8.40681	3.62356e-07	9.22087e-05	yes	up	0.01	0	0	0.16	3.74	0.11	0.00333333	1.33667
ENSG00000183185	GABRR3	gamma-aminobutyric acid type A receptor subunit rho3 (gene/pseudogene) [Source:HGNC Symbol;Acc:HGNC:17969]	73.652	6.20266	0.000198949	0.00669921	yes	up	0.01	0	0	0.7	0.39	0.06	0.00333333	0.383333
ENSG00000278195	SSTR3	somatostatin receptor 3 [Source:HGNC Symbol;Acc:HGNC:11332]	18.468	4.20695	0.000881518	0.0195067	yes	up	0.01	0.02	0.04	0.54	0.26	0.05	0.0233333	0.283333
ENSG00000260604	AL590004.3	novel transcript	59.236	5.8884	1.30905e-06	0.000211004	yes	up	0.01	0.04	0	0.07	2.17	0.38	0.0166667	0.873333
ENSG00000259417	CTXND1	cortexin domain containing 1 [Source:HGNC Symbol;Acc:HGNC:50507]	15.295	3.93495	0.00329759	0.0480292	yes	up	0.01	0.04	0.01	0.31	0.08	0.02	0.02	0.136667
ENSG00000113889	KNG1	kininogen 1 [Source:HGNC Symbol;Acc:HGNC:6383]	28.264	4.82087	0.001812	0.0321198	yes	up	0.01	0.05	0	0.18	0.22	0.82	0.02	0.406667
ENSG00000227906	SNAP25-AS1	SNAP25 antisense RNA 1 [Source:HGNC Symbol;Acc:HGNC:44312]	75.735	6.24289	2.21096e-06	0.000304045	yes	up	0.01	0.05	0	1.89	1.01	0.44	0.02	1.11333
ENSG00000099725	PRKY	protein kinase Y-linked (pseudogene) [Source:HGNC Symbol;Acc:HGNC:9444]	23.544	4.55729	0.000142817	0.00521475	yes	up	0.01	0.07	0	0.34	1.07	1.14	0.0266667	0.85
ENSG00000111339	ART4	ADP-ribosyltransferase 4 (Dombrock blood group) [Source:HGNC Symbol;Acc:HGNC:726]	32.749	5.03336	1.97001e-05	0.00132219	yes	up	0.01	0.08	0	0.59	3.84	1.15	0.03	1.86
ENSG00000286058	AC018865.2	novel transcript	16.965	4.08449	0.00289898	0.0439203	yes	up	0.01	0.09	0	0.08	0.75	0.24	0.0333333	0.356667
ENSG00000178567	EPM2AIP1	EPM2A interacting protein 1 [Source:HGNC Symbol;Acc:HGNC:19735]	32.627	5.028	6.30387e-05	0.00296897	yes	up	0.01	0.16	0	0.12	6.45	0.34	0.0566667	2.30333
ENSG00000230356	NCAPD2P1	non-SMC condensin I complex subunit D2 pseudogene 1 [Source:HGNC Symbol;Acc:HGNC:43831]	24.791	4.63177	0.000475623	0.0126736	yes	up	0.01	0.18	0	0.66	2.15	0.28	0.0633333	1.03
ENSG00000112486	CCR6	C-C motif chemokine receptor 6 [Source:HGNC Symbol;Acc:HGNC:1607]	32.528	5.02361	8.48641e-06	0.000746141	yes	up	0.01	0.26	0	0.98	4.85	0.89	0.09	2.24
ENSG00000114374	USP9Y	ubiquitin specific peptidase 9 Y-linked [Source:HGNC Symbol;Acc:HGNC:12633]	65.592	6.03544	4.41007e-07	0.000102028	yes	up	0.01	0.34	0	0.43	5.78	1.22	0.116667	2.47667
ENSG00000159173	TNNI1	troponin I1, slow skeletal type [Source:HGNC Symbol;Acc:HGNC:11945]	20.875	4.3837	7.15788e-05	0.00324522	yes	up	0.01	0.37	0.24	0.17	0.55	0.15	0.206667	0.29
ENSG00000144285	SCN1A	sodium voltage-gated channel alpha subunit 1 [Source:HGNC Symbol;Acc:HGNC:10585]	16.632	4.05585	0.00053079	0.013675	yes	up	0.01	0.52	0	0.18	2.22	0.44	0.176667	0.946667
ENSG00000002079	MYH16	myosin heavy chain 16 pseudogene [Source:HGNC Symbol;Acc:HGNC:31038]	65.93	6.04286	3.95386e-05	0.00212791	yes	up	0.02	0	0	0.87	1.09	0.62	0.00666667	0.86
ENSG00000116194	ANGPTL1	angiopoietin like 1 [Source:HGNC Symbol;Acc:HGNC:489]	13.468	3.75143	0.00144685	0.0274786	yes	up	0.02	0.03	0.05	0.2	0.81	0.26	0.0333333	0.423333
ENSG00000156509	FBXO43	F-box protein 43 [Source:HGNC Symbol;Acc:HGNC:28521]	15.133	3.91961	0.000743667	0.0171244	yes	up	0.02	0.05	0.14	0.1	2.16	0.31	0.07	0.856667
ENSG00000067646	ZFY	zinc finger protein Y-linked [Source:HGNC Symbol;Acc:HGNC:12870]	19.011	4.24876	0.000262986	0.00822198	yes	up	0.02	0.21	0	0.39	1.94	0.26	0.0766667	0.863333
ENSG00000198521	ZNF43	zinc finger protein 43 [Source:HGNC Symbol;Acc:HGNC:13109]	20.185	4.33524	4.99818e-05	0.00253347	yes	up	0.02	0.26	0.02	0.57	2.37	0.5	0.1	1.14667
ENSG00000119938	PPP1R3C	protein phosphatase 1 regulatory subunit 3C [Source:HGNC Symbol;Acc:HGNC:9293]	38.557	5.26893	1.02279e-06	0.000177993	yes	up	0.02	0.27	0	2.14	3.53	1.1	0.0966667	2.25667
ENSG00000138075	ABCG5	ATP binding cassette subfamily G member 5 [Source:HGNC Symbol;Acc:HGNC:13886]	18.59	4.21643	3.29973e-05	0.00188084	yes	up	0.02	0.6	0.03	2.27	3.4	1.5	0.216667	2.39
ENSG00000239440	LINC02008	long intergenic non-protein coding RNA 2008 [Source:HGNC Symbol;Acc:HGNC:52844]	83.714	6.3874	5.434e-05	0.0027053	yes	up	0.03	0	0	0.43	2.16	0.76	0.01	1.11667
ENSG00000139626	ITGB7	integrin subunit beta 7 [Source:HGNC Symbol;Acc:HGNC:6162]	32.895	5.03979	0.000762536	0.0174688	yes	up	0.03	0	0.03	1.12	0.34	0.59	0.02	0.683333
ENSG00000112299	VNN1	vanin 1 [Source:HGNC Symbol;Acc:HGNC:12705]	12.115	3.59874	0.00170873	0.0306903	yes	up	0.03	0.03	0.02	0.27	0.2	0.28	0.0266667	0.25
ENSG00000257446	ZNF878	zinc finger protein 878 [Source:HGNC Symbol;Acc:HGNC:37246]	41.332	5.3692	0.000307527	0.00920474	yes	up	0.03	0.04	0	0.24	2.04	0.31	0.0233333	0.863333
ENSG00000179023	KLHDC7A	kelch domain containing 7A [Source:HGNC Symbol;Acc:HGNC:26791]	18.542	4.21269	0.000379137	0.0106969	yes	up	0.03	0.05	0.04	0.89	0.59	0.02	0.04	0.5
ENSG00000280587	LINC01348	long intergenic non-protein coding RNA 1348 [Source:HGNC Symbol;Acc:HGNC:50567]	78.148	6.28814	1.64717e-08	1.0874e-05	yes	up	0.03	0.08	0	3.62	2.68	1.74	0.0366667	2.68
ENSG00000280087	AC011481.3	TEC	9.244	3.20856	0.00117507	0.0238964	yes	up	0.03	0.09	0.03	0.39	0.39	0.15	0.05	0.31
ENSG00000198650	TAT	tyrosine aminotransferase [Source:HGNC Symbol;Acc:HGNC:11573]	37.199	5.2172	7.45711e-07	0.000152754	yes	up	0.03	0.12	0	0.37	1.56	1.94	0.05	1.29
ENSG00000286132	AC022415.2	novel protein	19.454	4.28197	0.000517617	0.0134287	yes	up	0.03	0.16	0	0.13	2.66	0.25	0.0633333	1.01333
ENSG00000158220	ESYT3	extended synaptotagmin 3 [Source:HGNC Symbol;Acc:HGNC:24295]	32.731	5.03259	4.57389e-06	0.000488835	yes	up	0.03	0.28	0.01	0.57	0.72	0.29	0.106667	0.526667
ENSG00000286403	AC010378.1	novel transcript	10.165	3.34556	0.00143629	0.0273954	yes	up	0.03	0.37	0.09	0.39	2.69	0.56	0.163333	1.21333
ENSG00000058866	DGKG	diacylglycerol kinase gamma [Source:HGNC Symbol;Acc:HGNC:2853]	19.204	4.26334	4.42961e-06	0.000476002	yes	up	0.03	0.43	0.14	3.17	5.3	0.82	0.2	3.09667
ENSG00000169903	TM4SF4	transmembrane 4 L six family member 4 [Source:HGNC Symbol;Acc:HGNC:11856]	42.479	5.40866	0.00191593	0.0331953	yes	up	0.04	0	0	0.7	0.56	1.08	0.0133333	0.78
ENSG00000286796	AC010883.2	novel transcript	50.49	5.65793	0.00222471	0.0368878	yes	up	0.04	0	0	1.12	0.05	0.17	0.0133333	0.446667
ENSG00000181007	ZFP82	ZFP82 zinc finger protein [Source:HGNC Symbol;Acc:HGNC:28682]	16.838	4.07362	9.26172e-05	0.00384244	yes	up	0.04	0.02	0.01	0.2	0.8	0.36	0.0233333	0.453333
ENSG00000257607	AC073957.2	novel transcript, antisense to GPR146	11.513	3.52519	0.00260096	0.040853	yes	up	0.04	0.04	0.3	1.67	0.74	0.43	0.126667	0.946667
ENSG00000228648	AL353747.2	novel transcript	65.858	6.04128	1.29749e-05	0.000977592	yes	up	0.04	0.06	0	0.73	4.36	6.59	0.0333333	3.89333
ENSG00000132744	ACY3	aminoacylase 3 [Source:HGNC Symbol;Acc:HGNC:24104]	52.609	5.71723	0.000216848	0.00712911	yes	up	0.04	0.09	0	2.27	0.55	0.3	0.0433333	1.04
ENSG00000171291	ZNF439	zinc finger protein 439 [Source:HGNC Symbol;Acc:HGNC:20873]	10.359	3.37282	0.00125466	0.0248469	yes	up	0.04	0.12	0.06	0.26	1	0.51	0.0733333	0.59
ENSG00000223776	LGALS8-AS1	LGALS8 antisense RNA 1 [Source:HGNC Symbol;Acc:HGNC:40340]	34.258	5.09835	2.17889e-05	0.0014131	yes	up	0.04	0.16	0	1.22	2.41	0.86	0.0666667	1.49667
ENSG00000173193	PARP14	poly(ADP-ribose) polymerase family member 14 [Source:HGNC Symbol;Acc:HGNC:29232]	25.351	4.66396	6.1909e-05	0.00295006	yes	up	0.04	0.22	0	0.49	4.28	0.52	0.0866667	1.76333
ENSG00000249464	LINC01091	long intergenic non-protein coding RNA 1091 [Source:HGNC Symbol;Acc:HGNC:27721]	14.336	3.8416	0.00126023	0.024932	yes	up	0.04	0.31	0.08	1.03	1.32	1.35	0.143333	1.23333
ENSG00000224417	AL606970.1	novel transcript	28.877	4.85183	6.60886e-07	0.000139745	yes	up	0.04	0.33	0.02	1.28	4.74	1.62	0.13	2.54667
ENSG00000188501	LCTL	lactase like [Source:HGNC Symbol;Acc:HGNC:15583]	20.758	4.37562	0.000169591	0.00596406	yes	up	0.04	0.42	0	2.2	1.11	0.42	0.153333	1.24333
ENSG00000248323	LUCAT1	lung cancer associated transcript 1 [Source:HGNC Symbol;Acc:HGNC:48498]	47.7	5.57593	2.11252e-07	6.84306e-05	yes	up	0.04	0.49	0.02	0.4	7.21	9.4	0.183333	5.67
ENSG00000102287	GABRE	gamma-aminobutyric acid type A receptor subunit epsilon [Source:HGNC Symbol;Acc:HGNC:4085]	12.055	3.59159	0.000182815	0.00630712	yes	up	0.04	0.64	0.32	0.66	4.62	1.79	0.333333	2.35667
ENSG00000286125	AC006115.2	novel transcript (contains ZIM2-AS1 and PEG3-AS1)	28.561	4.83597	0.000599679	0.0148522	yes	up	0.05	0	0	0.52	0.11	0.41	0.0166667	0.346667
ENSG00000213981	AC007277.1	novel transcript, antisense to MYO3B	54.241	5.7613	5.08686e-06	0.000529276	yes	up	0.05	0.03	0.02	1.68	0.26	0.47	0.0333333	0.803333
ENSG00000223547	ZNF844	zinc finger protein 844 [Source:HGNC Symbol;Acc:HGNC:25932]	10.767	3.42851	0.000758719	0.0174098	yes	up	0.05	0.04	0.02	0.17	0.64	0.16	0.0366667	0.323333
ENSG00000256771	ZNF253	zinc finger protein 253 [Source:HGNC Symbol;Acc:HGNC:13497]	30.484	4.92999	3.63441e-05	0.00201326	yes	up	0.05	0.04	0.03	0.34	1.94	0.22	0.04	0.833333
ENSG00000178199	ZC3H12D	zinc finger CCCH-type containing 12D [Source:HGNC Symbol;Acc:HGNC:21175]	19.044	4.25124	1.88231e-05	0.00127201	yes	up	0.05	0.12	0.12	0.79	3.1	0.28	0.0966667	1.39
ENSG00000244067	GSTA2	glutathione S-transferase alpha 2 [Source:HGNC Symbol;Acc:HGNC:4627]	24.593	4.62015	0.000186219	0.00640208	yes	up	0.05	0.13	0.04	1.73	0.98	0.71	0.0733333	1.14
ENSG00000196917	HCAR1	hydroxycarboxylic acid receptor 1 [Source:HGNC Symbol;Acc:HGNC:4532]	8.714	3.12338	0.000299183	0.00896864	yes	up	0.05	0.22	0.14	0.4	1.96	0.48	0.136667	0.946667
ENSG00000256229	ZNF486	zinc finger protein 486 [Source:HGNC Symbol;Acc:HGNC:20807]	11.586	3.53433	0.000404723	0.0112572	yes	up	0.05	0.32	0.03	0.11	1.54	1.26	0.133333	0.97
ENSG00000186088	GSAP	gamma-secretase activating protein [Source:HGNC Symbol;Acc:HGNC:28042]	18.368	4.19912	1.1003e-05	0.000899819	yes	up	0.05	0.34	0.1	0.79	4.66	1.42	0.163333	2.29
ENSG00000185467	KPNA7	karyopherin subunit alpha 7 [Source:HGNC Symbol;Acc:HGNC:21839]	31.814	4.99158	0.000832431	0.0186588	yes	up	0.06	0	0	0.73	0.84	0.29	0.02	0.62
ENSG00000131746	TNS4	tensin 4 [Source:HGNC Symbol;Acc:HGNC:24352]	81.715	6.35253	3.43913e-07	9.0393e-05	yes	up	0.06	0.02	0	0.86	7.72	0.39	0.0266667	2.99
ENSG00000160593	JAML	junction adhesion molecule like [Source:HGNC Symbol;Acc:HGNC:19084]	21.931	4.45492	2.3744e-05	0.00149656	yes	up	0.06	0.05	0.05	2.14	2.68	0.96	0.0533333	1.92667
ENSG00000143127	ITGA10	integrin subunit alpha 10 [Source:HGNC Symbol;Acc:HGNC:6135]	16.491	4.04361	0.000201695	0.00675694	yes	up	0.06	0.06	0.07	1.54	0.56	0.1	0.0633333	0.733333
ENSG00000246526	LINC02481	long intergenic non-protein coding RNA 2481 [Source:HGNC Symbol;Acc:HGNC:27958]	20.777	4.37693	0.000145545	0.00527098	yes	up	0.06	0.08	0.03	1.01	0.55	0.87	0.0566667	0.81
ENSG00000226752	CUTALP	cutA divalent cation tolerance like, pseudogene [Source:HGNC Symbol;Acc:HGNC:27367]	37.646	5.23441	4.49239e-07	0.000102724	yes	up	0.06	0.12	0.1	1.22	4.29	0.93	0.0933333	2.14667
ENSG00000243885	AC108751.4	novel transcript	18.584	4.21596	0.0025563	0.0403449	yes	up	0.06	0.16	0	0.99	0.65	1.07	0.0733333	0.903333
ENSG00000143921	ABCG8	ATP binding cassette subfamily G member 8 [Source:HGNC Symbol;Acc:HGNC:13887]	19.551	4.28916	6.4727e-06	0.00060325	yes	up	0.06	0.25	0.19	1.46	1.43	0.25	0.166667	1.04667
ENSG00000177807	KCNJ10	potassium inwardly rectifying channel subfamily J member 10 [Source:HGNC Symbol;Acc:HGNC:6256]	17.258	4.10921	2.54108e-05	0.00157139	yes	up	0.06	0.52	0.25	2.58	4.03	0.17	0.276667	2.26
ENSG00000155324	GRAMD2B	GRAM domain containing 2B [Source:HGNC Symbol;Acc:HGNC:24911]	7.085	2.8247	0.000888228	0.0196258	yes	up	0.06	0.89	0.47	0.76	1.74	2.05	0.473333	1.51667
ENSG00000205267	DGAT2L7P	diacylglycerol O-acyltransferase 2 like 7, pseudogene [Source:HGNC Symbol;Acc:HGNC:44367]	79.774	6.31785	7.94013e-05	0.00345448	yes	up	0.07	0	0	2.07	0.93	1.29	0.0233333	1.43
ENSG00000231528	FAM225A	family with sequence similarity 225 member A [Source:HGNC Symbol;Acc:HGNC:27855]	15.201	3.92606	0.00304836	0.0455517	yes	up	0.07	0	0	0.55	0.36	0.12	0.0233333	0.343333
ENSG00000135374	ELF5	E74 like ETS transcription factor 5 [Source:HGNC Symbol;Acc:HGNC:3320]	34.623	5.11367	2.40655e-05	0.00150716	yes	up	0.07	0.1	0	2.22	1.25	0.3	0.0566667	1.25667
ENSG00000171346	KRT15	keratin 15 [Source:HGNC Symbol;Acc:HGNC:6421]	22.342	4.48169	2.12308e-05	0.00140102	yes	up	0.07	0.18	0.07	3.86	2.43	0.88	0.106667	2.39
ENSG00000167183	PRR15L	proline rich 15 like [Source:HGNC Symbol;Acc:HGNC:28149]	19.424	4.27978	0.00141665	0.0270995	yes	up	0.07	0.24	0	2.6	0.47	0.17	0.103333	1.08
ENSG00000197181	PIWIL2	piwi like RNA-mediated gene silencing 2 [Source:HGNC Symbol;Acc:HGNC:17644]	8.85	3.14573	0.00166269	0.0301757	yes	up	0.07	0.25	0.02	0.48	0.32	0.95	0.113333	0.583333
ENSG00000100024	UPB1	beta-ureidopropionase 1 [Source:HGNC Symbol;Acc:HGNC:16297]	12.532	3.6476	0.00169537	0.0305586	yes	up	0.08	0	0.03	0.35	0.58	0.35	0.0366667	0.426667
ENSG00000229776	C4B-AS1	C4B antisense RNA 1 [Source:HGNC Symbol;Acc:HGNC:39752]	14.412	3.84924	0.00203454	0.03464	yes	up	0.08	0.02	0.01	0.8	0.41	0.25	0.0366667	0.486667
ENSG00000233627	C4A-AS1	C4A antisense RNA 1 [Source:HGNC Symbol;Acc:HGNC:39753]	14.412	3.84924	0.00203454	0.03464	yes	up	0.08	0.02	0.01	0.8	0.41	0.25	0.0366667	0.486667
ENSG00000115297	TLX2	T cell leukemia homeobox 2 [Source:HGNC Symbol;Acc:HGNC:5057]	28.989	4.85743	0.000196911	0.00665336	yes	up	0.08	0.03	0	1.55	1.66	1.36	0.0366667	1.52333
ENSG00000021852	C8B	complement C8 beta chain [Source:HGNC Symbol;Acc:HGNC:1353]	39.896	5.31819	3.09296e-06	0.000370872	yes	up	0.08	0.03	0.02	2.22	1.06	0.81	0.0433333	1.36333
ENSG00000173080	RXFP4	relaxin family peptide/INSL5 receptor 4 [Source:HGNC Symbol;Acc:HGNC:14666]	44.814	5.48588	2.20042e-05	0.00141873	yes	up	0.08	0.05	0.03	3.61	0.81	0.39	0.0533333	1.60333
ENSG00000203797	DDO	D-aspartate oxidase [Source:HGNC Symbol;Acc:HGNC:2727]	51.307	5.68107	7.01935e-08	3.28656e-05	yes	up	0.08	0.11	0	2.51	2.47	1.69	0.0633333	2.22333
ENSG00000287156	AL138479.2	novel transcript, antisense to BMP4	14.272	3.83513	0.000402881	0.0112378	yes	up	0.08	0.11	0.05	0.78	1.58	0.28	0.08	0.88
ENSG00000189190	ZNF600	zinc finger protein 600 [Source:HGNC Symbol;Acc:HGNC:30951]	13.455	3.75011	7.37921e-05	0.00330552	yes	up	0.08	0.43	0.04	0.44	2.52	2.52	0.183333	1.82667
ENSG00000231948	HS1BP3-IT1	HS1BP3 intronic transcript 1 [Source:HGNC Symbol;Acc:HGNC:41474]	60.948	5.92952	2.47795e-11	1.21822e-07	yes	up	0.08	0.79	0.03	14.12	11.88	6.55	0.3	10.85
ENSG00000280409	LINC01101	long intergenic non-protein coding RNA 1101 [Source:HGNC Symbol;Acc:HGNC:25923]	55.357	5.79069	1.53408e-05	0.00111032	yes	up	0.09	0	0	2.28	1.42	0.44	0.03	1.38
ENSG00000149742	SLC22A9	solute carrier family 22 member 9 [Source:HGNC Symbol;Acc:HGNC:16261]	15.415	3.94628	0.00129647	0.0253431	yes	up	0.09	0.03	0	0.53	0.64	0.48	0.04	0.55
ENSG00000147223	RIPPLY1	ripply transcriptional repressor 1 [Source:HGNC Symbol;Acc:HGNC:25117]	26.966	4.75309	0.00259744	0.0408303	yes	up	0.09	0.07	0	1.08	0.85	0.14	0.0533333	0.69
ENSG00000183486	MX2	MX dynamin like GTPase 2 [Source:HGNC Symbol;Acc:HGNC:7533]	11.696	3.54792	0.000493594	0.012994	yes	up	0.09	0.08	0.01	0.62	1.01	0.46	0.06	0.696667
ENSG00000204613	TRIM10	tripartite motif containing 10 [Source:HGNC Symbol;Acc:HGNC:10072]	24.157	4.59436	3.07193e-06	0.000370872	yes	up	0.09	0.09	0.02	1.32	1.62	0.76	0.0666667	1.23333
ENSG00000073464	CLCN4	chloride voltage-gated channel 4 [Source:HGNC Symbol;Acc:HGNC:2022]	20.175	4.33448	3.17248e-05	0.00182904	yes	up	0.09	0.09	0.16	1.18	1.23	0.1	0.113333	0.836667
ENSG00000221963	APOL6	apolipoprotein L6 [Source:HGNC Symbol;Acc:HGNC:14870]	23.257	4.5396	3.33212e-06	0.000387729	yes	up	0.09	0.11	0	1.32	1.73	0.67	0.0666667	1.24
ENSG00000187144	SPATA21	spermatogenesis associated 21 [Source:HGNC Symbol;Acc:HGNC:28026]	26.169	4.70976	1.20022e-05	0.000928759	yes	up	0.09	0.15	0.26	2.68	2.23	0.57	0.166667	1.82667
ENSG00000101096	NFATC2	nuclear factor of activated T cells 2 [Source:HGNC Symbol;Acc:HGNC:7776]	10.581	3.4034	0.000276825	0.00843994	yes	up	0.09	0.21	0.06	0.35	2.66	0.25	0.12	1.08667
ENSG00000134343	ANO3	anoctamin 3 [Source:HGNC Symbol;Acc:HGNC:14004]	12.005	3.58557	7.00097e-05	0.00320172	yes	up	0.09	0.25	0.07	1.01	1.94	0.65	0.136667	1.2
ENSG00000198131	ZNF544	zinc finger protein 544 [Source:HGNC Symbol;Acc:HGNC:16759]	33.529	5.06736	8.55008e-08	3.8213e-05	yes	up	0.09	0.35	0.13	3.55	7.07	2.54	0.19	4.38667
ENSG00000267288	AC138150.2	novel transcript, antisense to HEXIM2	9.457	3.24136	0.00292277	0.0441446	yes	up	0.09	0.44	0.04	1.49	1.72	0.21	0.19	1.14
ENSG00000229005	HNF4A-AS1	HNF4A antisense RNA 1 [Source:HGNC Symbol;Acc:HGNC:49505]	23.278	4.5409	3.47181e-05	0.00193958	yes	up	0.09	0.45	0	3.62	4.87	1.6	0.18	3.36333
ENSG00000165471	MBL2	mannose binding lectin 2 [Source:HGNC Symbol;Acc:HGNC:6922]	19.978	4.32033	0.000126969	0.00478325	yes	up	0.09	0.47	0	1.51	5.9	0.53	0.186667	2.64667
ENSG00000235899	LINC01564	long intergenic non-protein coding RNA 1564 [Source:HGNC Symbol;Acc:HGNC:51361]	39.684	5.3105	0.000563136	0.0142523	yes	up	0.1	0	0	0.45	1.48	3.78	0.0333333	1.90333
ENSG00000129654	FOXJ1	forkhead box J1 [Source:HGNC Symbol;Acc:HGNC:3816]	11.22	3.488	0.000601632	0.0148819	yes	up	0.1	0.05	0.14	1.27	0.91	0.36	0.0966667	0.846667
ENSG00000198865	CCDC152	coiled-coil domain containing 152 [Source:HGNC Symbol;Acc:HGNC:34438]	10.659	3.41403	0.0018354	0.0323264	yes	up	0.1	0.09	0.02	0.28	0.8	0.49	0.07	0.523333
ENSG00000106541	AGR2	anterior gradient 2, protein disulphide isomerase family member [Source:HGNC Symbol;Acc:HGNC:328]	50.927	5.67036	2.94356e-09	4.0688e-06	yes	up	0.1	0.16	0.09	2.44	9.4	3.9	0.116667	5.24667
ENSG00000240225	ZNF542P	zinc finger protein 542, pseudogene [Source:HGNC Symbol;Acc:HGNC:25393]	36.51	5.19023	5.00047e-07	0.000109464	yes	up	0.1	0.18	0	1.59	5.32	1.12	0.0933333	2.67667
ENSG00000268104	SLC6A14	solute carrier family 6 member 14 [Source:HGNC Symbol;Acc:HGNC:11047]	72.989	6.18961	8.19331e-10	1.61121e-06	yes	up	0.1	0.18	0	5.98	8.58	2.23	0.0933333	5.59667
ENSG00000122787	AKR1D1	aldo-keto reductase family 1 member D1 [Source:HGNC Symbol;Acc:HGNC:388]	20.199	4.33623	3.85623e-06	0.000423647	yes	up	0.1	0.25	0.08	0.97	2.77	1.82	0.143333	1.85333
ENSG00000230647	AC022816.1	novel transcript	36.491	5.18946	1.38204e-06	0.000220958	yes	up	0.1	0.26	0	1.63	5.07	5.23	0.12	3.97667
ENSG00000163581	SLC2A2	solute carrier family 2 member 2 [Source:HGNC Symbol;Acc:HGNC:11006]	22.268	4.47688	2.46776e-05	0.00153127	yes	up	0.1	0.34	0	0.93	5.2	2.09	0.146667	2.74
ENSG00000102048	ASB9	ankyrin repeat and SOCS box containing 9 [Source:HGNC Symbol;Acc:HGNC:17184]	24.257	4.6003	2.05546e-06	0.000295139	yes	up	0.1	0.88	0.59	8.79	3.76	2.12	0.523333	4.89
ENSG00000099260	PALMD	palmdelphin [Source:HGNC Symbol;Acc:HGNC:15846]	10.401	3.37866	0.000251629	0.00792995	yes	up	0.1	1.14	0.44	1.77	10.04	1.35	0.56	4.38667
ENSG00000167618	LAIR2	leukocyte associated immunoglobulin like receptor 2 [Source:HGNC Symbol;Acc:HGNC:6478]	56.447	5.81883	0.00130562	0.0254966	yes	up	0.11	0	0	3.99	1.49	0.1	0.0366667	1.86
ENSG00000234279	LINC01937	long intergenic non-protein coding RNA 1937 [Source:HGNC Symbol;Acc:HGNC:52760]	64.48	6.01079	1.75279e-06	0.000262332	yes	up	0.11	0	0.05	4.26	2.4	1.65	0.0533333	2.77
ENSG00000157087	ATP2B2	ATPase plasma membrane Ca2+ transporting 2 [Source:HGNC Symbol;Acc:HGNC:815]	13.227	3.72541	0.00013802	0.0051018	yes	up	0.11	0.09	0.03	1.1	0.75	0.21	0.0766667	0.686667
ENSG00000197085	NPSR1-AS1	NPSR1 antisense RNA 1 [Source:HGNC Symbol;Acc:HGNC:22128]	17.834	4.15655	9.94707e-05	0.00400838	yes	up	0.11	0.37	0	1.49	2.99	1.32	0.16	1.93333
ENSG00000081041	CXCL2	C-X-C motif chemokine ligand 2 [Source:HGNC Symbol;Acc:HGNC:4603]	8.771	3.13281	0.000815587	0.0183717	yes	up	0.11	0.43	0.38	1.29	1.86	2.74	0.306667	1.96333
ENSG00000226453	LINC02542	long intergenic non-protein coding RNA 2542 [Source:HGNC Symbol;Acc:HGNC:53576]	11.525	3.52671	2.16835e-05	0.0014131	yes	up	0.11	0.65	0.45	2.17	5.23	2.35	0.403333	3.25
ENSG00000241388	HNF1A-AS1	HNF1A antisense RNA 1 [Source:HGNC Symbol;Acc:HGNC:26785]	14.188	3.82658	0.00180911	0.0321198	yes	up	0.12	0.09	0	2.48	2.25	0.36	0.07	1.69667
ENSG00000198569	SLC34A3	solute carrier family 34 member 3 [Source:HGNC Symbol;Acc:HGNC:20305]	9.085	3.18341	0.000594918	0.0147902	yes	up	0.12	0.18	0.17	1.3	1.06	0.77	0.156667	1.04333
ENSG00000253522	MIR3142HG	MIR3142 host gene [Source:HGNC Symbol;Acc:HGNC:51944]	15.927	3.99343	0.000309978	0.00924994	yes	up	0.12	0.26	0	0.26	2.36	2.44	0.126667	1.68667
ENSG00000248112	AC108174.1	novel transcript	12.825	3.68085	0.00340189	0.0491537	yes	up	0.12	0.46	0	2.29	1.89	0.38	0.193333	1.52
ENSG00000103888	CEMIP	cell migration inducing hyaluronidase 1 [Source:HGNC Symbol;Acc:HGNC:29213]	31.4	4.97271	1.74059e-05	0.001201	yes	up	0.12	1.52	0.1	3.99	21.95	1.41	0.58	9.11667
ENSG00000164125	GASK1B	golgi associated kinase 1B [Source:HGNC Symbol;Acc:HGNC:25312]	20.115	4.33023	9.18853e-06	0.000782218	yes	up	0.12	1.71	0.29	1.37	18.79	3.26	0.706667	7.80667
ENSG00000167895	TMC8	transmembrane channel like 8 [Source:HGNC Symbol;Acc:HGNC:20474]	8.989	3.16809	0.001688	0.0304608	yes	up	0.13	0.02	0.19	0.4	1.49	0.39	0.113333	0.76
ENSG00000050327	ARHGEF5	Rho guanine nucleotide exchange factor 5 [Source:HGNC Symbol;Acc:HGNC:13209]	16.329	4.02935	0.00120187	0.0241664	yes	up	0.13	0.06	0	1.38	1.52	0.18	0.0633333	1.02667
ENSG00000224596	ZMIZ1-AS1	ZMIZ1 antisense RNA 1 [Source:HGNC Symbol;Acc:HGNC:27433]	29.614	4.8882	1.01562e-06	0.000177993	yes	up	0.13	0.14	0.05	0.37	3.98	4.69	0.106667	3.01333
ENSG00000267530	LINC01836	long intergenic non-protein coding RNA 1836 [Source:HGNC Symbol;Acc:HGNC:52652]	21.237	4.40851	0.00028017	0.0085287	yes	up	0.13	0.25	0.12	1.25	1.14	0.88	0.166667	1.09
ENSG00000168386	FILIP1L	filamin A interacting protein 1 like [Source:HGNC Symbol;Acc:HGNC:24589]	30.619	4.93635	4.07252e-10	1.00108e-06	yes	up	0.13	0.6	0.29	2.03	11.46	8.28	0.34	7.25667
ENSG00000196196	HRCT1	histidine rich carboxyl terminus 1 [Source:HGNC Symbol;Acc:HGNC:33872]	19.053	4.25193	0.000711801	0.0165587	yes	up	0.14	0	0.12	1.56	1.4	1.29	0.0866667	1.41667
ENSG00000237988	OR2I1P	olfactory receptor family 2 subfamily I member 1 pseudogene [Source:HGNC Symbol;Acc:HGNC:8258]	23.991	4.5844	2.15076e-05	0.00140983	yes	up	0.14	0.02	0.02	1.78	0.87	0.82	0.06	1.15667
ENSG00000182795	C1orf116	chromosome 1 open reading frame 116 [Source:HGNC Symbol;Acc:HGNC:28667]	20.846	4.38172	3.18095e-05	0.00182904	yes	up	0.14	0.06	0.02	2.29	1.23	0.24	0.0733333	1.25333
ENSG00000157617	C2CD2	C2 calcium dependent domain containing 2 [Source:HGNC Symbol;Acc:HGNC:1266]	18.569	4.21485	0.000109256	0.00428137	yes	up	0.14	0.1	0	0.93	2.2	0.52	0.08	1.21667
ENSG00000268654	MIMT1	MER1 repeat containing imprinted transcript 1 [Source:HGNC Symbol;Acc:HGNC:33464]	23.605	4.561	6.39829e-05	0.00300292	yes	up	0.14	0.12	0	0.98	2.6	1.59	0.0866667	1.72333
ENSG00000158859	ADAMTS4	ADAM metallopeptidase with thrombospondin type 1 motif 4 [Source:HGNC Symbol;Acc:HGNC:220]	14.075	3.81505	4.50619e-05	0.00235676	yes	up	0.14	0.14	0.14	2.51	3.26	0.32	0.14	2.03
ENSG00000237361	TUSC8	tumor suppressor candidate 8 [Source:HGNC Symbol;Acc:HGNC:49111]	27.045	4.75729	0.000237854	0.00761791	yes	up	0.14	0.16	0	2.65	1.17	0.23	0.1	1.35
ENSG00000116701	NCF2	neutrophil cytosolic factor 2 [Source:HGNC Symbol;Acc:HGNC:7661]	58.468	5.86958	3.6469e-06	0.000409807	yes	up	0.14	0.17	0	2.87	1.52	1.8	0.103333	2.06333
ENSG00000227674	LINC00355	long intergenic non-protein coding RNA 355 [Source:HGNC Symbol;Acc:HGNC:27061]	14.825	3.88996	0.00119359	0.0240245	yes	up	0.14	0.17	0	0.8	2.24	0.32	0.103333	1.12
ENSG00000130427	EPO	erythropoietin [Source:HGNC Symbol;Acc:HGNC:3415]	13.195	3.72191	7.82332e-05	0.00344174	yes	up	0.14	0.61	0.2	2.38	4.98	0.99	0.316667	2.78333
ENSG00000154016	GRAP	GRB2 related adaptor protein [Source:HGNC Symbol;Acc:HGNC:4562]	9.082	3.183	0.00151329	0.0283959	yes	up	0.14	0.62	0.21	3.02	1.92	0.35	0.323333	1.76333
ENSG00000174807	CD248	CD248 molecule [Source:HGNC Symbol;Acc:HGNC:18219]	37.864	5.24275	4.89052e-06	0.000517055	yes	up	0.15	0.11	0.02	4.68	2.55	0.26	0.0933333	2.49667
ENSG00000121075	TBX4	T-box transcription factor 4 [Source:HGNC Symbol;Acc:HGNC:11603]	10.14	3.34192	0.0017035	0.030677	yes	up	0.15	0.21	0.04	0.6	1.07	0.16	0.133333	0.61
ENSG00000112852	PCDHB2	protocadherin beta 2 [Source:HGNC Symbol;Acc:HGNC:8687]	15.091	3.91565	5.25449e-06	0.000535386	yes	up	0.15	0.24	0.35	6.85	3.12	1.1	0.246667	3.69
ENSG00000159899	NPR2	natriuretic peptide receptor 2 [Source:HGNC Symbol;Acc:HGNC:7944]	21.321	4.4142	6.5322e-05	0.00303151	yes	up	0.15	0.26	0.01	1.36	2.64	0.97	0.14	1.65667
ENSG00000130844	ZNF331	zinc finger protein 331 [Source:HGNC Symbol;Acc:HGNC:15489]	9.948	3.31444	5.88929e-05	0.00284553	yes	up	0.15	0.38	0.48	0.97	3.34	0.96	0.336667	1.75667
ENSG00000243955	GSTA1	glutathione S-transferase alpha 1 [Source:HGNC Symbol;Acc:HGNC:4626]	26.034	4.70233	1.7887e-05	0.0012256	yes	up	0.15	0.69	0	3.18	2.13	2.63	0.28	2.64667
ENSG00000067048	DDX3Y	DEAD-box helicase 3 Y-linked [Source:HGNC Symbol;Acc:HGNC:2699]	38.97	5.2843	3.22761e-06	0.000382355	yes	up	0.15	1.07	0	1.09	23.11	5.97	0.406667	10.0567
ENSG00000229644	NAMPTP1	nicotinamide phosphoribosyltransferase pseudogene 1 [Source:HGNC Symbol;Acc:HGNC:17633]	15.773	3.97939	0.00181302	0.0321198	yes	up	0.16	0	0	0.38	1.84	0.63	0.0533333	0.95
ENSG00000231185	SPRY4-AS1	SPRY4 antisense RNA 1 [Source:HGNC Symbol;Acc:HGNC:53465]	47.963	5.58384	0.000707061	0.0164744	yes	up	0.16	0	0	1.71	2.33	2.19	0.0533333	2.07667
ENSG00000157131	C8A	complement C8 alpha chain [Source:HGNC Symbol;Acc:HGNC:1352]	70.635	6.14232	8.49058e-09	7.27766e-06	yes	up	0.16	0.03	0	4.17	4.81	3.64	0.0633333	4.20667
ENSG00000064787	BCAS1	brain enriched myelin associated protein 1 [Source:HGNC Symbol;Acc:HGNC:974]	9.789	3.29119	0.001229	0.0244866	yes	up	0.16	0.1	0.06	0.35	1.23	0.41	0.106667	0.663333
ENSG00000257512	AC124947.2	anaphase promoting complex subunit 10 (ANAPC10) pseudogene	20.84	4.3813	0.000406912	0.0113021	yes	up	0.16	0.14	0	2.48	1.09	0.81	0.1	1.46
ENSG00000282164	PEG13	paternally expressed 13 [Source:HGNC Symbol;Acc:HGNC:19969]	9.56	3.25695	8.79698e-05	0.00373634	yes	up	0.16	0.16	0.1	1.06	1.7	0.56	0.14	1.10667
ENSG00000131730	CKMT2	creatine kinase, mitochondrial 2 [Source:HGNC Symbol;Acc:HGNC:1996]	41.835	5.38665	6.2283e-05	0.00295844	yes	up	0.16	0.35	0	3.02	1.48	0.71	0.17	1.73667
ENSG00000132840	BHMT2	betaine--homocysteine S-methyltransferase 2 [Source:HGNC Symbol;Acc:HGNC:1048]	28.952	4.85559	2.12239e-06	0.000300032	yes	up	0.16	0.82	0	4.05	10.65	2.73	0.326667	5.81
ENSG00000177669	MBOAT4	membrane bound O-acyltransferase domain containing 4 [Source:HGNC Symbol;Acc:HGNC:32311]	29.182	4.86702	0.000236151	0.0075881	yes	up	0.17	0.04	0.03	4.31	0.7	0.12	0.08	1.71
ENSG00000188959	C9orf152	chromosome 9 open reading frame 152 [Source:HGNC Symbol;Acc:HGNC:31455]	34.842	5.12274	4.10838e-07	9.81488e-05	yes	up	0.17	0.08	0.02	3.58	2.57	1.62	0.09	2.59
ENSG00000259120	SMIM6	small integral membrane protein 6 [Source:HGNC Symbol;Acc:HGNC:40032]	22.529	4.49374	0.000269445	0.00830744	yes	up	0.17	0.14	0.07	4.51	1.04	0.72	0.126667	2.09
ENSG00000144035	NAT8	N-acetyltransferase 8 (putative) [Source:HGNC Symbol;Acc:HGNC:18069]	43.744	5.45102	9.20895e-07	0.000166141	yes	up	0.17	0.15	0	3.72	5.13	2.02	0.106667	3.62333
ENSG00000253953	PCDHGB4	protocadherin gamma subfamily B, 4 [Source:HGNC Symbol;Acc:HGNC:8711]	16.997	4.08723	0.000251251	0.00792995	yes	up	0.17	0.2	0	2.13	2.26	0.41	0.123333	1.6
ENSG00000258867	LINC01146	long intergenic non-protein coding RNA 1146 [Source:HGNC Symbol;Acc:HGNC:49467]	59.218	5.88797	2.34028e-08	1.35358e-05	yes	up	0.17	0.34	0	2.05	11.34	6.26	0.17	6.55
ENSG00000115590	IL1R2	interleukin 1 receptor type 2 [Source:HGNC Symbol;Acc:HGNC:5994]	9.828	3.29695	0.000416303	0.0114179	yes	up	0.17	0.38	0.41	2.78	1.49	1.41	0.32	1.89333
ENSG00000253669	GASAL1	growth arrest associated lncRNA 1 [Source:HGNC Symbol;Acc:HGNC:53461]	6.908	2.78833	0.00133501	0.0259929	yes	up	0.17	0.79	0.21	1.94	4.38	1.51	0.39	2.61
ENSG00000047644	WWC3	WWC family member 3 [Source:HGNC Symbol;Acc:HGNC:29237]	16.947	4.08299	0.000179156	0.00621358	yes	up	0.18	0.02	0.01	0.48	1.06	1.13	0.07	0.89
ENSG00000157368	IL34	interleukin 34 [Source:HGNC Symbol;Acc:HGNC:28529]	12.54	3.64848	0.000910225	0.0199124	yes	up	0.18	0.25	0.06	1.61	1.12	0.97	0.163333	1.23333
ENSG00000213988	ZNF90	zinc finger protein 90 [Source:HGNC Symbol;Acc:HGNC:13165]	9.948	3.31434	0.00301146	0.0451375	yes	up	0.18	0.29	0.01	0.5	2.26	0.67	0.16	1.14333
ENSG00000204869	IGFL4	IGF like family member 4 [Source:HGNC Symbol;Acc:HGNC:32931]	7.656	2.93657	0.00294011	0.0443044	yes	up	0.18	1.07	0.19	2.16	3.55	0.4	0.48	2.03667
ENSG00000250829	AC108865.1	novel transcript	37.807	5.2406	0.00325292	0.0475251	yes	up	0.19	0	0	0.41	1.87	4.5	0.0633333	2.26
ENSG00000206190	ATP10A	ATPase phospholipid transporting 10A (putative) [Source:HGNC Symbol;Acc:HGNC:13542]	13.161	3.71817	0.00242076	0.0390622	yes	up	0.19	0.03	0	1.03	0.48	0.22	0.0733333	0.576667
ENSG00000259347	AC087482.1	novel transcript, antisense to SMAD3	19.647	4.29621	0.000162559	0.00577027	yes	up	0.19	0.03	0.02	1.16	1.08	1.88	0.08	1.37333
ENSG00000166401	SERPINB8	serpin family B member 8 [Source:HGNC Symbol;Acc:HGNC:8952]	14.23	3.83087	9.52155e-05	0.00392022	yes	up	0.19	0.14	0.53	1.7	2.83	0.72	0.286667	1.75
ENSG00000175336	APOF	apolipoprotein F [Source:HGNC Symbol;Acc:HGNC:615]	48.769	5.60788	1.12786e-07	4.43587e-05	yes	up	0.19	0.23	0	7.32	5.3	2.07	0.14	4.89667
ENSG00000172296	SPTLC3	serine palmitoyltransferase long chain base subunit 3 [Source:HGNC Symbol;Acc:HGNC:16253]	17.376	4.11905	2.03445e-05	0.0013608	yes	up	0.19	0.29	0.01	1.44	6.64	0.64	0.163333	2.90667
ENSG00000198099	ADH4	alcohol dehydrogenase 4 (class II), pi polypeptide [Source:HGNC Symbol;Acc:HGNC:252]	88.687	6.47065	4.37635e-09	5.06241e-06	yes	up	0.19	0.3	0	0.96	16.89	19.75	0.163333	12.5333
ENSG00000253686	LINC01484	long intergenic non-protein coding RNA 1484 [Source:HGNC Symbol;Acc:HGNC:51136]	18.431	4.20404	2.56861e-06	0.000334515	yes	up	0.19	0.44	0.06	1.39	3.66	6.14	0.23	3.73
ENSG00000067066	SP100	SP100 nuclear antigen [Source:HGNC Symbol;Acc:HGNC:11206]	14.301	3.83804	5.38517e-06	0.000542623	yes	up	0.19	1.1	0.26	5.28	10.29	2.57	0.516667	6.04667
ENSG00000166833	NAV2	neuron navigator 2 [Source:HGNC Symbol;Acc:HGNC:15997]	7.467	2.90045	0.00250832	0.0399986	yes	up	0.19	1.48	0.69	0.55	10.51	1.63	0.786667	4.23
ENSG00000164972	C9orf24	chromosome 9 open reading frame 24 [Source:HGNC Symbol;Acc:HGNC:19919]	26.056	4.70352	0.00247121	0.0396381	yes	up	0.2	0	0	2.14	3.31	0.54	0.0666667	1.99667
ENSG00000128510	CPA4	carboxypeptidase A4 [Source:HGNC Symbol;Acc:HGNC:15740]	12.032	3.58882	0.00199341	0.0341171	yes	up	0.2	0.08	0.07	1.28	0.47	0.1	0.116667	0.616667
ENSG00000139679	LPAR6	lysophosphatidic acid receptor 6 [Source:HGNC Symbol;Acc:HGNC:15520]	58.478	5.86982	1.22576e-12	1.20523e-08	yes	up	0.2	0.16	0.11	5.15	11.02	12.41	0.156667	9.52667
ENSG00000274092	AC106739.1	novel transcript, antisense to IL4R	12.652	3.66125	0.000685154	0.0161845	yes	up	0.2	0.4	0.27	2.29	5	1.17	0.29	2.82
ENSG00000197705	KLHL14	kelch like family member 14 [Source:HGNC Symbol;Acc:HGNC:29266]	5.953	2.57353	0.002189	0.0363877	yes	up	0.2	1.67	0.92	3.34	6.39	1.24	0.93	3.65667
ENSG00000258130	AC106782.1	coiled-coil domain containing 101 (CCDC101) pseudogene	16.093	4.00836	0.00296405	0.0445872	yes	up	0.21	0	0.04	1.27	0.62	0.1	0.0833333	0.663333
ENSG00000230490	AL139383.1	novel transcript	12.023	3.58774	0.000897872	0.0197502	yes	up	0.21	0.04	0.06	1.59	1.5	1.54	0.103333	1.54333
ENSG00000137204	SLC22A7	solute carrier family 22 member 7 [Source:HGNC Symbol;Acc:HGNC:10971]	12.79	3.67692	0.00124928	0.0247902	yes	up	0.21	0.1	0.05	1.12	0.38	0.63	0.12	0.71
ENSG00000187959	CPSF4L	cleavage and polyadenylation specific factor 4 like [Source:HGNC Symbol;Acc:HGNC:33632]	14.972	3.90421	0.00127275	0.0249786	yes	up	0.21	0.14	0.09	3.89	0.77	0.47	0.146667	1.71
ENSG00000232938	RPL23AP87	ribosomal protein L23a pseudogene 87 [Source:HGNC Symbol;Acc:HGNC:51578]	16.005	4.00045	0.00105702	0.0221131	yes	up	0.21	0.16	0	1	4.02	0.55	0.123333	1.85667
ENSG00000285517	AC010198.2	long intergenic non-protein coding RNA 941	7.895	2.98101	0.000623953	0.0152045	yes	up	0.21	0.21	0.17	2.49	2.82	0.7	0.196667	2.00333
ENSG00000259755	AC090907.2	novel transcript, antisense to LRRK1	11.875	3.56981	0.000109511	0.00428137	yes	up	0.21	0.25	0.12	1.83	2.92	0.72	0.193333	1.82333
ENSG00000214429	CYCSP6	CYCS pseudogene 6 [Source:HGNC Symbol;Acc:HGNC:24421]	7.369	2.88142	0.000838739	0.0187643	yes	up	0.21	0.35	0.18	0.31	8	1.35	0.246667	3.22
ENSG00000132854	KANK4	KN motif and ankyrin repeat domains 4 [Source:HGNC Symbol;Acc:HGNC:27263]	13.022	3.7029	1.77812e-06	0.000262908	yes	up	0.21	0.42	0.19	2.33	3.49	1.63	0.273333	2.48333
ENSG00000266680	AL135905.1	novel transcript, antisense to PTP4A1	18.593	4.21671	7.40583e-05	0.0033099	yes	up	0.21	0.53	0.22	7.46	2.24	0.55	0.32	3.41667
ENSG00000287263	AC008875.3	novel transcript	16.279	4.02497	0.000319472	0.00943305	yes	up	0.22	0.12	0	1.69	2.36	0.5	0.113333	1.51667
ENSG00000246582	AC100861.1	novel transcript, antisense to TNFRSF10A	15.407	3.94556	8.66644e-05	0.00368886	yes	up	0.22	0.23	0.02	1.72	4.37	1.22	0.156667	2.43667
ENSG00000168404	MLKL	mixed lineage kinase domain like pseudokinase [Source:HGNC Symbol;Acc:HGNC:26617]	27.429	4.77762	1.8746e-06	0.000273066	yes	up	0.22	0.67	0.08	3.52	9.71	0.64	0.323333	4.62333
ENSG00000259353	AC090515.4	novel transcript, antisense to FAM63B	25.769	4.68755	9.8441e-07	0.000175986	yes	up	0.22	0.83	0.03	12.47	7.43	3.25	0.36	7.71667
ENSG00000168497	CAVIN2	caveolae associated protein 2 [Source:HGNC Symbol;Acc:HGNC:10690]	32.14	5.00631	2.20631e-06	0.000304045	yes	up	0.22	1.85	0.06	2.31	41.8	7.54	0.71	17.2167
ENSG00000262585	LINC01979	long intergenic non-protein coding RNA 1979 [Source:HGNC Symbol;Acc:HGNC:52807]	10.77	3.42899	0.00158673	0.0292987	yes	up	0.23	0.17	0.01	2.9	0.88	0.82	0.136667	1.53333
ENSG00000248461	LINC02119	long intergenic non-protein coding RNA 2119 [Source:HGNC Symbol;Acc:HGNC:52975]	10.522	3.39535	0.0019051	0.0331005	yes	up	0.23	0.22	0	1.1	2.22	1.23	0.15	1.51667
ENSG00000224294	PINCR	p53-induced noncoding RNA [Source:HGNC Symbol;Acc:HGNC:53590]	25.023	4.6452	6.25255e-06	0.000591136	yes	up	0.23	0.33	0.06	1.48	4.77	9.69	0.206667	5.31333
ENSG00000255650	FAM222A-AS1	FAM222A antisense RNA 1 [Source:HGNC Symbol;Acc:HGNC:28223]	13.389	3.74303	0.000356736	0.0102444	yes	up	0.23	0.41	0.14	1.8	2.58	2.82	0.26	2.4
ENSG00000230952	AC099344.1	novel transcript	42.284	5.40204	2.12269e-07	6.84306e-05	yes	up	0.23	1.07	0	8.84	25.02	4.63	0.433333	12.83
ENSG00000122133	PAEP	progestagen associated endometrial protein [Source:HGNC Symbol;Acc:HGNC:8573]	38.315	5.25983	0.00026417	0.00824586	yes	up	0.24	0	0	5.21	1.03	0.6	0.08	2.28
ENSG00000224057	EGFR-AS1	EGFR antisense RNA 1 [Source:HGNC Symbol;Acc:HGNC:40207]	26.381	4.72141	6.29576e-06	0.000592374	yes	up	0.24	0.15	0	2.98	4.48	1.88	0.13	3.11333
ENSG00000120341	SEC16B	SEC16 homolog B, endoplasmic reticulum export factor [Source:HGNC Symbol;Acc:HGNC:30301]	12.532	3.64754	9.76701e-05	0.00397657	yes	up	0.24	0.28	0.03	0.95	2.64	0.9	0.183333	1.49667
ENSG00000188582	PAQR9	progestin and adipoQ receptor family member 9 [Source:HGNC Symbol;Acc:HGNC:30131]	14.259	3.83378	2.67701e-07	7.75208e-05	yes	up	0.24	0.42	0.34	3.75	5.09	1.86	0.333333	3.56667
ENSG00000019186	CYP24A1	cytochrome P450 family 24 subfamily A member 1 [Source:HGNC Symbol;Acc:HGNC:2602]	137.192	7.10005	1.56165e-13	3.07099e-09	yes	up	0.24	0.55	0.06	3.78	60.67	26.52	0.283333	30.3233
ENSG00000206557	TRIM71	tripartite motif containing 71 [Source:HGNC Symbol;Acc:HGNC:32669]	8.783	3.13468	0.0032652	0.0476336	yes	up	0.24	4.86	0.62	1.16	32.68	3.24	1.90667	12.36
ENSG00000197599	CCDC154	coiled-coil domain containing 154 [Source:HGNC Symbol;Acc:HGNC:34454]	17.142	4.0995	0.00243011	0.0391375	yes	up	0.25	0	0	2.57	0.69	1.04	0.0833333	1.43333
ENSG00000131002	TXLNGY	taxilin gamma pseudogene, Y-linked [Source:HGNC Symbol;Acc:HGNC:18473]	52.58	5.71643	1.58528e-09	2.57846e-06	yes	up	0.25	0.56	0.05	1.5	10.42	3.21	0.286667	5.04333
ENSG00000255073	ZFP91-CNTF	ZFP91-CNTF readthrough (NMD candidate) [Source:HGNC Symbol;Acc:HGNC:33441]	10.494	3.39148	4.94591e-05	0.00251972	yes	up	0.25	0.88	0.58	0.95	10.1	2.22	0.57	4.42333
ENSG00000154269	ENPP3	ectonucleotide pyrophosphatase/phosphodiesterase 3 [Source:HGNC Symbol;Acc:HGNC:3358]	11.366	3.50661	4.09962e-05	0.0021848	yes	up	0.25	0.95	0.26	1.1	7.3	3.22	0.486667	3.87333
ENSG00000180190	TDRP	testis development related protein [Source:HGNC Symbol;Acc:HGNC:26951]	12.76	3.67358	4.79851e-07	0.00010723	yes	up	0.25	1.13	0.49	4.61	14.2	6.4	0.623333	8.40333
ENSG00000181625	SLX1B	SLX1 homolog B, structure-specific endonuclease subunit [Source:HGNC Symbol;Acc:HGNC:28748]	22.843	4.51369	5.88013e-05	0.00284553	yes	up	0.26	0	0.74	10.53	1.4	6.55	0.333333	6.16
ENSG00000247498	GPRC5D-AS1	GPRC5D and HEBP1 antisense RNA 1 [Source:HGNC Symbol;Acc:HGNC:53599]	23.839	4.57524	1.54464e-05	0.00111032	yes	up	0.26	0.25	0.1	2.06	6.09	2.49	0.203333	3.54667
ENSG00000144802	NFKBIZ	NFKB inhibitor zeta [Source:HGNC Symbol;Acc:HGNC:29805]	6.436	2.68612	0.00105677	0.0221131	yes	up	0.26	1.54	0.57	1.15	6.7	3.04	0.79	3.63
ENSG00000112414	ADGRG6	adhesion G protein-coupled receptor G6 [Source:HGNC Symbol;Acc:HGNC:13841]	13.073	3.70856	9.0985e-05	0.00382266	yes	up	0.26	3.34	1.55	2.02	45.89	9.99	1.71667	19.3
ENSG00000254665	AC091053.1	novel transcript	17.164	4.10128	0.00265753	0.0413452	yes	up	0.27	0.1	0	3.24	1.24	0.69	0.123333	1.72333
ENSG00000101470	TNNC2	troponin C2, fast skeletal type [Source:HGNC Symbol;Acc:HGNC:11944]	9.81	3.29421	0.0025388	0.0402949	yes	up	0.27	0.14	0.67	4.06	1.95	2.04	0.36	2.68333
ENSG00000169856	ONECUT1	one cut homeobox 1 [Source:HGNC Symbol;Acc:HGNC:8138]	11.598	3.53575	0.000431486	0.0117586	yes	up	0.27	0.36	0.11	0.6	3.81	0.42	0.246667	1.61
ENSG00000222009	BTBD19	BTB domain containing 19 [Source:HGNC Symbol;Acc:HGNC:27145]	9.846	3.29955	0.00115558	0.023696	yes	up	0.27	1.03	0.18	3.31	2.52	0.82	0.493333	2.21667
ENSG00000188171	ZNF626	zinc finger protein 626 [Source:HGNC Symbol;Acc:HGNC:30461]	23.902	4.57904	1.853e-05	0.00126088	yes	up	0.28	0.16	0	0.81	4	2.88	0.146667	2.56333
ENSG00000128284	APOL3	apolipoprotein L3 [Source:HGNC Symbol;Acc:HGNC:14868]	13.243	3.72721	0.000432778	0.0117586	yes	up	0.28	0.19	0.04	4.18	2.03	1.1	0.17	2.43667
ENSG00000101311	FERMT1	fermitin family member 1 [Source:HGNC Symbol;Acc:HGNC:15889]	17.681	4.14416	8.53708e-06	0.000746141	yes	up	0.28	1.29	0.26	3.53	20.12	1.53	0.61	8.39333
ENSG00000125144	MT1G	metallothionein 1G [Source:HGNC Symbol;Acc:HGNC:7399]	85.631	6.42007	2.47143e-06	0.000328384	yes	up	0.28	1.47	0	59.61	14.89	1.26	0.583333	25.2533
ENSG00000205076	LGALS7	galectin 7 [Source:HGNC Symbol;Acc:HGNC:6568]	39.695	5.31089	0.0006304	0.0152858	yes	up	0.29	0	0	6.4	1.98	0.79	0.0966667	3.05667
ENSG00000116157	GPX7	glutathione peroxidase 7 [Source:HGNC Symbol;Acc:HGNC:4559]	31.079	4.95787	9.12806e-07	0.000166141	yes	up	0.29	0.19	0.04	5.82	4.1	2.77	0.173333	4.23
ENSG00000146477	SLC22A3	solute carrier family 22 member 3 [Source:HGNC Symbol;Acc:HGNC:10967]	46.043	5.5249	2.25861e-07	7.05009e-05	yes	up	0.29	0.23	0	6.16	12.36	2.42	0.173333	6.98
ENSG00000204792	LINC01291	long intergenic non-protein coding RNA 1291 [Source:HGNC Symbol;Acc:HGNC:50358]	8.454	3.07967	0.00045403	0.0121808	yes	up	0.29	0.77	0.2	2.29	4.99	0.66	0.42	2.64667
ENSG00000174827	PDZK1	PDZ domain containing 1 [Source:HGNC Symbol;Acc:HGNC:8821]	20.934	4.3878	1.84337e-07	6.18716e-05	yes	up	0.29	1.25	0.2	5.92	9.26	7.14	0.58	7.44
ENSG00000081923	ATP8B1	ATPase phospholipid transporting 8B1 [Source:HGNC Symbol;Acc:HGNC:3706]	8.416	3.07317	0.00101612	0.0216255	yes	up	0.29	1.28	0.45	0.27	3.97	0.81	0.673333	1.68333
ENSG00000095261	PSMD5	proteasome 26S subunit, non-ATPase 5 [Source:HGNC Symbol;Acc:HGNC:9563]	20.9	4.38546	8.42708e-06	0.000746141	yes	up	0.29	5.26	0.04	3.45	32.93	3.25	1.86333	13.21
ENSG00000144834	TAGLN3	transgelin 3 [Source:HGNC Symbol;Acc:HGNC:29868]	42.632	5.41387	3.05983e-05	0.00178022	yes	up	0.3	0	0	5.51	4.05	0.97	0.1	3.51
ENSG00000253361	AC069120.1	novel transcript	13.512	3.75616	0.00126329	0.0249674	yes	up	0.3	0.02	0.02	2.72	1.03	0.95	0.113333	1.56667
ENSG00000160255	ITGB2	integrin subunit beta 2 [Source:HGNC Symbol;Acc:HGNC:6155]	11.917	3.57494	0.000404682	0.0112572	yes	up	0.3	0.13	0.14	3.12	1.25	1.23	0.19	1.86667
ENSG00000227088	AC012494.1	novel transcript	30.666	4.93855	5.17657e-06	0.000535386	yes	up	0.3	0.18	0	5.01	4.6	1.4	0.16	3.67
ENSG00000224272	AC131097.2	novel transcript	25.894	4.69455	5.85558e-06	0.000570049	yes	up	0.3	0.19	0.04	4.35	5.57	1.38	0.176667	3.76667
ENSG00000288621	XGY2	XG pseudogene, Y-linked 2 [Source:HGNC Symbol;Acc:HGNC:34022]	72.956	6.18896	1.5506e-08	1.0874e-05	yes	up	0.3	0.41	0	3.12	10.28	8.07	0.236667	7.15667
ENSG00000013297	CLDN11	claudin 11 [Source:HGNC Symbol;Acc:HGNC:8514]	27.376	4.77482	1.49602e-06	0.000233486	yes	up	0.3	0.42	0	3.36	7	3.14	0.24	4.5
ENSG00000264575	LINC00526	long intergenic non-protein coding RNA 526 [Source:HGNC Symbol;Acc:HGNC:28278]	20.647	4.36783	5.19529e-07	0.00011227	yes	up	0.3	0.47	0.13	4.46	7.61	2.04	0.3	4.70333
ENSG00000117834	SLC5A9	solute carrier family 5 member 9 [Source:HGNC Symbol;Acc:HGNC:22146]	27.156	4.76317	1.8672e-05	0.00126615	yes	up	0.3	0.49	0	8.05	4.33	1.85	0.263333	4.74333
ENSG00000231172	AC007099.1	novel transcript, antisense to EVA1A	40.573	5.34246	2.4272e-06	0.000325521	yes	up	0.3	0.53	0	6.02	16.82	1.24	0.276667	8.02667
ENSG00000176907	TCIM	transcriptional and immune response regulator [Source:HGNC Symbol;Acc:HGNC:1357]	56.073	5.80924	8.51189e-09	7.27766e-06	yes	up	0.3	1.58	0.37	1.78	20.23	71.77	0.75	31.26
ENSG00000168065	SLC22A11	solute carrier family 22 member 11 [Source:HGNC Symbol;Acc:HGNC:18120]	31.441	4.9746	2.64559e-06	0.000335649	yes	up	0.31	0	0.14	2.21	2.27	1.69	0.15	2.05667
ENSG00000177989	ODF3B	outer dense fiber of sperm tails 3B [Source:HGNC Symbol;Acc:HGNC:34388]	7.172	2.84233	0.00218351	0.0363272	yes	up	0.31	0.8	0.4	3.64	1.89	2.04	0.503333	2.52333
ENSG00000163235	TGFA	transforming growth factor alpha [Source:HGNC Symbol;Acc:HGNC:11765]	4.994	2.32011	0.00170549	0.0306848	yes	up	0.31	1.52	1.25	4.15	7.19	2.9	1.02667	4.74667
ENSG00000105219	CCNP	cyclin P [Source:HGNC Symbol;Acc:HGNC:25805]	16.839	4.07377	0.00110828	0.0229897	yes	up	0.32	0	0.03	2.99	1.45	0.74	0.116667	1.72667
ENSG00000172478	MAB21L4	mab-21 like 4 [Source:HGNC Symbol;Acc:HGNC:26216]	20.873	4.38359	0.000105188	0.00415365	yes	up	0.32	0.15	0.07	3.83	0.62	0.73	0.18	1.72667
ENSG00000186529	CYP4F3	cytochrome P450 family 4 subfamily F member 3 [Source:HGNC Symbol;Acc:HGNC:2646]	13.745	3.78081	0.000293707	0.00883141	yes	up	0.32	0.34	0	0.92	2.26	1.54	0.22	1.57333
ENSG00000127324	TSPAN8	tetraspanin 8 [Source:HGNC Symbol;Acc:HGNC:11855]	13.769	3.78332	4.72593e-05	0.00244567	yes	up	0.32	0.48	0.28	4.1	3.17	1.92	0.36	3.06333
ENSG00000185404	SP140L	SP140 nuclear body protein like [Source:HGNC Symbol;Acc:HGNC:25105]	8.269	3.0478	0.000181378	0.00627071	yes	up	0.32	1.23	0.58	4.42	5.88	1.64	0.71	3.98
ENSG00000109181	UGT2B10	UDP glucuronosyltransferase family 2 member B10 [Source:HGNC Symbol;Acc:HGNC:12544]	48.454	5.59856	5.53386e-09	6.04575e-06	yes	up	0.32	1.27	0.03	4.97	28.89	14.64	0.54	16.1667
ENSG00000186204	CYP4F12	cytochrome P450 family 4 subfamily F member 12 [Source:HGNC Symbol;Acc:HGNC:18857]	24.788	4.63158	6.81478e-06	0.000629168	yes	up	0.33	0.18	0	4.12	6.31	2.99	0.17	4.47333
ENSG00000231574	LINC02015	long intergenic non-protein coding RNA 2015 [Source:HGNC Symbol;Acc:HGNC:52850]	22.953	4.52062	5.06871e-05	0.0025558	yes	up	0.33	0.2	0	4.42	5.25	0.52	0.176667	3.39667
ENSG00000100628	ASB2	ankyrin repeat and SOCS box containing 2 [Source:HGNC Symbol;Acc:HGNC:16012]	20.153	4.33293	5.30956e-06	0.000538209	yes	up	0.33	0.2	0.18	2.62	10.02	1.1	0.236667	4.58
ENSG00000170482	SLC23A1	solute carrier family 23 member 1 [Source:HGNC Symbol;Acc:HGNC:10974]	13.335	3.7371	0.00027252	0.00834751	yes	up	0.33	0.21	0.02	3.35	1.83	1.35	0.186667	2.17667
ENSG00000171903	CYP4F11	cytochrome P450 family 4 subfamily F member 11 [Source:HGNC Symbol;Acc:HGNC:13265]	20.86	4.38264	2.43893e-05	0.00152259	yes	up	0.33	0.43	0	4.42	4.86	3.23	0.253333	4.17
ENSG00000175311	ANKS4B	ankyrin repeat and sterile alpha motif domain containing 4B [Source:HGNC Symbol;Acc:HGNC:26795]	41.566	5.37733	3.49145e-08	1.80683e-05	yes	up	0.33	0.54	0.03	10.06	16.05	2.75	0.3	9.62
ENSG00000233559	LINC00513	long intergenic non-protein coding RNA 513 [Source:HGNC Symbol;Acc:HGNC:43566]	31.014	4.95487	3.6574e-07	9.22087e-05	yes	up	0.33	0.56	0.04	3.31	17.89	13.08	0.31	11.4267
ENSG00000229017	LINC01277	long intergenic non-protein coding RNA 1277 [Source:HGNC Symbol;Acc:HGNC:50334]	12.452	3.63827	7.93381e-05	0.00345448	yes	up	0.33	0.58	0.46	4.65	3.43	2.43	0.456667	3.50333
ENSG00000101082	SLA2	Src like adaptor 2 [Source:HGNC Symbol;Acc:HGNC:17329]	18.612	4.21817	1.54594e-05	0.00111032	yes	up	0.33	0.66	0.04	7.52	5.98	2.72	0.343333	5.40667
ENSG00000005471	ABCB4	ATP binding cassette subfamily B member 4 [Source:HGNC Symbol;Acc:HGNC:45]	6.948	2.79658	0.000410617	0.0113557	yes	up	0.33	1.39	0.54	3.62	3.01	1.89	0.753333	2.84
ENSG00000164825	DEFB1	defensin beta 1 [Source:HGNC Symbol;Acc:HGNC:2766]	93.647	6.54917	0.000352341	0.0101595	yes	up	0.34	0	0	0	3.41	28.11	0.113333	10.5067
ENSG00000206159	GYG2P1	glycogenin 2 pseudogene 1 [Source:HGNC Symbol;Acc:HGNC:4701]	16.08	4.0072	0.00105461	0.0221097	yes	up	0.34	0.34	0	3.02	2.92	0.69	0.226667	2.21
ENSG00000144852	NR1I2	nuclear receptor subfamily 1 group I member 2 [Source:HGNC Symbol;Acc:HGNC:7968]	24.165	4.59487	1.71156e-05	0.00119354	yes	up	0.34	0.63	0	7.41	9.34	1.93	0.323333	6.22667
ENSG00000166473	PKD1L2	polycystin 1 like 2 (gene/pseudogene) [Source:HGNC Symbol;Acc:HGNC:21715]	10.203	3.35096	0.000150213	0.00542007	yes	up	0.35	0.35	0.61	4.14	1.88	2.06	0.436667	2.69333
ENSG00000123999	INHA	inhibin subunit alpha [Source:HGNC Symbol;Acc:HGNC:6065]	9.153	3.19425	0.000528187	0.0136489	yes	up	0.35	0.62	0.45	4.49	3.37	0.96	0.473333	2.94
ENSG00000198429	ZNF69	zinc finger protein 69 [Source:HGNC Symbol;Acc:HGNC:13138]	32.483	5.0216	7.23905e-06	0.000665214	yes	up	0.36	0.08	0	3.92	4.24	1.1	0.146667	3.08667
ENSG00000286540	AL096854.1	novel transcript	7.81	2.96535	0.00224829	0.0370911	yes	up	0.36	0.18	1.42	3.01	2.64	7.92	0.653333	4.52333
ENSG00000115594	IL1R1	interleukin 1 receptor type 1 [Source:HGNC Symbol;Acc:HGNC:5993]	22.832	4.51297	2.60068e-08	1.46121e-05	yes	up	0.36	0.66	0.23	5.17	13.43	3.02	0.416667	7.20667
ENSG00000120675	DNAJC15	DnaJ heat shock protein family (Hsp40) member C15 [Source:HGNC Symbol;Acc:HGNC:20325]	27.076	4.75895	3.24938e-08	1.77497e-05	yes	up	0.36	1.05	0.04	9.92	17.5	4.3	0.483333	10.5733
ENSG00000158315	RHBDL2	rhomboid like 2 [Source:HGNC Symbol;Acc:HGNC:16083]	28.28	4.82169	3.32606e-07	9.0393e-05	yes	up	0.37	0.25	0.06	3.59	8.08	5.76	0.226667	5.81
ENSG00000010704	HFE	homeostatic iron regulator [Source:HGNC Symbol;Acc:HGNC:4886]	22.821	4.51231	3.52837e-06	0.000401072	yes	up	0.37	0.35	0.08	4.21	3.65	0.73	0.266667	2.86333
ENSG00000167601	AXL	AXL receptor tyrosine kinase [Source:HGNC Symbol;Acc:HGNC:905]	7.212	2.85034	0.00188755	0.0329357	yes	up	0.38	0.15	0.12	1.09	3.43	0.82	0.216667	1.78
ENSG00000183888	SRARP	steroid receptor associated and regulated protein [Source:HGNC Symbol;Acc:HGNC:28339]	32.615	5.02746	3.16102e-09	4.0688e-06	yes	up	0.38	0.33	0.14	8.11	11.13	3.7	0.283333	7.64667
ENSG00000113721	PDGFRB	platelet derived growth factor receptor beta [Source:HGNC Symbol;Acc:HGNC:8804]	9.805	3.29349	0.00185563	0.0325709	yes	up	0.38	0.38	0.74	3.72	1.9	1.23	0.5	2.28333
ENSG00000183549	ACSM5	acyl-CoA synthetase medium chain family member 5 [Source:HGNC Symbol;Acc:HGNC:26060]	11.494	3.5228	0.000445852	0.0120105	yes	up	0.38	0.41	0.05	3.4	1.69	1.18	0.28	2.09
ENSG00000214944	ARHGEF28	Rho guanine nucleotide exchange factor 28 [Source:HGNC Symbol;Acc:HGNC:30322]	8.993	3.16885	7.15099e-05	0.00324522	yes	up	0.38	1.1	0.5	3.03	13.33	2.91	0.66	6.42333
ENSG00000131781	FMO5	flavin containing dimethylaniline monoxygenase 5 [Source:HGNC Symbol;Acc:HGNC:3773]	8.034	3.00621	5.47911e-05	0.00272088	yes	up	0.38	1.99	1.47	3.16	9.28	4.86	1.28	5.76667
ENSG00000137642	SORL1	sortilin related receptor 1 [Source:HGNC Symbol;Acc:HGNC:11185]	5.517	2.4639	0.0026444	0.0412716	yes	up	0.38	2.71	0.55	3.03	9.51	2.93	1.21333	5.15667
ENSG00000112337	SLC17A2	solute carrier family 17 member 2 [Source:HGNC Symbol;Acc:HGNC:10930]	16.958	4.08388	0.00133812	0.0260021	yes	up	0.39	0	0	2.88	1.87	1.1	0.13	1.95
ENSG00000231023	LINC00326	long intergenic non-protein coding RNA 326 [Source:HGNC Symbol;Acc:HGNC:41926]	28.963	4.85615	0.000170668	0.0059825	yes	up	0.39	0	0	0.7	3.87	8.77	0.13	4.44667
ENSG00000180089	TMEM86B	transmembrane protein 86B [Source:HGNC Symbol;Acc:HGNC:28448]	25.43	4.66847	8.64856e-05	0.00368886	yes	up	0.39	0	0.08	7.28	1.97	2.04	0.156667	3.76333
ENSG00000265933	LINC00668	long intergenic non-protein coding RNA 668 [Source:HGNC Symbol;Acc:HGNC:44328]	14.876	3.89496	0.0014649	0.027726	yes	up	0.39	0.14	0.02	4.05	0.52	0.36	0.183333	1.64333
ENSG00000142959	BEST4	bestrophin 4 [Source:HGNC Symbol;Acc:HGNC:17106]	30.443	4.92806	6.2138e-06	0.000591136	yes	up	0.39	0.16	0	9.07	6.09	3.68	0.183333	6.28
ENSG00000170468	RIOX1	ribosomal oxygenase 1 [Source:HGNC Symbol;Acc:HGNC:20968]	46.009	5.52385	4.69687e-07	0.000106165	yes	up	0.39	0.17	0.02	11.19	10.86	1.37	0.193333	7.80667
ENSG00000196684	HSH2D	hematopoietic SH2 domain containing [Source:HGNC Symbol;Acc:HGNC:24920]	10.918	3.4487	0.00250565	0.0399986	yes	up	0.39	0.19	0	2.13	0.98	2.18	0.193333	1.76333
ENSG00000157322	CLEC18A	C-type lectin domain family 18 member A [Source:HGNC Symbol;Acc:HGNC:30388]	6.569	2.71559	0.00161023	0.029649	yes	up	0.39	0.41	0.14	2.1	1.35	1.55	0.313333	1.66667
ENSG00000140093	SERPINA10	serpin family A member 10 [Source:HGNC Symbol;Acc:HGNC:15996]	32.006	5.00027	1.46933e-07	5.5566e-05	yes	up	0.39	0.52	0.02	11.54	12.16	3.73	0.31	9.14333
ENSG00000006756	ARSD	arylsulfatase D [Source:HGNC Symbol;Acc:HGNC:717]	28.585	4.83716	0.000104987	0.00415365	yes	up	0.4	0.04	0	5.27	1.39	0.98	0.146667	2.54667
ENSG00000173662	TAS1R1	taste 1 receptor member 1 [Source:HGNC Symbol;Acc:HGNC:14448]	17.473	4.12703	0.000104696	0.00415365	yes	up	0.4	0.22	0.1	7.76	3.65	1.04	0.24	4.15
ENSG00000262001	DLGAP1-AS2	DLGAP1 antisense RNA 2 [Source:HGNC Symbol;Acc:HGNC:28146]	15.19	3.92501	9.25304e-05	0.00384244	yes	up	0.4	0.27	0.02	1.42	3.75	5.06	0.23	3.41
ENSG00000229214	LINC00242	long intergenic non-protein coding RNA 242 [Source:HGNC Symbol;Acc:HGNC:21249]	10.106	3.3372	0.000486686	0.0128638	yes	up	0.4	0.89	0.73	6.36	2.4	0.65	0.673333	3.13667
ENSG00000101342	TLDC2	TBC/LysM-associated domain containing 2 [Source:HGNC Symbol;Acc:HGNC:16112]	12.821	3.68046	0.00164879	0.0300495	yes	up	0.4	0.92	0	4.08	2.76	0.43	0.44	2.42333
ENSG00000172955	ADH6	alcohol dehydrogenase 6 (class V) [Source:HGNC Symbol;Acc:HGNC:255]	33.521	5.06701	1.48034e-10	4.85183e-07	yes	up	0.4	1.31	0.35	6.81	26.22	17.14	0.686667	16.7233
ENSG00000163032	VSNL1	visinin like 1 [Source:HGNC Symbol;Acc:HGNC:12722]	28.915	4.85374	1.40457e-06	0.000221137	yes	up	0.4	1.45	0.02	3.93	27.79	5.79	0.623333	12.5033
ENSG00000186007	LEMD1	LEM domain containing 1 [Source:HGNC Symbol;Acc:HGNC:18725]	22.279	4.47764	0.000228573	0.0073929	yes	up	0.41	0	0.02	2.4	1.18	0.52	0.143333	1.36667
ENSG00000225756	DBH-AS1	DBH antisense RNA 1 [Source:HGNC Symbol;Acc:HGNC:24155]	10.04	3.32775	0.000194553	0.00661919	yes	up	0.41	0.34	0.28	3.95	2.57	1.13	0.343333	2.55
ENSG00000259974	LINC00261	long intergenic non-protein coding RNA 261 [Source:HGNC Symbol;Acc:HGNC:16189]	31.312	4.96866	1.76089e-06	0.000262332	yes	up	0.41	0.97	0.08	6.83	26.28	9.36	0.486667	14.1567
ENSG00000167656	LY6D	lymphocyte antigen 6 family member D [Source:HGNC Symbol;Acc:HGNC:13348]	13.768	3.78329	0.00254686	0.040331	yes	up	0.42	0.11	0	5.67	2.24	0.73	0.176667	2.88
ENSG00000100399	CHADL	chondroadherin like [Source:HGNC Symbol;Acc:HGNC:25165]	30.728	4.94148	1.28593e-05	0.000972605	yes	up	0.42	0.11	0.04	16.04	2.97	2.27	0.19	7.09333
ENSG00000263535	AK4P1	adenylate kinase 4 pseudogene 1 [Source:HGNC Symbol;Acc:HGNC:364]	36.316	5.18253	7.02013e-07	0.000145317	yes	up	0.42	0.32	0.09	6.87	16.11	3.48	0.276667	8.82
ENSG00000259230	LINC02323	long intergenic non-protein coding RNA 2323 [Source:HGNC Symbol;Acc:HGNC:53242]	13.589	3.76432	0.000244896	0.00779215	yes	up	0.42	0.32	0.34	6.89	2.63	0.63	0.36	3.38333
ENSG00000156463	SH3RF2	SH3 domain containing ring finger 2 [Source:HGNC Symbol;Acc:HGNC:26299]	7.453	2.89775	0.00139133	0.0267192	yes	up	0.42	0.7	0.29	2.28	6.13	0.65	0.47	3.02
ENSG00000233098	CCDC144NL-AS1	CCDC144NL antisense RNA 1 [Source:HGNC Symbol;Acc:HGNC:51340]	20.737	4.37413	5.00979e-07	0.000109464	yes	up	0.42	0.83	0.08	4.5	14.61	8.4	0.443333	9.17
ENSG00000156968	MPV17L	MPV17 mitochondrial inner membrane protein like [Source:HGNC Symbol;Acc:HGNC:26827]	28.281	4.82174	8.82438e-08	3.85625e-05	yes	up	0.42	1.2	0.08	9.75	14.86	4.32	0.566667	9.64333
ENSG00000139278	GLIPR1	GLI pathogenesis related 1 [Source:HGNC Symbol;Acc:HGNC:17001]	6.052	2.59748	0.00126562	0.0249786	yes	up	0.43	0.23	0.2	3.43	2.06	0.85	0.286667	2.11333
ENSG00000175463	TBC1D10C	TBC1 domain family member 10C [Source:HGNC Symbol;Acc:HGNC:24702]	9.544	3.25463	0.00213647	0.0357541	yes	up	0.43	0.39	0.06	3.9	2.05	0.35	0.293333	2.1
ENSG00000137960	GIPC2	GIPC PDZ domain containing family member 2 [Source:HGNC Symbol;Acc:HGNC:18177]	18.451	4.20561	2.136e-06	0.000300032	yes	up	0.43	0.73	0.08	9.36	12.86	3.86	0.413333	8.69333
ENSG00000106804	C5	complement C5 [Source:HGNC Symbol;Acc:HGNC:1331]	28.541	4.83497	1.77705e-08	1.12728e-05	yes	up	0.43	1.13	0.19	2.92	26.71	21.25	0.583333	16.96
ENSG00000205517	RGL3	ral guanine nucleotide dissociation stimulator like 3 [Source:HGNC Symbol;Acc:HGNC:30282]	12.835	3.68202	0.000653517	0.0156534	yes	up	0.43	1.51	0.02	2.59	1.66	0.72	0.653333	1.65667
ENSG00000163347	CLDN1	claudin 1 [Source:HGNC Symbol;Acc:HGNC:2032]	21.521	4.42769	1.70698e-07	6.18543e-05	yes	up	0.43	2.47	0.72	4.06	44.78	12.85	1.20667	20.5633
ENSG00000198142	SOWAHC	sosondowah ankyrin repeat domain family member C [Source:HGNC Symbol;Acc:HGNC:26149]	7.843	2.97145	0.000119345	0.00457489	yes	up	0.43	3.28	1.11	3.82	16.12	7.08	1.60667	9.00667
ENSG00000231826	LINC01819	long intergenic non-protein coding RNA 1819 [Source:HGNC Symbol;Acc:HGNC:52624]	49.028	5.61552	1.57993e-06	0.000244641	yes	up	0.44	0.12	0	10.1	8.77	1.58	0.186667	6.81667
ENSG00000203985	LDLRAD1	low density lipoprotein receptor class A domain containing 1 [Source:HGNC Symbol;Acc:HGNC:32069]	14.306	3.83855	0.00109042	0.0226671	yes	up	0.44	0.23	0	4.19	1.11	1.95	0.223333	2.41667
ENSG00000254233	LINC02365	long intergenic non-protein coding RNA 2365 [Source:HGNC Symbol;Acc:HGNC:53285]	35.701	5.1579	1.25097e-06	0.000207978	yes	up	0.44	0.55	0	9.95	20.6	3.25	0.33	11.2667
ENSG00000227619	AL391056.1	novel transcript	22.871	4.51543	8.16723e-05	0.00352986	yes	up	0.45	0.11	0	8.55	4.3	2.91	0.186667	5.25333
ENSG00000140297	GCNT3	glucosaminyl (N-acetyl) transferase 3, mucin type [Source:HGNC Symbol;Acc:HGNC:4205]	40.072	5.32452	9.20064e-07	0.000166141	yes	up	0.45	0.25	0	7.23	15.03	4.58	0.233333	8.94667
ENSG00000157315	TMED6	transmembrane p24 trafficking protein 6 [Source:HGNC Symbol;Acc:HGNC:28331]	17.001	4.08753	2.51768e-06	0.000332283	yes	up	0.45	0.86	0.19	3.48	8.52	6.05	0.5	6.01667
ENSG00000211452	DIO1	iodothyronine deiodinase 1 [Source:HGNC Symbol;Acc:HGNC:2883]	34.933	5.12653	1.79288e-07	6.18543e-05	yes	up	0.45	1.54	0.03	18.8	20.9	8.93	0.673333	16.21
ENSG00000112494	UNC93A	unc-93 homolog A [Source:HGNC Symbol;Acc:HGNC:12570]	9.215	3.20397	0.00230125	0.0376176	yes	up	0.46	0.49	0	2.38	4.73	2.64	0.316667	3.25
ENSG00000231852	CYP21A2	cytochrome P450 family 21 subfamily A member 2 [Source:HGNC Symbol;Acc:HGNC:2600]	11.102	3.47269	0.00293869	0.0443044	yes	up	0.46	0.49	0.03	4.07	1.31	0.72	0.326667	2.03333
ENSG00000260573	AC007493.1	novel transcript	34.64	5.11436	2.05485e-08	1.26277e-05	yes	up	0.46	0.83	0.04	10.51	14.59	13.15	0.443333	12.75
ENSG00000164406	LEAP2	liver enriched antimicrobial peptide 2 [Source:HGNC Symbol;Acc:HGNC:29571]	7.682	2.94151	0.000365921	0.0104288	yes	up	0.46	1.96	0.61	3.56	5.62	8.04	1.01	5.74
ENSG00000171617	ENC1	ectodermal-neural cortex 1 [Source:HGNC Symbol;Acc:HGNC:3345]	11.51	3.52477	0.000197395	0.00665829	yes	up	0.46	5.09	1.28	3.84	51.28	6.78	2.27667	20.6333
ENSG00000222033	LINC01124	long intergenic non-protein coding RNA 1124 [Source:HGNC Symbol;Acc:HGNC:49270]	30.909	4.94996	0.00010143	0.00406236	yes	up	0.47	0	0.05	9.99	3.23	0.85	0.173333	4.69
ENSG00000164690	SHH	sonic hedgehog signaling molecule [Source:HGNC Symbol;Acc:HGNC:10848]	23.859	4.57648	7.79071e-07	0.000156331	yes	up	0.47	0.14	0.03	5.86	5.1	2.25	0.213333	4.40333
ENSG00000185101	ANO9	anoctamin 9 [Source:HGNC Symbol;Acc:HGNC:20679]	14.764	3.88401	4.22249e-05	0.00222614	yes	up	0.47	0.14	0.05	2.78	3.04	1.4	0.22	2.40667
ENSG00000129965	INS-IGF2	INS-IGF2 readthrough [Source:HGNC Symbol;Acc:HGNC:33527]	43.583	5.4457	4.44541e-08	2.24151e-05	yes	up	0.47	0.78	0.17	15.04	34.01	1.21	0.473333	16.7533
ENSG00000149573	MPZL2	myelin protein zero like 2 [Source:HGNC Symbol;Acc:HGNC:3496]	12.611	3.65664	1.02144e-06	0.000177993	yes	up	0.47	1.5	1.05	3.94	17.84	7.07	1.00667	9.61667
ENSG00000187678	SPRY4	sprouty RTK signaling antagonist 4 [Source:HGNC Symbol;Acc:HGNC:15533]	33.569	5.06906	2.36154e-07	7.25621e-05	yes	up	0.48	0.27	0.03	4.42	18.5	6.15	0.26	9.69
ENSG00000283828	AL137002.2	WAS/WASL-interacting protein family member 2-like [Source:NCBI gene (formerly Entrezgene);Acc:102724474]	9.298	3.21691	0.000667314	0.0158279	yes	up	0.48	0.47	0.14	3.6	4.13	0.7	0.363333	2.81
ENSG00000139865	TTC6	tetratricopeptide repeat domain 6 [Source:HGNC Symbol;Acc:HGNC:19739]	6.952	2.79732	0.000732901	0.0169559	yes	up	0.48	0.73	0.73	1.63	4.81	1.41	0.646667	2.61667
ENSG00000138449	SLC40A1	solute carrier family 40 member 1 [Source:HGNC Symbol;Acc:HGNC:10909]	5.333	2.41496	0.00122438	0.0244194	yes	up	0.48	2.43	2.06	2.96	10.59	5.63	1.65667	6.39333
ENSG00000107159	CA9	carbonic anhydrase 9 [Source:HGNC Symbol;Acc:HGNC:1383]	16.028	4.00256	0.00013409	0.00500356	yes	up	0.49	0.34	0.13	0.43	6.13	2.4	0.32	2.98667
ENSG00000155428	TRIM74	tripartite motif containing 74 [Source:HGNC Symbol;Acc:HGNC:17453]	19.912	4.31556	7.17859e-05	0.00324522	yes	up	0.49	0.56	0.19	11.54	1.02	2.08	0.413333	4.88
ENSG00000251169	LINC01843	long intergenic non-protein coding RNA 1843 [Source:HGNC Symbol;Acc:HGNC:52659]	25.405	4.66704	4.80508e-05	0.00245434	yes	up	0.5	0.07	0	6.05	4.38	3.25	0.19	4.56
ENSG00000188868	ZNF563	zinc finger protein 563 [Source:HGNC Symbol;Acc:HGNC:30498]	10.631	3.41027	0.000217666	0.007134	yes	up	0.5	0.11	0.4	1.56	5.15	3.03	0.336667	3.24667
ENSG00000204876	AC021218.1	uncharacterized LOC389602 [Source:NCBI gene (formerly Entrezgene);Acc:389602]	21.41	4.42023	6.12837e-05	0.00293938	yes	up	0.5	0.28	0	4.66	5.56	1.55	0.26	3.92333
ENSG00000175189	INHBC	inhibin subunit beta C [Source:HGNC Symbol;Acc:HGNC:6068]	7.288	2.86547	0.00249707	0.0399226	yes	up	0.5	0.34	0.1	2.47	2.5	0.79	0.313333	1.92
ENSG00000172771	EFCAB12	EF-hand calcium binding domain 12 [Source:HGNC Symbol;Acc:HGNC:28061]	7.681	2.94133	0.00217381	0.0362272	yes	up	0.5	0.44	0.23	5.14	1.23	1.09	0.39	2.48667
ENSG00000158865	SLC5A11	solute carrier family 5 member 11 [Source:HGNC Symbol;Acc:HGNC:23091]	8.648	3.11236	0.000133687	0.00499801	yes	up	0.5	0.55	0.27	2.99	4.01	1.51	0.44	2.83667
ENSG00000132437	DDC	dopa decarboxylase [Source:HGNC Symbol;Acc:HGNC:2719]	36.477	5.1889	1.85631e-07	6.18716e-05	yes	up	0.5	1.69	0.2	14.56	20.08	3.81	0.796667	12.8167
ENSG00000262943	ALOX12P2	arachidonate 12-lipoxygenase pseudogene 2 [Source:HGNC Symbol;Acc:HGNC:432]	23.238	4.53841	3.21841e-05	0.00183983	yes	up	0.51	0.19	0	2.92	4.19	1.87	0.233333	2.99333
ENSG00000103460	TOX3	TOX high mobility group box family member 3 [Source:HGNC Symbol;Acc:HGNC:11972]	21.277	4.4112	1.01878e-05	0.000845332	yes	up	0.51	0.81	0.01	2.67	12.45	2.74	0.443333	5.95333
ENSG00000110042	DTX4	deltex E3 ubiquitin ligase 4 [Source:HGNC Symbol;Acc:HGNC:29151]	11.004	3.45994	0.000317597	0.00940594	yes	up	0.52	0.38	0.07	3.72	4.42	1.04	0.323333	3.06
ENSG00000124713	GNMT	glycine N-methyltransferase [Source:HGNC Symbol;Acc:HGNC:4415]	13.885	3.79543	0.000106249	0.00418713	yes	up	0.52	0.45	0.3	7.45	2.01	2.76	0.423333	4.07333
ENSG00000183161	FANCF	FA complementation group F [Source:HGNC Symbol;Acc:HGNC:3587]	9.955	3.31544	4.68316e-05	0.00242993	yes	up	0.52	0.6	0.34	4.38	5.22	1.72	0.486667	3.77333
ENSG00000111846	GCNT2	glucosaminyl (N-acetyl) transferase 2 (I blood group) [Source:HGNC Symbol;Acc:HGNC:4204]	7.29	2.86593	0.000122739	0.00466859	yes	up	0.52	6.08	2.33	2.85	13.35	11.15	2.97667	9.11667
ENSG00000121270	ABCC11	ATP binding cassette subfamily C member 11 [Source:HGNC Symbol;Acc:HGNC:14639]	5.618	2.48999	0.00232193	0.0377987	yes	up	0.53	0.58	0.71	12.3	19.42	3.89	0.606667	11.87
ENSG00000167676	PLIN4	perilipin 4 [Source:HGNC Symbol;Acc:HGNC:29393]	8.796	3.1369	0.000632464	0.0152982	yes	up	0.53	1.02	0.13	3.31	4.63	1.82	0.56	3.25333
ENSG00000164946	FREM1	FRAS1 related extracellular matrix 1 [Source:HGNC Symbol;Acc:HGNC:23399]	23.618	4.56183	1.55734e-08	1.0874e-05	yes	up	0.53	1.18	0.2	4.41	15.29	3.21	0.636667	7.63667
ENSG00000178826	TMEM139	transmembrane protein 139 [Source:HGNC Symbol;Acc:HGNC:22058]	17.317	4.11411	3.40192e-05	0.00192238	yes	up	0.54	0.36	0.48	7.01	3.15	1.29	0.46	3.81667
ENSG00000203999	LINC01270	long intergenic non-protein coding RNA 1270 [Source:HGNC Symbol;Acc:HGNC:27658]	13.141	3.71598	5.56162e-06	0.000549594	yes	up	0.54	0.68	0.23	3.78	4.7	5.81	0.483333	4.76333
ENSG00000021488	SLC7A9	solute carrier family 7 member 9 [Source:HGNC Symbol;Acc:HGNC:11067]	25.347	4.66376	8.81574e-06	0.000757037	yes	up	0.55	0.14	0	2.76	5.85	3.39	0.23	4
ENSG00000198734	F5	coagulation factor V [Source:HGNC Symbol;Acc:HGNC:3542]	33.73	5.07595	1.78526e-07	6.18543e-05	yes	up	0.55	0.7	0.13	5.77	13.02	4.18	0.46	7.65667
ENSG00000166391	MOGAT2	monoacylglycerol O-acyltransferase 2 [Source:HGNC Symbol;Acc:HGNC:23248]	21.48	4.42493	7.62726e-05	0.00337815	yes	up	0.56	0.65	0	10.08	11.21	3.38	0.403333	8.22333
ENSG00000135899	SP110	SP110 nuclear body protein [Source:HGNC Symbol;Acc:HGNC:5401]	6.902	2.787	0.000928037	0.0201806	yes	up	0.56	1.01	1.2	4.11	8.39	1.01	0.923333	4.50333
ENSG00000249790	AC092490.1	novel transcript	6.45	2.6894	0.00294957	0.0444129	yes	up	0.56	1.49	1.35	4.65	2.5	2.49	1.13333	3.21333
ENSG00000152931	PART1	prostate androgen-regulated transcript 1 [Source:HGNC Symbol;Acc:HGNC:17263]	15.135	3.91983	7.16692e-05	0.00324522	yes	up	0.57	0.03	0.17	3.28	4.5	3.04	0.256667	3.60667
ENSG00000079689	SCGN	secretagogin, EF-hand calcium binding protein [Source:HGNC Symbol;Acc:HGNC:16941]	62.235	5.95965	3.75465e-10	1.00108e-06	yes	up	0.57	0.73	0.04	22.64	29.59	9.05	0.446667	20.4267
ENSG00000167701	GPT	glutamic--pyruvic transaminase [Source:HGNC Symbol;Acc:HGNC:4552]	8.884	3.1512	0.00273903	0.0422296	yes	up	0.57	0.73	0.29	6.61	1.69	0.61	0.53	2.97
ENSG00000154864	PIEZO2	piezo type mechanosensitive ion channel component 2 [Source:HGNC Symbol;Acc:HGNC:26270]	10.298	3.36436	0.000398083	0.0111443	yes	up	0.57	0.87	0.05	1.06	6.14	1.64	0.496667	2.94667
ENSG00000214290	COLCA2	colorectal cancer associated 2 [Source:HGNC Symbol;Acc:HGNC:26978]	30.972	4.9529	7.02349e-05	0.00320457	yes	up	0.58	0	0	7.61	5.84	2.83	0.193333	5.42667
ENSG00000279047	AC244517.5	novel transcript, antisense to PCDHB1 and PCDHB2	40.171	5.32807	2.86794e-05	0.00171423	yes	up	0.58	0.04	0	1.38	2.72	0.47	0.206667	1.52333
ENSG00000177337	DLGAP1-AS1	DLGAP1 antisense RNA 1 [Source:HGNC Symbol;Acc:HGNC:31676]	14.431	3.85106	2.57199e-05	0.00158057	yes	up	0.58	0.3	0.75	9.32	6.37	6.17	0.543333	7.28667
ENSG00000261371	PECAM1	platelet and endothelial cell adhesion molecule 1 [Source:HGNC Symbol;Acc:HGNC:8823]	11.391	3.50981	0.00310614	0.0461346	yes	up	0.59	0.04	0.01	4.94	3.3	0.77	0.213333	3.00333
ENSG00000232818	RPS2P32	ribosomal protein S2 pseudogene 32 [Source:HGNC Symbol;Acc:HGNC:30518]	10.966	3.45498	0.00254894	0.040331	yes	up	0.59	0.87	0	6.33	2.66	1.64	0.486667	3.54333
ENSG00000137801	THBS1	thrombospondin 1 [Source:HGNC Symbol;Acc:HGNC:11785]	34.083	5.09097	4.19247e-07	9.81488e-05	yes	up	0.6	0.75	0.12	1.16	23.72	3.09	0.49	9.32333
ENSG00000106484	MEST	mesoderm specific transcript [Source:HGNC Symbol;Acc:HGNC:7028]	25.897	4.69471	1.47852e-05	0.00108489	yes	up	0.6	0.79	0	4.38	23.53	4.52	0.463333	10.81
ENSG00000146376	ARHGAP18	Rho GTPase activating protein 18 [Source:HGNC Symbol;Acc:HGNC:21035]	7.046	2.81679	0.000766827	0.0174991	yes	up	0.6	6.48	3.1	4.26	34.81	14.16	3.39333	17.7433
ENSG00000164007	CLDN19	claudin 19 [Source:HGNC Symbol;Acc:HGNC:2040]	17.452	4.12531	0.000248765	0.00789028	yes	up	0.61	0.21	0.03	8.46	1.97	1.4	0.283333	3.94333
ENSG00000164855	TMEM184A	transmembrane protein 184A [Source:HGNC Symbol;Acc:HGNC:28797]	15.805	3.98229	0.00014486	0.00525585	yes	up	0.61	0.24	0.09	10.41	4.23	1.74	0.313333	5.46
ENSG00000254290	AC124067.4	novel transcript	4.514	2.17434	0.00342445	0.0493708	yes	up	0.61	0.79	0.63	1.63	3.72	2.29	0.676667	2.54667
ENSG00000138152	BTBD16	BTB domain containing 16 [Source:HGNC Symbol;Acc:HGNC:26340]	44.304	5.46935	7.85208e-10	1.61121e-06	yes	up	0.61	0.91	0.1	15.85	22.48	8.31	0.54	15.5467
ENSG00000169047	IRS1	insulin receptor substrate 1 [Source:HGNC Symbol;Acc:HGNC:6125]	8.976	3.166	5.62925e-05	0.00277442	yes	up	0.61	1.73	0.33	4.2	14.26	3.65	0.89	7.37
ENSG00000269220	LINC00528	long intergenic non-protein coding RNA 528 [Source:HGNC Symbol;Acc:HGNC:26875]	12.23	3.61235	0.000594131	0.0147893	yes	up	0.62	0.1	0.07	3.82	4.25	1.58	0.263333	3.21667
ENSG00000143365	RORC	RAR related orphan receptor C [Source:HGNC Symbol;Acc:HGNC:10260]	15.691	3.97186	0.00127064	0.0249786	yes	up	0.62	0.22	0	3.31	0.42	0.85	0.28	1.52667
ENSG00000275688	CCL15-CCL14	CCL15-CCL14 readthrough (NMD candidate) [Source:HGNC Symbol;Acc:HGNC:44436]	46.713	5.54576	5.62874e-06	0.000550692	yes	up	0.63	0	0	14.12	9.78	4.8	0.21	9.56667
ENSG00000100253	MIOX	myo-inositol oxygenase [Source:HGNC Symbol;Acc:HGNC:14522]	10.942	3.45175	0.00255446	0.0403449	yes	up	0.63	0.17	0.06	6.67	2.22	1	0.286667	3.29667
ENSG00000159216	RUNX1	RUNX family transcription factor 1 [Source:HGNC Symbol;Acc:HGNC:10471]	6.417	2.68189	0.000854806	0.0190018	yes	up	0.63	1.32	0.83	5.48	5.9	1.69	0.926667	4.35667
ENSG00000139292	LGR5	leucine rich repeat containing G protein-coupled receptor 5 [Source:HGNC Symbol;Acc:HGNC:4504]	10.279	3.3617	0.00010944	0.00428137	yes	up	0.63	2.73	0.6	3.4	23.4	4.7	1.32	10.5
ENSG00000286923	AC004522.5	novel transcript	17.639	4.1407	9.74971e-05	0.00397657	yes	up	0.64	0.26	0.03	6.23	4.76	1.59	0.31	4.19333
ENSG00000184988	TMEM106A	transmembrane protein 106A [Source:HGNC Symbol;Acc:HGNC:28288]	19.561	4.2899	4.08566e-05	0.00218328	yes	up	0.64	0.35	0.03	9.16	6.21	2.07	0.34	5.81333
ENSG00000183844	FAM3B	FAM3 metabolism regulating signaling molecule B [Source:HGNC Symbol;Acc:HGNC:1253]	23.22	4.53729	7.54639e-06	0.00068387	yes	up	0.64	0.75	0	8.42	7.91	6.61	0.463333	7.64667
ENSG00000135917	SLC19A3	solute carrier family 19 member 3 [Source:HGNC Symbol;Acc:HGNC:16266]	4.999	2.32177	0.000751977	0.0172857	yes	up	0.64	1.93	1	3.82	7.55	3.86	1.19	5.07667
ENSG00000162078	ZG16B	zymogen granule protein 16B [Source:HGNC Symbol;Acc:HGNC:30456]	29.08	4.86195	1.52e-05	0.00110707	yes	up	0.65	0.23	0	10.79	4.64	5.89	0.293333	7.10667
ENSG00000106384	MOGAT3	monoacylglycerol O-acyltransferase 3 [Source:HGNC Symbol;Acc:HGNC:23249]	24.325	4.60437	1.77672e-05	0.00122165	yes	up	0.65	0.25	0	9.12	7.55	6.36	0.3	7.67667
ENSG00000262445	AC099684.2	novel transcript, antisense to RTN4RL1	19.589	4.29194	0.000106824	0.0042014	yes	up	0.65	0.4	0.04	9.42	5.07	1.48	0.363333	5.32333
ENSG00000244694	PTCHD4	patched domain containing 4 [Source:HGNC Symbol;Acc:HGNC:21345]	14.513	3.8593	9.51105e-06	0.000802807	yes	up	0.65	0.7	0.15	4.76	11.12	2.63	0.5	6.17
ENSG00000166866	MYO1A	myosin IA [Source:HGNC Symbol;Acc:HGNC:7595]	10.795	3.43235	0.000552986	0.0141227	yes	up	0.66	0.15	0.1	1.29	1.75	0.52	0.303333	1.18667
ENSG00000254827	SLC22A18AS	solute carrier family 22 member 18 antisense [Source:HGNC Symbol;Acc:HGNC:10965]	12.672	3.66362	0.00183619	0.0323264	yes	up	0.66	0.19	0.1	7.77	2.06	0.44	0.316667	3.42333
ENSG00000120738	EGR1	early growth response 1 [Source:HGNC Symbol;Acc:HGNC:3238]	6.871	2.78053	0.000201407	0.00675694	yes	up	0.66	1.84	0.61	2.48	10.16	4.43	1.03667	5.69
ENSG00000147676	MAL2	mal, T cell differentiation protein 2 (gene/pseudogene) [Source:HGNC Symbol;Acc:HGNC:13634]	29.415	4.87847	7.62138e-09	7.27766e-06	yes	up	0.66	2.43	0.28	13.28	33.11	15.21	1.12333	20.5333
ENSG00000174292	TNK1	tyrosine kinase non receptor 1 [Source:HGNC Symbol;Acc:HGNC:11940]	12.637	3.65963	0.000662427	0.0157707	yes	up	0.67	0.39	0.19	6.18	3.21	0.56	0.416667	3.31667
ENSG00000261701	HPR	haptoglobin-related protein [Source:HGNC Symbol;Acc:HGNC:5156]	70.166	6.13271	3.44748e-07	9.0393e-05	yes	up	0.68	0.06	0	29.8	10.05	9.02	0.246667	16.29
ENSG00000162755	KLHDC9	kelch domain containing 9 [Source:HGNC Symbol;Acc:HGNC:28489]	7.572	2.9207	0.00337481	0.0488701	yes	up	0.68	0.59	0.34	3.95	1.59	1.41	0.536667	2.31667
ENSG00000154252	GAL3ST2	galactose-3-O-sulfotransferase 2 [Source:HGNC Symbol;Acc:HGNC:24869]	15.508	3.95492	7.5935e-06	0.000684982	yes	up	0.68	0.66	0.14	7.25	8.73	2.88	0.493333	6.28667
ENSG00000286276	AL390066.3	novel transcript	15.651	3.96817	2.89493e-05	0.00171921	yes	up	0.68	0.76	0.16	9.28	4.89	2.98	0.533333	5.71667
ENSG00000126562	WNK4	WNK lysine deficient protein kinase 4 [Source:HGNC Symbol;Acc:HGNC:14544]	9.984	3.31958	0.000169838	0.00596406	yes	up	0.69	0.8	0.3	6.35	5.23	1.76	0.596667	4.44667
ENSG00000134962	KLB	klotho beta [Source:HGNC Symbol;Acc:HGNC:15527]	14.941	3.90122	2.69294e-05	0.00162944	yes	up	0.7	1.3	0.07	7.46	12.37	3.95	0.69	7.92667
ENSG00000185338	SOCS1	suppressor of cytokine signaling 1 [Source:HGNC Symbol;Acc:HGNC:19383]	16.228	4.02044	3.31274e-05	0.0018828	yes	up	0.71	0.19	0.37	8.5	8.07	2.08	0.423333	6.21667
ENSG00000227038	GTF2IP7	general transcription factor IIi pseudogene 7 [Source:HGNC Symbol;Acc:HGNC:51720]	10.367	3.37399	9.22464e-05	0.00384244	yes	up	0.71	0.65	0.14	2.98	6.83	1.72	0.5	3.84333
ENSG00000187775	DNAH17	dynein axonemal heavy chain 17 [Source:HGNC Symbol;Acc:HGNC:2946]	7.574	2.92113	0.000915079	0.0199501	yes	up	0.71	1.45	0.14	1.73	2.54	0.6	0.766667	1.62333
ENSG00000118503	TNFAIP3	TNF alpha induced protein 3 [Source:HGNC Symbol;Acc:HGNC:11896]	10.406	3.37928	2.74854e-05	0.00165798	yes	up	0.71	4.02	0.46	4.18	24.21	8.5	1.73	12.2967
ENSG00000285628	AC126755.6	novel transcript	23.705	4.56713	1.42123e-05	0.0010507	yes	up	0.72	0	0.57	2.08	3.16	1.1	0.43	2.11333
ENSG00000234199	LINC01191	long intergenic non-protein coding RNA 1191 [Source:HGNC Symbol;Acc:HGNC:49595]	27.372	4.77461	2.46842e-05	0.00153127	yes	up	0.72	0.33	0	8.15	7.87	3.47	0.35	6.49667
ENSG00000161955	TNFSF13	TNF superfamily member 13 [Source:HGNC Symbol;Acc:HGNC:11928]	10.056	3.33004	0.00170927	0.0306903	yes	up	0.72	1.08	0.13	10.09	2.22	1.17	0.643333	4.49333
ENSG00000142675	CNKSR1	connector enhancer of kinase suppressor of Ras 1 [Source:HGNC Symbol;Acc:HGNC:19700]	9.831	3.29735	0.000188383	0.00645392	yes	up	0.73	0.98	0.57	6.92	5.2	1.43	0.76	4.51667
ENSG00000285897	AC004687.2	novel transcript	11.504	3.52407	7.40799e-06	0.000674435	yes	up	0.73	1.12	0.79	4.72	12.46	2.78	0.88	6.65333
ENSG00000283294	AP005212.4	novel transcript	9.005	3.17068	0.000631733	0.0152982	yes	up	0.73	1.16	0.18	5.02	21.39	8.35	0.69	11.5867
ENSG00000259171	AL163636.2	novel protein, ANG-RNASE4 readthrough	16.679	4.05995	8.5998e-05	0.00368442	yes	up	0.74	1.31	0	7.45	11.81	6.81	0.683333	8.69
ENSG00000248871	TNFSF12-TNFSF13	TNFSF12-TNFSF13 readthrough [Source:HGNC Symbol;Acc:HGNC:33537]	9.944	3.31381	0.00043764	0.0118485	yes	up	0.75	0.31	0.68	7.25	4.17	1.91	0.58	4.44333
ENSG00000157873	TNFRSF14	TNF receptor superfamily member 14 [Source:HGNC Symbol;Acc:HGNC:11912]	23.009	4.52414	9.95339e-06	0.000832802	yes	up	0.75	0.65	0.14	19.62	6.95	2.76	0.513333	9.77667
ENSG00000231925	TAPBP	TAP binding protein [Source:HGNC Symbol;Acc:HGNC:11566]	75.177	6.23223	7.21574e-08	3.29994e-05	yes	up	0.75	1.88	0.24	64.42	28.06	0.96	0.956667	31.1467
ENSG00000185155	MIXL1	Mix paired-like homeobox [Source:HGNC Symbol;Acc:HGNC:13363]	6.677	2.73925	0.00176834	0.0315844	yes	up	0.75	4.06	1.18	3.64	24.13	4.95	1.99667	10.9067
ENSG00000169583	CLIC3	chloride intracellular channel 3 [Source:HGNC Symbol;Acc:HGNC:2064]	17.539	4.13246	3.42958e-05	0.00193245	yes	up	0.76	0.55	0.23	10.98	6.56	2.7	0.513333	6.74667
ENSG00000112183	RBM24	RNA binding motif protein 24 [Source:HGNC Symbol;Acc:HGNC:21539]	6.971	2.80141	0.00203356	0.03464	yes	up	0.76	0.69	0.91	0.68	3.66	10.09	0.786667	4.81
ENSG00000205116	TMEM88B	transmembrane protein 88B [Source:HGNC Symbol;Acc:HGNC:37099]	13.954	3.80256	0.00205802	0.0348887	yes	up	0.76	0.99	0	10.15	4.65	1.52	0.583333	5.44
ENSG00000149591	TAGLN	transgelin [Source:HGNC Symbol;Acc:HGNC:11553]	10.263	3.35935	8.13432e-05	0.00352338	yes	up	0.77	2.16	0.84	7.68	17.63	2.53	1.25667	9.28
ENSG00000135048	CEMIP2	cell migration inducing hyaluronidase 2 [Source:HGNC Symbol;Acc:HGNC:11869]	10.72	3.42228	0.000446945	0.0120235	yes	up	0.77	9.64	1.75	9.32	74.82	8.92	4.05333	31.02
ENSG00000125618	PAX8	paired box 8 [Source:HGNC Symbol;Acc:HGNC:8622]	15.855	3.98691	0.000130401	0.00489646	yes	up	0.78	0.42	0.01	4.7	4	0.69	0.403333	3.13
ENSG00000143867	OSR1	odd-skipped related transcription factor 1 [Source:HGNC Symbol;Acc:HGNC:8111]	6.79	2.76342	0.00312989	0.0463212	yes	up	0.79	0.46	0.23	3.91	2.88	1.4	0.493333	2.73
ENSG00000186715	MST1L	macrophage stimulating 1 like [Source:HGNC Symbol;Acc:HGNC:7390]	12.945	3.69431	3.73628e-06	0.000415107	yes	up	0.79	0.62	0.19	4.84	5.87	5.87	0.533333	5.52667
ENSG00000148677	ANKRD1	ankyrin repeat domain 1 [Source:HGNC Symbol;Acc:HGNC:15819]	15.866	3.98786	3.68659e-06	0.000411914	yes	up	0.8	0.77	0.62	1.59	18.39	13.9	0.73	11.2933
ENSG00000263753	LINC00667	long intergenic non-protein coding RNA 667 [Source:HGNC Symbol;Acc:HGNC:27906]	11.57	3.53228	2.07532e-06	0.000295732	yes	up	0.8	1	0.55	5.85	10.97	3.45	0.783333	6.75667
ENSG00000111331	OAS3	2'-5'-oligoadenylate synthetase 3 [Source:HGNC Symbol;Acc:HGNC:8088]	6.727	2.74994	0.0012683	0.0249786	yes	up	0.8	1.91	1.51	7.13	10.93	1.16	1.40667	6.40667
ENSG00000065308	TRAM2	translocation associated membrane protein 2 [Source:HGNC Symbol;Acc:HGNC:16855]	8.06	3.01081	0.000636965	0.0153504	yes	up	0.8	5.24	1.35	7.7	32.31	3.02	2.46333	14.3433
ENSG00000110777	POU2AF1	POU class 2 homeobox associating factor 1 [Source:HGNC Symbol;Acc:HGNC:9211]	21.528	4.42815	0.000438658	0.0118492	yes	up	0.81	0	0.03	5.92	2.29	0.23	0.28	2.81333
ENSG00000110436	SLC1A2	solute carrier family 1 member 2 [Source:HGNC Symbol;Acc:HGNC:10940]	10.502	3.39263	0.000550221	0.014075	yes	up	0.81	0.11	0.09	5.52	2.54	2.25	0.336667	3.43667
ENSG00000105369	CD79A	CD79a molecule [Source:HGNC Symbol;Acc:HGNC:1698]	14.002	3.80758	0.00062101	0.0151893	yes	up	0.81	0.15	0.39	10.11	3.94	0.75	0.45	4.93333
ENSG00000109758	HGFAC	HGF activator [Source:HGNC Symbol;Acc:HGNC:4894]	12.578	3.65287	0.000483939	0.0128084	yes	up	0.81	0.2	0.03	3.41	3.96	5.82	0.346667	4.39667
ENSG00000138823	MTTP	microsomal triglyceride transfer protein [Source:HGNC Symbol;Acc:HGNC:7467]	10.495	3.3917	1.17578e-05	0.000928759	yes	up	0.81	0.98	0.37	4.06	6.45	6.13	0.72	5.54667
ENSG00000101335	MYL9	myosin light chain 9 [Source:HGNC Symbol;Acc:HGNC:15754]	33.639	5.07205	1.19281e-06	0.000202213	yes	up	0.82	0.97	0.04	24.58	18.69	2.66	0.61	15.31
ENSG00000265096	C1QTNF1-AS1	C1QTNF1 antisense RNA 1 [Source:HGNC Symbol;Acc:HGNC:44351]	21.82	4.4476	0.000610328	0.0150214	yes	up	0.83	0	0	2.9	1.06	1.92	0.276667	1.96
ENSG00000059378	PARP12	poly(ADP-ribose) polymerase family member 12 [Source:HGNC Symbol;Acc:HGNC:21919]	27.322	4.77198	1.17509e-05	0.000928759	yes	up	0.83	0.35	0.02	13.8	12.72	4.37	0.4	10.2967
ENSG00000234380	LINC01426	long intergenic non-protein coding RNA 1426 [Source:HGNC Symbol;Acc:HGNC:50734]	21.67	4.43764	3.29703e-06	0.000385929	yes	up	0.83	0.38	0.07	10.37	6.87	4.53	0.426667	7.25667
ENSG00000088926	F11	coagulation factor XI [Source:HGNC Symbol;Acc:HGNC:3529]	13.563	3.76163	0.000432271	0.0117586	yes	up	0.83	0.59	0	5.32	6.13	3.51	0.473333	4.98667
ENSG00000196954	CASP4	caspase 4 [Source:HGNC Symbol;Acc:HGNC:1505]	44.834	5.48652	3.48539e-08	1.80683e-05	yes	up	0.83	1.05	0	11.42	32.24	23.48	0.626667	22.38
ENSG00000165443	PHYHIPL	phytanoyl-CoA 2-hydroxylase interacting protein like [Source:HGNC Symbol;Acc:HGNC:29378]	22.762	4.50858	9.13206e-07	0.000166141	yes	up	0.83	1.6	0.08	10.02	32.03	7.24	0.836667	16.43
ENSG00000171840	NINJ2	ninjurin 2 [Source:HGNC Symbol;Acc:HGNC:7825]	7.233	2.85461	0.00258356	0.0406771	yes	up	0.84	0.52	0.36	3.21	4.43	2.36	0.573333	3.33333
ENSG00000099998	GGT5	gamma-glutamyltransferase 5 [Source:HGNC Symbol;Acc:HGNC:4260]	13.128	3.71461	0.000468513	0.0125351	yes	up	0.85	0.14	0.06	2.09	8.58	4.95	0.35	5.20667
ENSG00000135318	NT5E	5'-nucleotidase ecto [Source:HGNC Symbol;Acc:HGNC:8021]	11.853	3.56716	1.86709e-06	0.000273066	yes	up	0.85	0.57	0.62	10.11	9.12	4.11	0.68	7.78
ENSG00000162105	SHANK2	SH3 and multiple ankyrin repeat domains 2 [Source:HGNC Symbol;Acc:HGNC:14295]	6.402	2.67862	0.00208589	0.0352017	yes	up	0.85	0.94	0.18	1.02	4.54	0.7	0.656667	2.08667
ENSG00000108375	RNF43	ring finger protein 43 [Source:HGNC Symbol;Acc:HGNC:18505]	8.718	3.12396	0.000289515	0.00877245	yes	up	0.85	3.77	1.15	9.8	22.8	2.8	1.92333	11.8
ENSG00000266709	AC005224.3	novel transcript	9.911	3.3091	4.02104e-05	0.0021546	yes	up	0.85	4.14	3.01	12.54	39.2	6.69	2.66667	19.4767
ENSG00000138356	AOX1	aldehyde oxidase 1 [Source:HGNC Symbol;Acc:HGNC:553]	12.778	3.67556	2.63217e-05	0.00161251	yes	up	0.86	0.64	0.08	1.96	5.29	1.87	0.526667	3.04
ENSG00000285330	AC126283.2	novel protein	23.22	4.53728	1.3118e-09	2.34514e-06	yes	up	0.86	1.88	0.48	13.5	20.75	18.53	1.07333	17.5933
ENSG00000113319	RASGRF2	Ras protein specific guanine nucleotide releasing factor 2 [Source:HGNC Symbol;Acc:HGNC:9876]	7.772	2.95836	0.000206585	0.0068856	yes	up	0.86	2.03	1.09	3.6	19.12	5.94	1.32667	9.55333
ENSG00000143627	PKLR	pyruvate kinase L/R [Source:HGNC Symbol;Acc:HGNC:9020]	21.83	4.44824	2.17772e-05	0.0014131	yes	up	0.87	0.42	0.05	13.87	9.24	2.96	0.446667	8.69
ENSG00000101049	SGK2	serum/glucocorticoid regulated kinase 2 [Source:HGNC Symbol;Acc:HGNC:13900]	30.699	4.94014	5.46838e-06	0.000545866	yes	up	0.88	1.14	0.09	31.08	24.23	1.85	0.703333	19.0533
ENSG00000275152	CCL16	C-C motif chemokine ligand 16 [Source:HGNC Symbol;Acc:HGNC:10614]	17.761	4.15067	8.9481e-05	0.00378042	yes	up	0.89	0.45	0.03	10.6	6.82	3.46	0.456667	6.96
ENSG00000150782	IL18	interleukin 18 [Source:HGNC Symbol;Acc:HGNC:5986]	9.488	3.24613	5.04309e-05	0.00254942	yes	up	0.89	0.69	0.93	5.34	10.33	5.14	0.836667	6.93667
ENSG00000106034	CPED1	cadherin like and PC-esterase domain containing 1 [Source:HGNC Symbol;Acc:HGNC:26159]	20.906	4.38583	5.03525e-08	2.47545e-05	yes	up	0.89	0.97	0.54	2.64	22.77	9.95	0.8	11.7867
ENSG00000164932	CTHRC1	collagen triple helix repeat containing 1 [Source:HGNC Symbol;Acc:HGNC:18831]	23.85	4.57594	2.38529e-05	0.00149862	yes	up	0.9	0.26	0	7	9.34	11.47	0.386667	9.27
ENSG00000163701	IL17RE	interleukin 17 receptor E [Source:HGNC Symbol;Acc:HGNC:18439]	15.797	3.98162	1.20906e-05	0.000928759	yes	up	0.91	0.46	0.4	11.33	10.15	2.44	0.59	7.97333
ENSG00000076242	MLH1	mutL homolog 1 [Source:HGNC Symbol;Acc:HGNC:7127]	37.766	5.239	1.6103e-08	1.0874e-05	yes	up	0.91	1.95	0.13	9.06	50.81	7.13	0.996667	22.3333
ENSG00000184454	NCMAP	non-compact myelin associated protein [Source:HGNC Symbol;Acc:HGNC:29332]	11.776	3.55783	0.000445009	0.0120043	yes	up	0.92	0.18	0.14	6.9	2.69	3.94	0.413333	4.51
ENSG00000139192	TAPBPL	TAP binding protein like [Source:HGNC Symbol;Acc:HGNC:30683]	20.322	4.345	5.15875e-05	0.00258793	yes	up	0.92	0.91	0.12	13.27	4.68	1.35	0.65	6.43333
ENSG00000107984	DKK1	dickkopf WNT signaling pathway inhibitor 1 [Source:HGNC Symbol;Acc:HGNC:2891]	8.989	3.16821	9.99447e-06	0.000832802	yes	up	0.92	6.68	3.29	7.46	21.57	13.41	3.63	14.1467
ENSG00000172000	ZNF556	zinc finger protein 556 [Source:HGNC Symbol;Acc:HGNC:25669]	25.275	4.65964	1.30884e-06	0.000211004	yes	up	0.93	0.41	0.02	7.55	12.72	5.05	0.453333	8.44
ENSG00000148935	GAS2	growth arrest specific 2 [Source:HGNC Symbol;Acc:HGNC:4167]	21.134	4.40152	7.65066e-06	0.000686987	yes	up	0.93	1.06	0.02	5.54	24.22	17.66	0.67	15.8067
ENSG00000251630	AC119751.6	sorting nexin 18 (SNX18) pseudogene	13.226	3.72531	4.75365e-05	0.00244623	yes	up	0.94	1.93	0.24	9	16.89	4.49	1.03667	10.1267
ENSG00000267123	SCAT1	S-phase cancer associated transcript 1 [Source:HGNC Symbol;Acc:HGNC:52930]	8.109	3.01958	0.00149265	0.0281428	yes	up	0.95	0.67	0.44	5.53	3.27	1.75	0.686667	3.51667
ENSG00000183876	ARSI	arylsulfatase family member I [Source:HGNC Symbol;Acc:HGNC:32521]	53.368	5.7379	3.07744e-06	0.000370872	yes	up	0.96	0.25	0.18	44.13	7.06	1.03	0.463333	17.4067
ENSG00000174791	RIN1	Ras and Rab interactor 1 [Source:HGNC Symbol;Acc:HGNC:18749]	12.586	3.65375	0.000368462	0.0104701	yes	up	0.96	0.39	0.05	4.76	6.24	2.37	0.466667	4.45667
ENSG00000143850	PLEKHA6	pleckstrin homology domain containing A6 [Source:HGNC Symbol;Acc:HGNC:17053]	7.832	2.96944	0.000627705	0.015277	yes	up	0.96	0.8	0.55	5.6	8.02	1.33	0.77	4.98333
ENSG00000139597	N4BP2L1	NEDD4 binding protein 2 like 1 [Source:HGNC Symbol;Acc:HGNC:25037]	7.182	2.84436	0.000138305	0.00510275	yes	up	0.96	1.05	0.95	5.87	7.97	6.78	0.986667	6.87333
ENSG00000130598	TNNI2	troponin I2, fast skeletal type [Source:HGNC Symbol;Acc:HGNC:11946]	6.982	2.80357	0.00233386	0.03793	yes	up	0.97	1.6	0.38	6.51	4.29	4.78	0.983333	5.19333
ENSG00000016391	CHDH	choline dehydrogenase [Source:HGNC Symbol;Acc:HGNC:24288]	10.449	3.38531	9.74574e-05	0.00397657	yes	up	0.97	4.67	1.43	23.61	27.23	3.58	2.35667	18.14
ENSG00000083454	P2RX5	purinergic receptor P2X 5 [Source:HGNC Symbol;Acc:HGNC:8536]	9.377	3.2292	0.000764252	0.0174756	yes	up	0.98	0.47	0.29	4.89	3.98	3.38	0.58	4.08333
ENSG00000236155	ZPLD2P	zona pellucida like domain containing 2, pseudogene [Source:HGNC Symbol;Acc:HGNC:54510]	11.656	3.54302	0.000355021	0.0102218	yes	up	1.01	0.44	0.12	7.32	5.27	4.08	0.523333	5.55667
ENSG00000111319	SCNN1A	sodium channel epithelial 1 subunit alpha [Source:HGNC Symbol;Acc:HGNC:10599]	12.838	3.6824	0.000319174	0.00943305	yes	up	1.01	0.47	0.05	5.25	1.85	0.89	0.51	2.66333
ENSG00000155093	PTPRN2	protein tyrosine phosphatase receptor type N2 [Source:HGNC Symbol;Acc:HGNC:9677]	10.094	3.33546	0.0013366	0.0259982	yes	up	1.02	0.17	0.21	5	3.94	2.55	0.466667	3.83
ENSG00000104689	TNFRSF10A	TNF receptor superfamily member 10a [Source:HGNC Symbol;Acc:HGNC:11904]	15.141	3.92035	0.000864532	0.0191885	yes	up	1.02	0.26	0	7.58	9.58	3.44	0.426667	6.86667
ENSG00000066813	ACSM2B	acyl-CoA synthetase medium chain family member 2B [Source:HGNC Symbol;Acc:HGNC:30931]	13.048	3.7058	0.00311465	0.046224	yes	up	1.02	0.26	0.07	14.47	3.33	1.59	0.45	6.46333
ENSG00000015520	NPC1L1	NPC1 like intracellular cholesterol transporter 1 [Source:HGNC Symbol;Acc:HGNC:7898]	14.158	3.82354	3.9604e-05	0.00212791	yes	up	1.02	0.51	0.26	9.52	10.34	2.31	0.596667	7.39
ENSG00000123405	NFE2	nuclear factor, erythroid 2 [Source:HGNC Symbol;Acc:HGNC:7780]	26.062	4.70387	8.77919e-06	0.000757037	yes	up	1.02	0.71	0.48	30.35	7.08	1.8	0.736667	13.0767
ENSG00000100373	UPK3A	uroplakin 3A [Source:HGNC Symbol;Acc:HGNC:12580]	15.506	3.95474	0.000267177	0.00828711	yes	up	1.05	1.34	0	11.14	6.56	5.18	0.796667	7.62667
ENSG00000205436	EXOC3L4	exocyst complex component 3 like 4 [Source:HGNC Symbol;Acc:HGNC:20120]	21.633	4.43516	9.18777e-06	0.000782218	yes	up	1.06	0.23	0.55	11.44	2.2	6.26	0.613333	6.63333
ENSG00000169429	CXCL8	C-X-C motif chemokine ligand 8 [Source:HGNC Symbol;Acc:HGNC:6025]	19.984	4.32075	6.1242e-06	0.000590355	yes	up	1.06	0.58	1.41	5.67	4.81	44.47	1.01667	18.3167
ENSG00000282826	FRG1CP	FSHD region gene 1 family member C, pseudogene [Source:HGNC Symbol;Acc:HGNC:51762]	14.427	3.85071	3.3552e-06	0.000388118	yes	up	1.07	2.11	0.49	6.32	26.87	12.88	1.22333	15.3567
ENSG00000137491	SLCO2B1	solute carrier organic anion transporter family member 2B1 [Source:HGNC Symbol;Acc:HGNC:10962]	53.231	5.7342	8.81747e-07	0.000166141	yes	up	1.08	0.36	0.02	25.11	9.08	2.12	0.486667	12.1033
ENSG00000178297	TMPRSS9	transmembrane serine protease 9 [Source:HGNC Symbol;Acc:HGNC:30079]	7.604	2.92667	0.00272477	0.0420916	yes	up	1.08	0.42	0.38	4.58	2.57	3.9	0.626667	3.68333
ENSG00000178301	AQP11	aquaporin 11 [Source:HGNC Symbol;Acc:HGNC:19940]	8.919	3.1569	0.000801077	0.0181907	yes	up	1.08	1.1	0.82	11.19	6.48	1.23	1	6.3
ENSG00000023839	ABCC2	ATP binding cassette subfamily C member 2 [Source:HGNC Symbol;Acc:HGNC:53]	22.524	4.49342	2.19083e-06	0.000304045	yes	up	1.08	4.8	0.7	8.37	71.57	28.15	2.19333	36.03
ENSG00000139194	RBP5	retinol binding protein 5 [Source:HGNC Symbol;Acc:HGNC:15847]	16.262	4.02339	4.37687e-05	0.00230137	yes	up	1.09	0.42	0.74	20.55	7.91	3.71	0.75	10.7233
ENSG00000254166	CASC19	cancer susceptibility 19 [Source:HGNC Symbol;Acc:HGNC:49476]	33.566	5.06892	8.32723e-07	0.000163188	yes	up	1.09	0.77	0.02	2.87	27.41	16.13	0.626667	15.47
ENSG00000145217	SLC26A1	solute carrier family 26 member 1 [Source:HGNC Symbol;Acc:HGNC:10993]	20.848	4.38186	2.28774e-05	0.00146542	yes	up	1.09	0.99	0.29	19.03	7.8	1.52	0.79	9.45
ENSG00000255071	SAA2-SAA4	SAA2-SAA4 readthrough [Source:HGNC Symbol;Acc:HGNC:39550]	17.518	4.13077	0.000910312	0.0199124	yes	up	1.1	0.15	0	12.16	3.62	5.01	0.416667	6.93
ENSG00000275342	PRAG1	PEAK1 related, kinase-activating pseudokinase 1 [Source:HGNC Symbol;Acc:HGNC:25438]	6.354	2.66769	0.000588439	0.0147222	yes	up	1.11	1.54	0.91	4.49	12.08	2.61	1.18667	6.39333
ENSG00000139318	DUSP6	dual specificity phosphatase 6 [Source:HGNC Symbol;Acc:HGNC:3072]	28.333	4.8244	1.0436e-07	4.18824e-05	yes	up	1.12	2	0.28	8.73	37.94	20.81	1.13333	22.4933
ENSG00000224063	AC007319.1	novel transcript, antisense to TFPI and CALCRL	7.653	2.93612	0.000690231	0.0162555	yes	up	1.13	2.01	0.7	7.22	13.89	1.75	1.28	7.62
ENSG00000101384	JAG1	jagged canonical Notch ligand 1 [Source:HGNC Symbol;Acc:HGNC:6188]	15.208	3.92675	3.03702e-07	8.65551e-05	yes	up	1.13	3.23	1.08	5.17	33.02	29.13	1.81333	22.44
ENSG00000171234	UGT2B7	UDP glucuronosyltransferase family 2 member B7 [Source:HGNC Symbol;Acc:HGNC:12554]	19.441	4.28104	5.50408e-06	0.000546656	yes	up	1.14	1.59	0.11	10.19	37.08	9.13	0.946667	18.8
ENSG00000167780	SOAT2	sterol O-acyltransferase 2 [Source:HGNC Symbol;Acc:HGNC:11178]	38.117	5.25235	1.2045e-06	0.000202449	yes	up	1.15	0.54	0.03	26.44	29.79	8.38	0.573333	21.5367
ENSG00000230269	LINC02525	long intergenic non-protein coding RNA 2525 [Source:HGNC Symbol;Acc:HGNC:53545]	13.17	3.71913	5.92101e-06	0.000573579	yes	up	1.16	0.46	0.81	5.88	8.64	13.58	0.81	9.36667
ENSG00000090975	PITPNM2	phosphatidylinositol transfer protein membrane associated 2 [Source:HGNC Symbol;Acc:HGNC:21044]	7.022	2.81191	0.00186167	0.0325709	yes	up	1.16	1.24	0.66	9.37	5.68	1.14	1.02	5.39667
ENSG00000212901	KRTAP3-1	keratin associated protein 3-1 [Source:HGNC Symbol;Acc:HGNC:16778]	15.379	3.94284	0.00127922	0.0250807	yes	up	1.17	0.17	0	5.36	15.76	1.97	0.446667	7.69667
ENSG00000057593	F7	coagulation factor VII [Source:HGNC Symbol;Acc:HGNC:3544]	11.966	3.5809	0.00287866	0.0437945	yes	up	1.17	0.24	0	7.53	4.81	6.33	0.47	6.22333
ENSG00000124602	UNC5CL	unc-5 family C-terminal like [Source:HGNC Symbol;Acc:HGNC:21203]	11.272	3.49471	0.00104885	0.022083	yes	up	1.17	0.64	0.48	15.16	2.22	1.12	0.763333	6.16667
ENSG00000123843	C4BPB	complement component 4 binding protein beta [Source:HGNC Symbol;Acc:HGNC:1328]	56.787	5.82749	1.70455e-09	2.57846e-06	yes	up	1.17	2.64	0.13	54.79	62.24	31.48	1.31333	49.5033
ENSG00000285269	AL160269.1	solute carrier family 35 member D2 [Source:NCBI gene (formerly Entrezgene);Acc:11046]	18.233	4.18846	0.000243565	0.0077755	yes	up	1.18	0.27	0.02	14.26	4.16	7.42	0.49	8.61333
ENSG00000236081	ELFN1-AS1	ELFN1 antisense RNA 1 [Source:HGNC Symbol;Acc:HGNC:39071]	7.31	2.8698	0.00311921	0.046224	yes	up	1.2	0.95	0.32	4.7	7.99	2.91	0.823333	5.2
ENSG00000012817	KDM5D	lysine demethylase 5D [Source:HGNC Symbol;Acc:HGNC:11115]	21.403	4.41977	1.11247e-05	0.00090028	yes	up	1.2	1.02	0.2	5.14	8.21	1.73	0.806667	5.02667
ENSG00000132031	MATN3	matrilin 3 [Source:HGNC Symbol;Acc:HGNC:6909]	22.875	4.5157	9.95971e-09	8.16074e-06	yes	up	1.21	1.93	0.63	22.37	30.52	10.74	1.25667	21.21
ENSG00000156510	HKDC1	hexokinase domain containing 1 [Source:HGNC Symbol;Acc:HGNC:23302]	19.169	4.26074	2.77839e-05	0.00167086	yes	up	1.22	1.31	0.27	14.83	27.77	7.56	0.933333	16.72
ENSG00000167880	EVPL	envoplakin [Source:HGNC Symbol;Acc:HGNC:3503]	17.597	4.13723	0.000100995	0.00405671	yes	up	1.23	0.37	0.03	9.95	10.41	2.72	0.543333	7.69333
ENSG00000160113	NR2F6	nuclear receptor subfamily 2 group F member 6 [Source:HGNC Symbol;Acc:HGNC:7977]	5.718	2.51553	0.00263437	0.0411476	yes	up	1.23	1.48	3.01	9.89	11.45	2.55	1.90667	7.96333
ENSG00000213462	ERV3-1	endogenous retrovirus group 3 member 1, envelope [Source:HGNC Symbol;Acc:HGNC:3454]	7.009	2.80915	0.000210523	0.00700497	yes	up	1.23	1.68	3.43	5.08	7.12	7.34	2.11333	6.51333
ENSG00000163251	FZD5	frizzled class receptor 5 [Source:HGNC Symbol;Acc:HGNC:4043]	5.069	2.34184	0.00231408	0.0377334	yes	up	1.23	4.96	1.23	4.92	18.02	5.23	2.47333	9.39
ENSG00000167992	VWCE	von Willebrand factor C and EGF domains [Source:HGNC Symbol;Acc:HGNC:26487]	23.572	4.55903	6.4618e-06	0.00060325	yes	up	1.25	1.33	0.33	22.71	26.94	4.57	0.97	18.0733
ENSG00000254054	AC087273.2	novel transcript	23.028	4.52533	3.61034e-05	0.00200557	yes	up	1.26	0.33	0	5.37	19.89	13.08	0.53	12.78
ENSG00000139914	FITM1	fat storage inducing transmembrane protein 1 [Source:HGNC Symbol;Acc:HGNC:33714]	11.657	3.54311	0.000597895	0.0148267	yes	up	1.26	0.56	0.38	11.97	4.44	3.04	0.733333	6.48333
ENSG00000187796	CARD9	caspase recruitment domain family member 9 [Source:HGNC Symbol;Acc:HGNC:16391]	5.961	2.57566	0.00190982	0.0331187	yes	up	1.27	1.15	0.5	6.58	5.47	2.69	0.973333	4.91333
ENSG00000168310	IRF2	interferon regulatory factor 2 [Source:HGNC Symbol;Acc:HGNC:6117]	4.546	2.18472	0.00121883	0.0243334	yes	up	1.28	4.26	2.82	5.16	11.38	10.38	2.78667	8.97333
ENSG00000168646	AXIN2	axin 2 [Source:HGNC Symbol;Acc:HGNC:904]	6.571	2.716	0.00036897	0.0104701	yes	up	1.28	7.19	2.47	13	31.33	8.59	3.64667	17.64
ENSG00000138308	PLA2G12B	phospholipase A2 group XIIB [Source:HGNC Symbol;Acc:HGNC:18555]	13.516	3.75655	0.000537794	0.0138064	yes	up	1.3	0.56	0.03	10.98	6.76	4.09	0.63	7.27667
ENSG00000009724	MASP2	mannan binding lectin serine peptidase 2 [Source:HGNC Symbol;Acc:HGNC:6902]	21.016	4.39341	3.21612e-05	0.00183983	yes	up	1.3	1.07	0.27	38.68	8.76	2.09	0.88	16.51
ENSG00000148584	A1CF	APOBEC1 complementation factor [Source:HGNC Symbol;Acc:HGNC:24086]	23.14	4.53234	2.0835e-05	0.00138038	yes	up	1.3	1.47	0.07	6.64	26.9	29.65	0.946667	21.0633
ENSG00000069535	MAOB	monoamine oxidase B [Source:HGNC Symbol;Acc:HGNC:6834]	18.256	4.19031	1.06151e-06	0.000181519	yes	up	1.3	1.54	0.85	24.84	20.18	4.98	1.23	16.6667
ENSG00000135220	UGT2A3	UDP glucuronosyltransferase family 2 member A3 [Source:HGNC Symbol;Acc:HGNC:28528]	19.035	4.25062	4.1575e-05	0.00220965	yes	up	1.3	1.63	0.02	8.32	22.13	19.1	0.983333	16.5167
ENSG00000139344	AMDHD1	amidohydrolase domain containing 1 [Source:HGNC Symbol;Acc:HGNC:28577]	6.359	2.6688	0.000321661	0.00948344	yes	up	1.31	1.48	1.71	3.53	4.31	3.94	1.5	3.92667
ENSG00000100342	APOL1	apolipoprotein L1 [Source:HGNC Symbol;Acc:HGNC:618]	36.14	5.17554	1.25855e-06	0.000207978	yes	up	1.31	1.62	0.12	29.12	47.29	3.03	1.01667	26.48
ENSG00000258474	LINC02313	long intergenic non-protein coding RNA 2313 [Source:HGNC Symbol;Acc:HGNC:53232]	42.837	5.4208	3.80594e-06	0.000420471	yes	up	1.32	0.25	0	33.63	21.81	6.32	0.523333	20.5867
ENSG00000269976	AC012065.2	novel transcript	17.926	4.16402	0.000812013	0.0183167	yes	up	1.33	0	0	6.34	10.76	11.07	0.443333	9.39
ENSG00000229953	AL590666.2	novel transcript	8.9	3.15377	0.000103273	0.00412776	yes	up	1.33	1.67	1.03	9.06	13.75	5.5	1.34333	9.43667
ENSG00000182326	C1S	complement C1s [Source:HGNC Symbol;Acc:HGNC:1247]	37.558	5.23103	1.7646e-07	6.18543e-05	yes	up	1.34	1.21	0.36	48.29	19.31	7.05	0.97	24.8833
ENSG00000108244	KRT23	keratin 23 [Source:HGNC Symbol;Acc:HGNC:6438]	68.142	6.09046	9.92202e-11	3.90233e-07	yes	up	1.34	1.64	0.06	32	84.04	68.61	1.01333	61.55
ENSG00000146904	EPHA1	EPH receptor A1 [Source:HGNC Symbol;Acc:HGNC:3385]	10.364	3.37344	0.000736794	0.0170259	yes	up	1.35	0.75	0.31	9.27	4.86	0.99	0.803333	5.04
ENSG00000198692	EIF1AY	eukaryotic translation initiation factor 1A Y-linked [Source:HGNC Symbol;Acc:HGNC:3252]	22.187	4.47163	2.93152e-06	0.000362568	yes	up	1.35	1.15	0.17	11.17	23.92	16.12	0.89	17.07
ENSG00000178772	CPN2	carboxypeptidase N subunit 2 [Source:HGNC Symbol;Acc:HGNC:2313]	24.371	4.60709	2.08478e-05	0.00138038	yes	up	1.37	1.2	0.05	23.82	24.7	3.33	0.873333	17.2833
ENSG00000118523	CCN2	cellular communication network factor 2 [Source:HGNC Symbol;Acc:HGNC:2500]	23.926	4.5805	9.84704e-08	4.12004e-05	yes	up	1.37	5	0.68	8.62	80.12	46.43	2.35	45.0567
ENSG00000116663	FBXO6	F-box protein 6 [Source:HGNC Symbol;Acc:HGNC:13585]	18.457	4.2061	0.00011214	0.00437548	yes	up	1.38	0.52	0.12	18.63	7.76	4.13	0.673333	10.1733
ENSG00000123561	SERPINA7	serpin family A member 7 [Source:HGNC Symbol;Acc:HGNC:11583]	35.989	5.1695	8.5399e-07	0.000163188	yes	up	1.38	2.55	0.02	40.68	44.71	20.78	1.31667	35.39
ENSG00000197712	FAM114A1	family with sequence similarity 114 member A1 [Source:HGNC Symbol;Acc:HGNC:25087]	4.977	2.31537	0.00101278	0.0215779	yes	up	1.39	3.94	1.38	7.04	12.44	4.85	2.23667	8.11
ENSG00000149735	GPHA2	glycoprotein hormone subunit alpha 2 [Source:HGNC Symbol;Acc:HGNC:18054]	19.001	4.24799	5.6209e-06	0.000550692	yes	up	1.4	0.78	0.98	20.11	12.79	8.26	1.05333	13.72
ENSG00000108924	HLF	HLF transcription factor, PAR bZIP family member [Source:HGNC Symbol;Acc:HGNC:4977]	20.014	4.32292	9.14592e-07	0.000166141	yes	up	1.4	2.86	0.24	10.03	49.62	21.3	1.5	26.9833
ENSG00000006534	ALDH3B1	aldehyde dehydrogenase 3 family member B1 [Source:HGNC Symbol;Acc:HGNC:410]	6.873	2.78098	0.00205228	0.0348215	yes	up	1.43	0.6	0.48	7.75	3.84	2.97	0.836667	4.85333
ENSG00000188015	S100A3	S100 calcium binding protein A3 [Source:HGNC Symbol;Acc:HGNC:10493]	39.578	5.30662	1.06531e-05	0.00088022	yes	up	1.44	0.18	0.13	40.49	12.39	2.4	0.583333	18.4267
ENSG00000254109	RBPMS-AS1	RBPMS antisense RNA 1 [Source:HGNC Symbol;Acc:HGNC:48721]	11.691	3.54735	0.000478069	0.0127216	yes	up	1.44	0.52	0.32	11.64	3.33	2.5	0.76	5.82333
ENSG00000142661	MYOM3	myomesin 3 [Source:HGNC Symbol;Acc:HGNC:26679]	15.106	3.91708	0.000215426	0.00709733	yes	up	1.45	0.66	0.08	15.66	9.34	4.55	0.73	9.85
ENSG00000169715	MT1E	metallothionein 1E [Source:HGNC Symbol;Acc:HGNC:7397]	63.688	5.99294	6.42382e-08	3.08108e-05	yes	up	1.45	2.43	0	67.39	68.14	9.2	1.29333	48.2433
ENSG00000132164	SLC6A11	solute carrier family 6 member 11 [Source:HGNC Symbol;Acc:HGNC:11044]	7.942	2.98951	9.15881e-05	0.00383209	yes	up	1.45	2.84	1.17	9.22	18.25	4.91	1.82	10.7933
ENSG00000228496	AC106875.1	uncharacterized LOC100506405 [Source:NCBI gene (formerly Entrezgene);Acc:100506405]	11.844	3.56612	0.00167505	0.0302964	yes	up	1.46	0.15	0.15	11.54	4.93	2.45	0.586667	6.30667
ENSG00000181392	SYNE4	spectrin repeat containing nuclear envelope family member 4 [Source:HGNC Symbol;Acc:HGNC:26703]	18.262	4.19079	1.25648e-05	0.000954006	yes	up	1.48	0.47	0.34	15.26	14.59	7.88	0.763333	12.5767
ENSG00000255277	ABCC6P2	ATP binding cassette subfamily C member 6 pseudogene 2 [Source:HGNC Symbol;Acc:HGNC:33353]	5.349	2.41921	0.0023432	0.0380504	yes	up	1.49	5.19	3.44	14.2	16.06	5.48	3.37333	11.9133
ENSG00000168306	ACOX2	acyl-CoA oxidase 2 [Source:HGNC Symbol;Acc:HGNC:120]	32.795	5.03539	2.22659e-08	1.32685e-05	yes	up	1.5	0.97	0.24	17.56	38.95	11.59	0.903333	22.7
ENSG00000224078	SNHG14	small nucleolar RNA host gene 14 [Source:HGNC Symbol;Acc:HGNC:37462]	22.241	4.47517	5.08551e-06	0.000529276	yes	up	1.5	3.12	0.21	12.53	35.83	9.85	1.61	19.4033
ENSG00000219438	TAFA5	TAFA chemokine like family member 5 [Source:HGNC Symbol;Acc:HGNC:21592]	22.146	4.46898	7.87127e-05	0.00344741	yes	up	1.51	1.39	0	27.1	22.77	11.03	0.966667	20.3
ENSG00000182179	UBA7	ubiquitin like modifier activating enzyme 7 [Source:HGNC Symbol;Acc:HGNC:12471]	12.272	3.61734	0.00102956	0.0217937	yes	up	1.52	0.52	0.25	8.02	2.37	1.25	0.763333	3.88
ENSG00000012504	NR1H4	nuclear receptor subfamily 1 group H member 4 [Source:HGNC Symbol;Acc:HGNC:7967]	27.905	4.80245	6.64512e-06	0.000616398	yes	up	1.52	0.84	0	12.35	16.99	8.23	0.786667	12.5233
ENSG00000109667	SLC2A9	solute carrier family 2 member 9 [Source:HGNC Symbol;Acc:HGNC:13446]	20.187	4.33536	7.29231e-06	0.000666992	yes	up	1.52	1.33	0.17	13.18	23.03	11.74	1.00667	15.9833
ENSG00000119535	CSF3R	colony stimulating factor 3 receptor [Source:HGNC Symbol;Acc:HGNC:2439]	13.415	3.74578	0.00206259	0.0349362	yes	up	1.53	0.25	0.04	15.22	2.69	3.64	0.606667	7.18333
ENSG00000049239	H6PD	hexose-6-phosphate dehydrogenase/glucose 1-dehydrogenase [Source:HGNC Symbol;Acc:HGNC:4795]	6.59	2.72024	0.000933931	0.0202713	yes	up	1.55	2.3	1.34	12.44	5.88	4.23	1.73	7.51667
ENSG00000146038	DCDC2	doublecortin domain containing 2 [Source:HGNC Symbol;Acc:HGNC:18141]	7.744	2.95307	0.000151647	0.0054618	yes	up	1.56	1.4	0.53	1.33	10.8	3.28	1.16333	5.13667
ENSG00000119227	PIGZ	phosphatidylinositol glycan anchor biosynthesis class Z [Source:HGNC Symbol;Acc:HGNC:30596]	6.909	2.78847	0.00291955	0.0441299	yes	up	1.57	0.75	0.55	10.77	4.7	2.95	0.956667	6.14
ENSG00000186301	MST1P2	macrophage stimulating 1 pseudogene 2 [Source:HGNC Symbol;Acc:HGNC:7383]	25.653	4.68108	9.53066e-08	4.07436e-05	yes	up	1.57	1.66	0.18	19.34	29.19	24.83	1.13667	24.4533
ENSG00000260963	AC026462.3	novel transcript	20.28	4.342	9.54887e-05	0.00392022	yes	up	1.58	0.51	0	12.65	8.08	14.32	0.696667	11.6833
ENSG00000120054	CPN1	carboxypeptidase N subunit 1 [Source:HGNC Symbol;Acc:HGNC:2312]	14.901	3.89737	0.000350856	0.0101465	yes	up	1.6	0.5	0.03	10.22	10.61	4.16	0.71	8.33
ENSG00000151364	KCTD14	potassium channel tetramerization domain containing 14 [Source:HGNC Symbol;Acc:HGNC:23295]	17.896	4.16157	1.66446e-05	0.0011774	yes	up	1.6	0.85	0.13	14.39	21.49	6.18	0.86	14.02
ENSG00000144045	DQX1	DEAQ-box RNA dependent ATPase 1 [Source:HGNC Symbol;Acc:HGNC:20410]	20.446	4.35371	2.90289e-05	0.00171921	yes	up	1.6	1.46	0.12	19.52	20.04	2.88	1.06	14.1467
ENSG00000047457	CP	ceruloplasmin [Source:HGNC Symbol;Acc:HGNC:2295]	34.952	5.12731	3.99784e-07	9.70587e-05	yes	up	1.6	2.17	0.26	9.95	53.4	24.14	1.34333	29.1633
ENSG00000196739	COL27A1	collagen type XXVII alpha 1 chain [Source:HGNC Symbol;Acc:HGNC:22986]	5.29	2.40329	0.00118653	0.0239314	yes	up	1.62	7.75	2.13	9.93	18.69	7.9	3.83333	12.1733
ENSG00000178814	OPLAH	5-oxoprolinase, ATP-hydrolysing [Source:HGNC Symbol;Acc:HGNC:8149]	20.493	4.35703	0.000238493	0.00762595	yes	up	1.64	0.52	0.08	23.05	15.33	5.52	0.746667	14.6333
ENSG00000187994	RINL	Ras and Rab interactor like [Source:HGNC Symbol;Acc:HGNC:24795]	11.98	3.58253	9.54827e-05	0.00392022	yes	up	1.65	0.83	0.36	14.08	7.2	3.59	0.946667	8.29
ENSG00000183044	ABAT	4-aminobutyrate aminotransferase [Source:HGNC Symbol;Acc:HGNC:23]	14.094	3.81697	6.89257e-07	0.000144194	yes	up	1.65	5.64	2.5	28.04	54.14	13.68	3.26333	31.9533
ENSG00000198753	PLXNB3	plexin B3 [Source:HGNC Symbol;Acc:HGNC:9105]	13.722	3.77846	0.00135656	0.0262567	yes	up	1.67	0.46	0.04	16.76	5.79	0.99	0.723333	7.84667
ENSG00000128342	LIF	LIF interleukin 6 family cytokine [Source:HGNC Symbol;Acc:HGNC:6596]	6.83	2.77192	0.000603315	0.0149048	yes	up	1.67	1.12	0.57	5.89	8.82	5.45	1.12	6.72
ENSG00000216588	IGSF23	immunoglobulin superfamily member 23 [Source:HGNC Symbol;Acc:HGNC:40040]	12.997	3.70011	0.00224329	0.0370903	yes	up	1.69	0.06	0	4.94	1.39	4.38	0.583333	3.57
ENSG00000145623	OSMR	oncostatin M receptor [Source:HGNC Symbol;Acc:HGNC:8507]	15.955	3.99592	2.68371e-06	0.000338303	yes	up	1.69	2.13	0.65	8.6	30.23	9.59	1.49	16.14
ENSG00000083857	FAT1	FAT atypical cadherin 1 [Source:HGNC Symbol;Acc:HGNC:3595]	8.728	3.12566	0.00307863	0.045836	yes	up	1.69	17.54	2.04	17.09	108.44	8.01	7.09	44.5133
ENSG00000113273	ARSB	arylsulfatase B [Source:HGNC Symbol;Acc:HGNC:714]	10.538	3.39758	3.4501e-05	0.00193294	yes	up	1.71	4.13	1.35	16.54	43.44	7.11	2.39667	22.3633
ENSG00000125089	SH3TC1	SH3 domain and tetratricopeptide repeats 1 [Source:HGNC Symbol;Acc:HGNC:26009]	23.52	4.5558	1.12223e-05	0.000904453	yes	up	1.74	0.2	0.29	9.04	10.31	7.18	0.743333	8.84333
ENSG00000131471	AOC3	amine oxidase copper containing 3 [Source:HGNC Symbol;Acc:HGNC:550]	17.097	4.09566	2.57121e-05	0.00158057	yes	up	1.75	1.29	0.27	27.99	10.5	4.85	1.10333	14.4467
ENSG00000185527	PDE6G	phosphodiesterase 6G [Source:HGNC Symbol;Acc:HGNC:8789]	10.266	3.35982	0.00218332	0.0363272	yes	up	1.77	0.33	0.31	15.03	4.2	3.52	0.803333	7.58333
ENSG00000272405	AL365181.3	novel transcript, antisense to BCAN	5.945	2.57176	0.000995898	0.0213337	yes	up	1.79	1.43	0.8	5.58	10.67	5.12	1.34	7.12333
ENSG00000157303	SUSD3	sushi domain containing 3 [Source:HGNC Symbol;Acc:HGNC:28391]	14.433	3.8513	0.00144935	0.0274846	yes	up	1.8	0.41	0	16.58	5.6	8.31	0.736667	10.1633
ENSG00000163513	TGFBR2	transforming growth factor beta receptor 2 [Source:HGNC Symbol;Acc:HGNC:11773]	14.048	3.81225	1.70648e-06	0.000258139	yes	up	1.8	7	2.72	13.12	86.65	21.54	3.84	40.4367
ENSG00000188060	RAB42	RAB42, member RAS oncogene family [Source:HGNC Symbol;Acc:HGNC:28702]	23.432	4.5504	2.3711e-05	0.00149656	yes	up	1.81	0.62	0.12	34.54	21.78	7.88	0.85	21.4
ENSG00000139178	C1RL	complement C1r subcomponent like [Source:HGNC Symbol;Acc:HGNC:21265]	13.818	3.7885	1.73715e-05	0.001201	yes	up	1.81	1.54	1.84	29.63	17.87	10.2	1.73	19.2333
ENSG00000143382	ADAMTSL4	ADAMTS like 4 [Source:HGNC Symbol;Acc:HGNC:19706]	6.756	2.75622	0.00210064	0.0353716	yes	up	1.82	0.73	0.86	8.87	8.1	3.68	1.13667	6.88333
ENSG00000125046	SSUH2	ssu-2 homolog [Source:HGNC Symbol;Acc:HGNC:24809]	22.261	4.47643	2.23312e-06	0.00030496	yes	up	1.82	1.64	0.21	25.81	35.07	9	1.22333	23.2933
ENSG00000162009	SSTR5	somatostatin receptor 5 [Source:HGNC Symbol;Acc:HGNC:11334]	19.085	4.25435	8.4234e-06	0.000746141	yes	up	1.85	1.29	0.2	21.41	25.09	8.35	1.11333	18.2833
ENSG00000129514	FOXA1	forkhead box A1 [Source:HGNC Symbol;Acc:HGNC:5021]	6.482	2.69654	0.000983046	0.0211274	yes	up	1.85	6.22	1.72	14.87	30.52	4.95	3.26333	16.78
ENSG00000145287	PLAC8	placenta associated 8 [Source:HGNC Symbol;Acc:HGNC:19254]	4.569	2.19202	0.00268562	0.0416176	yes	up	1.87	5.01	4.52	5.89	11.27	14.57	3.8	10.5767
ENSG00000167614	TTYH1	tweety family member 1 [Source:HGNC Symbol;Acc:HGNC:13476]	10.567	3.40145	0.00213317	0.0357541	yes	up	1.91	0.41	0.71	19.25	5.56	2.25	1.01	9.02
ENSG00000125798	FOXA2	forkhead box A2 [Source:HGNC Symbol;Acc:HGNC:5022]	17.145	4.09973	0.0002253	0.00731109	yes	up	1.92	0.84	0.02	17.02	21.37	7.07	0.926667	15.1533
ENSG00000266304	LIVAR	liver cell viability associated lncRNA [Source:HGNC Symbol;Acc:HGNC:53130]	22.671	4.50278	0.000591906	0.0147526	yes	up	1.94	0	0	3.25	12.89	36.39	0.646667	17.51
ENSG00000099812	MISP	mitotic spindle positioning [Source:HGNC Symbol;Acc:HGNC:27000]	11.36	3.50583	0.00113647	0.0234508	yes	up	1.94	0.93	0.06	14.55	11.04	3.67	0.976667	9.75333
ENSG00000123838	C4BPA	complement component 4 binding protein alpha [Source:HGNC Symbol;Acc:HGNC:1325]	24.933	4.64001	1.54705e-05	0.00111032	yes	up	1.94	1.06	0.02	22.54	30.96	18.6	1.00667	24.0333
ENSG00000137474	MYO7A	myosin VIIA [Source:HGNC Symbol;Acc:HGNC:7606]	6.614	2.72542	0.00255468	0.0403449	yes	up	1.95	2.5	1.62	12.29	8.21	2.57	2.02333	7.69
ENSG00000111859	NEDD9	neural precursor cell expressed, developmentally down-regulated 9 [Source:HGNC Symbol;Acc:HGNC:7733]	10.6	3.40595	3.86417e-05	0.00209336	yes	up	1.96	2.03	0.45	10.37	20.77	10.22	1.48	13.7867
ENSG00000205403	CFI	complement factor I [Source:HGNC Symbol;Acc:HGNC:5394]	37.609	5.23299	2.20264e-11	1.21822e-07	yes	up	2	1.39	1.53	50.14	64.73	31.28	1.64	48.7167
ENSG00000168038	ULK4	unc-51 like kinase 4 [Source:HGNC Symbol;Acc:HGNC:15784]	5.284	2.40175	0.00154233	0.0286672	yes	up	2	5.29	3.13	20.16	18.41	8.73	3.47333	15.7667
ENSG00000170458	CD14	CD14 molecule [Source:HGNC Symbol;Acc:HGNC:1628]	9.286	3.2151	0.00274773	0.0423133	yes	up	2.01	0.4	0.19	8.9	3.48	1.06	0.866667	4.48
ENSG00000183773	AIFM3	apoptosis inducing factor mitochondria associated 3 [Source:HGNC Symbol;Acc:HGNC:26398]	12.739	3.6712	0.000703247	0.0164049	yes	up	2.03	0.64	0.14	20.25	7.45	4.52	0.936667	10.74
ENSG00000099994	SUSD2	sushi domain containing 2 [Source:HGNC Symbol;Acc:HGNC:30667]	13.292	3.73244	7.30712e-05	0.0032807	yes	up	2.03	1.03	0.33	13.96	24.12	4.83	1.13	14.3033
ENSG00000258818	RNASE4	ribonuclease A family member 4 [Source:HGNC Symbol;Acc:HGNC:10047]	8.139	3.02484	1.37002e-05	0.00102439	yes	up	2.05	6.53	7.58	22.81	49.36	24.55	5.38667	32.24
ENSG00000168918	INPP5D	inositol polyphosphate-5-phosphatase D [Source:HGNC Symbol;Acc:HGNC:6079]	12.929	3.69256	9.71983e-05	0.00397657	yes	up	2.1	1.18	0.56	20.08	14.38	3.63	1.28	12.6967
ENSG00000005187	ACSM3	acyl-CoA synthetase medium chain family member 3 [Source:HGNC Symbol;Acc:HGNC:10522]	7.191	2.84617	0.000271897	0.00834143	yes	up	2.1	2.5	3.09	16.25	8.23	10.85	2.56333	11.7767
ENSG00000178401	DNAJC22	DnaJ heat shock protein family (Hsp40) member C22 [Source:HGNC Symbol;Acc:HGNC:25802]	6.189	2.62972	0.000568411	0.0143489	yes	up	2.1	4.65	2.28	14.49	15	6.57	3.01	12.02
ENSG00000165478	HEPACAM	hepatic and glial cell adhesion molecule [Source:HGNC Symbol;Acc:HGNC:26361]	29.399	4.87771	6.54451e-05	0.00303151	yes	up	2.13	2.44	0.11	68.07	17.59	3.19	1.56	29.6167
ENSG00000079393	DUSP13	dual specificity phosphatase 13 [Source:HGNC Symbol;Acc:HGNC:19681]	11.656	3.54294	0.000574714	0.0144709	yes	up	2.14	0.48	0.3	13.91	10.67	11.49	0.973333	12.0233
ENSG00000214915	BX546450.1	novel transcript	13.505	3.75546	0.000141117	0.00517735	yes	up	2.16	0.84	0.52	11.58	12.39	16.43	1.17333	13.4667
ENSG00000079385	CEACAM1	CEA cell adhesion molecule 1 [Source:HGNC Symbol;Acc:HGNC:1814]	25.855	4.69236	1.70251e-05	0.00119145	yes	up	2.16	1.78	0.17	33.42	46.75	11.97	1.37	30.7133
ENSG00000203883	SOX18	SRY-box transcription factor 18 [Source:HGNC Symbol;Acc:HGNC:11194]	7.043	2.81613	0.00171048	0.0306903	yes	up	2.16	2.21	2.39	19.39	11.17	2.74	2.25333	11.1
ENSG00000110243	APOA5	apolipoprotein A5 [Source:HGNC Symbol;Acc:HGNC:17288]	30.698	4.94009	5.80086e-05	0.00283062	yes	up	2.19	0.54	0.12	58.8	10.04	3.97	0.95	24.27
ENSG00000171759	PAH	phenylalanine hydroxylase [Source:HGNC Symbol;Acc:HGNC:8582]	26.38	4.72138	5.24005e-06	0.000535386	yes	up	2.2	7.38	0.04	27.31	101.67	19.9	3.20667	49.6267
ENSG00000160145	KALRN	kalirin RhoGEF kinase [Source:HGNC Symbol;Acc:HGNC:4814]	4.985	2.31747	0.000712363	0.0165587	yes	up	2.23	3.97	1.51	9.08	14.09	6.68	2.57	9.95
ENSG00000080618	CPB2	carboxypeptidase B2 [Source:HGNC Symbol;Acc:HGNC:2300]	27.88	4.80116	3.44208e-05	0.00193294	yes	up	2.24	1.05	0	33.87	37.7	15.62	1.09667	29.0633
ENSG00000256340	ABCC6P1	ATP binding cassette subfamily C member 6 pseudogene 1 [Source:HGNC Symbol;Acc:HGNC:33352]	11.115	3.4745	2.61347e-06	0.000335649	yes	up	2.24	3.84	2.76	25.07	28.87	11.39	2.94667	21.7767
ENSG00000136689	IL1RN	interleukin 1 receptor antagonist [Source:HGNC Symbol;Acc:HGNC:6000]	12.118	3.59903	0.00310069	0.0461234	yes	up	2.26	0.29	0	13.2	11.27	11.94	0.85	12.1367
ENSG00000182511	FES	FES proto-oncogene, tyrosine kinase [Source:HGNC Symbol;Acc:HGNC:3657]	8.31	3.05476	0.00208379	0.0352017	yes	up	2.28	0.38	0.36	10.26	5.5	4.72	1.00667	6.82667
ENSG00000205336	ADGRG1	adhesion G protein-coupled receptor G1 [Source:HGNC Symbol;Acc:HGNC:4512]	12.658	3.66198	0.00051386	0.0134019	yes	up	2.3	1.12	0.59	21.51	11.96	3.44	1.33667	12.3033
ENSG00000049089	COL9A2	collagen type IX alpha 2 chain [Source:HGNC Symbol;Acc:HGNC:2218]	8.051	3.00909	0.000697813	0.0163558	yes	up	2.32	1.3	1.35	16.25	8.49	6.19	1.65667	10.31
ENSG00000084734	GCKR	glucokinase regulator [Source:HGNC Symbol;Acc:HGNC:4196]	12.386	3.63063	0.00166092	0.0301757	yes	up	2.34	0.29	0	8.93	5.99	11.64	0.876667	8.85333
ENSG00000135100	HNF1A	HNF1 homeobox A [Source:HGNC Symbol;Acc:HGNC:11621]	28.505	4.83314	0.000138005	0.0051018	yes	up	2.34	0.76	0	42.23	24.1	5.88	1.03333	24.07
ENSG00000176919	C8G	complement C8 gamma chain [Source:HGNC Symbol;Acc:HGNC:1354]	12.158	3.60381	0.00164296	0.0299989	yes	up	2.35	1.58	0	17.69	10.89	7.54	1.31	12.04
ENSG00000163435	ELF3	E74 like ETS transcription factor 3 [Source:HGNC Symbol;Acc:HGNC:3318]	19.444	4.28127	3.61035e-06	0.000408031	yes	up	2.36	0.83	0.76	30.09	19.07	13.53	1.31667	20.8967
ENSG00000231683	AL033397.1	novel transcript	15.828	3.98436	0.000364388	0.0104001	yes	up	2.37	0.56	0	3.33	12.15	11.18	0.976667	8.88667
ENSG00000187288	CIDEC	cell death inducing DFFA like effector c [Source:HGNC Symbol;Acc:HGNC:24229]	12.889	3.68809	0.000334261	0.00976707	yes	up	2.39	0.64	0.27	15.4	22.78	4.53	1.1	14.2367
ENSG00000281376	ABALON	apoptotic BCL2L1-antisense long non-coding RNA [Source:HGNC Symbol;Acc:HGNC:49667]	8.062	3.01107	0.00213998	0.0357541	yes	up	2.4	0.97	0.41	12.23	12.68	2.79	1.26	9.23333
ENSG00000110244	APOA4	apolipoprotein A4 [Source:HGNC Symbol;Acc:HGNC:602]	11.393	3.51012	0.00262822	0.0411476	yes	up	2.41	0.61	0.21	22.65	5.92	1.49	1.07667	10.02
ENSG00000130988	RGN	regucalcin [Source:HGNC Symbol;Acc:HGNC:9989]	20.937	4.38798	4.79968e-05	0.00245434	yes	up	2.41	1.03	0.11	25.41	22.93	11.86	1.18333	20.0667
ENSG00000130545	CRB3	crumbs cell polarity complex component 3 [Source:HGNC Symbol;Acc:HGNC:20237]	21.534	4.42854	2.55812e-06	0.000334515	yes	up	2.41	1.6	0.76	45.46	29.6	12.12	1.59	29.06
ENSG00000116014	KISS1R	KISS1 receptor [Source:HGNC Symbol;Acc:HGNC:4510]	9.217	3.20434	0.000429372	0.0117272	yes	up	2.43	0.48	0.67	8.44	10.18	4.03	1.19333	7.55
ENSG00000105852	PON3	paraoxonase 3 [Source:HGNC Symbol;Acc:HGNC:9206]	18.669	4.22257	0.000169519	0.00596406	yes	up	2.43	1.21	0	25.43	18.44	21.38	1.21333	21.75
ENSG00000178150	ZNF114	zinc finger protein 114 [Source:HGNC Symbol;Acc:HGNC:12894]	9.497	3.24742	0.00019284	0.00658368	yes	up	2.45	3.29	0.83	16.34	25.44	6.28	2.19	16.02
ENSG00000172164	SNTB1	syntrophin beta 1 [Source:HGNC Symbol;Acc:HGNC:11168]	10.542	3.39801	2.18451e-05	0.0014131	yes	up	2.5	3.19	1.11	17.72	30.35	11.56	2.26667	19.8767
ENSG00000224093	BCAR3-AS1	BCAR3 antisense RNA 1 [Source:HGNC Symbol;Acc:HGNC:40093]	16.998	4.08726	4.22017e-05	0.00222614	yes	up	2.51	0.34	0.05	12.91	15.29	9.99	0.966667	12.73
ENSG00000241935	HOGA1	4-hydroxy-2-oxoglutarate aldolase 1 [Source:HGNC Symbol;Acc:HGNC:25155]	5.88	2.55573	0.00238813	0.0386553	yes	up	2.57	2.23	2.03	13.98	6.03	3.95	2.27667	7.98667
ENSG00000085563	ABCB1	ATP binding cassette subfamily B member 1 [Source:HGNC Symbol;Acc:HGNC:40]	4.127	2.04498	0.0029929	0.0449621	yes	up	2.59	8.78	5.74	9.48	27.48	15.99	5.70333	17.65
ENSG00000138028	CGREF1	cell growth regulator with EF-hand domain 1 [Source:HGNC Symbol;Acc:HGNC:16962]	8.383	3.0675	0.0023214	0.0377987	yes	up	2.6	0.71	0.29	13.7	7.22	7.43	1.2	9.45
ENSG00000166035	LIPC	lipase C, hepatic type [Source:HGNC Symbol;Acc:HGNC:6619]	20.425	4.35224	0.00019322	0.00658522	yes	up	2.62	0.31	0.15	30.94	7.35	6.82	1.02667	15.0367
ENSG00000251095	AC093866.1	novel transcript	6.491	2.6985	0.000769867	0.0175428	yes	up	2.68	0.85	1.01	2.28	4.57	16.56	1.51333	7.80333
ENSG00000156413	FUT6	fucosyltransferase 6 [Source:HGNC Symbol;Acc:HGNC:4017]	25.044	4.64642	9.40452e-05	0.00388529	yes	up	2.69	0.39	0.04	40.23	14.82	7.85	1.04	20.9667
ENSG00000163874	ZC3H12A	zinc finger CCCH-type containing 12A [Source:HGNC Symbol;Acc:HGNC:26259]	5.402	2.43348	0.00165831	0.0301757	yes	up	2.71	3.05	2.22	13.27	13.06	7.33	2.66	11.22
ENSG00000275395	FCGBP	Fc fragment of IgG binding protein [Source:HGNC Symbol;Acc:HGNC:13572]	12.467	3.64	0.00192273	0.0332497	yes	up	2.73	0.58	0.23	26.66	10.76	1.02	1.18	12.8133
ENSG00000250799	PRODH2	proline dehydrogenase 2 [Source:HGNC Symbol;Acc:HGNC:17325]	25.831	4.69105	5.70407e-05	0.00279727	yes	up	2.76	1.23	0	44.5	23.24	24.98	1.33	30.9067
ENSG00000136205	TNS3	tensin 3 [Source:HGNC Symbol;Acc:HGNC:21616]	10.302	3.36484	0.000195525	0.00662929	yes	up	2.77	3.12	0.94	26.44	21	5.01	2.27667	17.4833
ENSG00000197142	ACSL5	acyl-CoA synthetase long chain family member 5 [Source:HGNC Symbol;Acc:HGNC:16526]	18.667	4.22243	0.000462408	0.0123886	yes	up	2.78	1.55	0	17.33	41.74	20.78	1.44333	26.6167
ENSG00000167644	C19orf33	chromosome 19 open reading frame 33 [Source:HGNC Symbol;Acc:HGNC:16668]	19.46	4.28247	0.00049973	0.0131204	yes	up	2.79	0.46	0	32.99	10.63	10.68	1.08333	18.1
ENSG00000240801	AC132217.1	novel transcript, 3' overlapping ncRNA IGF2	27.676	4.79057	1.64853e-05	0.00117033	yes	up	2.81	1.09	0.16	40.09	57.42	6	1.35333	34.5033
ENSG00000125398	SOX9	SRY-box transcription factor 9 [Source:HGNC Symbol;Acc:HGNC:11204]	13.124	3.71411	9.51203e-06	0.000802807	yes	up	2.83	6.43	1.03	30.27	58.19	13.28	3.43	33.9133
ENSG00000170485	NPAS2	neuronal PAS domain protein 2 [Source:HGNC Symbol;Acc:HGNC:7895]	7.527	2.91203	0.000163988	0.0058105	yes	up	2.83	6.79	4.45	22.13	43.74	8.75	4.69	24.8733
ENSG00000255769	GOLGA2P10	GOLGA2 pseudogene 10 [Source:HGNC Symbol;Acc:HGNC:26229]	6.975	2.80227	0.00121417	0.0243026	yes	up	2.86	1.22	1.17	13.94	10.9	10.9	1.75	11.9133
ENSG00000123453	SARDH	sarcosine dehydrogenase [Source:HGNC Symbol;Acc:HGNC:10536]	16.033	4.00294	6.29941e-05	0.00296897	yes	up	2.89	0.86	0.68	36.36	23.33	4.01	1.47667	21.2333
ENSG00000125637	PSD4	pleckstrin and Sec7 domain containing 4 [Source:HGNC Symbol;Acc:HGNC:19096]	10.481	3.38973	0.000668046	0.0158279	yes	up	2.9	1.48	1.09	26.56	10.9	3.32	1.82333	13.5933
ENSG00000189056	RELN	reelin [Source:HGNC Symbol;Acc:HGNC:9957]	44.621	5.47967	1.30411e-06	0.000211004	yes	up	2.9	3.06	0.1	75.5	116.03	25.8	2.02	72.4433
ENSG00000105398	SULT2A1	sulfotransferase family 2A member 1 [Source:HGNC Symbol;Acc:HGNC:11458]	17.491	4.12852	4.14618e-07	9.81488e-05	yes	up	2.91	4.98	0.71	34.47	40.22	40.41	2.86667	38.3667
ENSG00000105854	PON2	paraoxonase 2 [Source:HGNC Symbol;Acc:HGNC:9205]	5.458	2.44835	0.00304128	0.0454804	yes	up	2.93	29.35	19.72	22.17	136.32	43.34	17.3333	67.2767
ENSG00000174990	CA5A	carbonic anhydrase 5A [Source:HGNC Symbol;Acc:HGNC:1377]	19.18	4.26152	2.91125e-05	0.00171921	yes	up	2.94	1.67	0.02	29.73	31.85	16.61	1.54333	26.0633
ENSG00000116285	ERRFI1	ERBB receptor feedback inhibitor 1 [Source:HGNC Symbol;Acc:HGNC:18185]	10.521	3.39525	5.27765e-05	0.00263413	yes	up	2.94	16.95	5.14	9.65	119.95	78.32	8.34333	69.3067
ENSG00000213398	LCAT	lecithin-cholesterol acyltransferase [Source:HGNC Symbol;Acc:HGNC:6522]	10.101	3.33641	0.000623944	0.0152045	yes	up	2.95	1.86	1.55	22.49	10.63	4.05	2.12	12.39
ENSG00000008323	PLEKHG6	pleckstrin homology and RhoGEF domain containing G6 [Source:HGNC Symbol;Acc:HGNC:25562]	13.262	3.72926	0.00313048	0.0463212	yes	up	2.96	0.37	0.04	28.18	7.33	5.42	1.12333	13.6433
ENSG00000056736	IL17RB	interleukin 17 receptor B [Source:HGNC Symbol;Acc:HGNC:18015]	6.401	2.67837	0.000270533	0.00831672	yes	up	2.98	10.95	5.01	31.53	38.52	13.46	6.31333	27.8367
ENSG00000139289	PHLDA1	pleckstrin homology like domain family A member 1 [Source:HGNC Symbol;Acc:HGNC:8933]	28.516	4.83367	2.48425e-07	7.51581e-05	yes	up	2.99	2.16	0.24	49.32	60.92	27.61	1.79667	45.95
ENSG00000150527	MIA2	MIA SH3 domain ER export factor 2 [Source:HGNC Symbol;Acc:HGNC:18432]	5.121	2.35651	0.000926011	0.0201661	yes	up	3	11.14	6.2	14.65	49.1	22.79	6.78	28.8467
ENSG00000261713	SSTR5-AS1	SSTR5 antisense RNA 1 [Source:HGNC Symbol;Acc:HGNC:26502]	14.17	3.82475	0.000161125	0.00574505	yes	up	3.01	0.76	0.16	16.6	19.1	7.26	1.31	14.32
ENSG00000109321	AREG	amphiregulin [Source:HGNC Symbol;Acc:HGNC:651]	16.11	4.00993	2.67045e-05	0.00162386	yes	up	3.04	0.76	0.76	9.47	18.02	51.3	1.52	26.2633
ENSG00000132677	RHBG	Rh family B glycoprotein (gene/pseudogene) [Source:HGNC Symbol;Acc:HGNC:14572]	16.883	4.07749	4.59981e-05	0.002393	yes	up	3.04	1.62	0.55	41.91	22.83	8.49	1.73667	24.41
ENSG00000184363	PKP3	plakophilin 3 [Source:HGNC Symbol;Acc:HGNC:9025]	22.912	4.51803	4.55061e-05	0.00237368	yes	up	3.07	1.12	0.06	42.32	42.08	15.92	1.41667	33.44
ENSG00000256162	SMLR1	small leucine rich protein 1 [Source:HGNC Symbol;Acc:HGNC:44670]	18.527	4.21154	6.53002e-05	0.00303151	yes	up	3.08	1.3	0.13	37.42	24.72	11.83	1.50333	24.6567
ENSG00000169174	PCSK9	proprotein convertase subtilisin/kexin type 9 [Source:HGNC Symbol;Acc:HGNC:20001]	18.895	4.23994	0.000140528	0.0051654	yes	up	3.1	0.65	0.12	23.4	49.48	11.34	1.29	28.0733
ENSG00000257345	LINC02413	long intergenic non-protein coding RNA 2413 [Source:HGNC Symbol;Acc:HGNC:53342]	16.605	4.05352	0.00115715	0.0236999	yes	up	3.11	0.72	0.06	54.68	13.54	3.74	1.29667	23.9867
ENSG00000143217	NECTIN4	nectin cell adhesion molecule 4 [Source:HGNC Symbol;Acc:HGNC:19688]	7.597	2.92538	0.002884	0.0437945	yes	up	3.12	1.04	0.48	16.3	7.21	6.84	1.54667	10.1167
ENSG00000206052	DOK6	docking protein 6 [Source:HGNC Symbol;Acc:HGNC:28301]	5.819	2.54073	0.000637881	0.0153536	yes	up	3.12	3.28	1.58	9.38	13.61	5.23	2.66	9.40667
ENSG00000144908	ALDH1L1	aldehyde dehydrogenase 1 family member L1 [Source:HGNC Symbol;Acc:HGNC:3978]	7.539	2.9144	0.00325143	0.0475251	yes	up	3.14	0.73	0.87	16.91	5.87	7.5	1.58	10.0933
ENSG00000171564	FGB	fibrinogen beta chain [Source:HGNC Symbol;Acc:HGNC:3662]	95.918	6.58373	1.00955e-07	4.136e-05	yes	up	3.15	0.81	0	224.38	144.98	79.74	1.32	149.7
ENSG00000257341	AL928654.3	novel protein	23.306	4.54265	0.000115058	0.0044452	yes	up	3.17	0.71	0	45.8	20.48	16.96	1.29333	27.7467
ENSG00000176532	PRR15	proline rich 15 [Source:HGNC Symbol;Acc:HGNC:22310]	6.82	2.76971	0.00320596	0.047098	yes	up	3.17	2.11	1.82	22.75	8.63	3.39	2.36667	11.59
ENSG00000138623	SEMA7A	semaphorin 7A (John Milton Hagen blood group) [Source:HGNC Symbol;Acc:HGNC:10741]	8.069	3.01242	0.000893376	0.0196733	yes	up	3.18	2.76	2.39	27.86	12.6	4.09	2.77667	14.85
ENSG00000204634	TBC1D8	TBC1 domain family member 8 [Source:HGNC Symbol;Acc:HGNC:17791]	5.259	2.39487	0.000338136	0.00983467	yes	up	3.19	6.26	2.96	8.87	20.93	15.49	4.13667	15.0967
ENSG00000258839	MC1R	melanocortin 1 receptor [Source:HGNC Symbol;Acc:HGNC:6929]	10.476	3.389	9.03653e-05	0.00380521	yes	up	3.24	1.73	1.42	27.61	17.78	10.34	2.13	18.5767
ENSG00000111077	TNS2	tensin 2 [Source:HGNC Symbol;Acc:HGNC:19737]	9.248	3.20908	0.000266608	0.00828252	yes	up	3.28	1.59	0.76	10.59	14.16	3.18	1.87667	9.31
ENSG00000075420	FNDC3B	fibronectin type III domain containing 3B [Source:HGNC Symbol;Acc:HGNC:24670]	7.421	2.8917	0.000558958	0.0141953	yes	up	3.28	5.3	1.85	17.9	33.76	11.12	3.47667	20.9267
ENSG00000164850	GPER1	G protein-coupled estrogen receptor 1 [Source:HGNC Symbol;Acc:HGNC:4485]	17.579	4.13577	0.000590055	0.0147252	yes	up	3.29	0.76	0.5	49.04	11.56	1.72	1.51667	20.7733
ENSG00000167244	IGF2	insulin like growth factor 2 [Source:HGNC Symbol;Acc:HGNC:5466]	24.408	4.60929	5.99241e-07	0.000128088	yes	up	3.3	2.96	1.52	57.56	91.99	8.31	2.59333	52.62
ENSG00000196141	SPATS2L	spermatogenesis associated serine rich 2 like [Source:HGNC Symbol;Acc:HGNC:24574]	8.38	3.067	0.000257377	0.00807228	yes	up	3.35	25.2	7.01	30.15	151.43	25.42	11.8533	69
ENSG00000099617	EFNA2	ephrin A2 [Source:HGNC Symbol;Acc:HGNC:3222]	6.119	2.61331	0.00227229	0.0374242	yes	up	3.38	2.05	2.38	16.9	14.71	4.84	2.60333	12.15
ENSG00000111058	ACSS3	acyl-CoA synthetase short chain family member 3 [Source:HGNC Symbol;Acc:HGNC:24723]	6.889	2.78432	3.90932e-05	0.002112	yes	up	3.38	4.29	2.81	14.65	25.35	20.87	3.49333	20.29
ENSG00000113916	BCL6	BCL6 transcription repressor [Source:HGNC Symbol;Acc:HGNC:1001]	5.264	2.39603	0.00339729	0.0491483	yes	up	3.45	3.44	1.24	13.78	12.63	9.67	2.71	12.0267
ENSG00000173334	TRIB1	tribbles pseudokinase 1 [Source:HGNC Symbol;Acc:HGNC:16891]	5.886	2.55724	0.000559437	0.0141953	yes	up	3.47	5.91	1.84	7.87	30.78	13.12	3.74	17.2567
ENSG00000100079	LGALS2	galectin 2 [Source:HGNC Symbol;Acc:HGNC:6562]	20.387	4.3496	0.000146173	0.00528401	yes	up	3.49	0.88	0.12	51.49	11.46	14.76	1.49667	25.9033
ENSG00000146072	TNFRSF21	TNF receptor superfamily member 21 [Source:HGNC Symbol;Acc:HGNC:13469]	11.035	3.46406	1.40611e-05	0.00104344	yes	up	3.5	6.52	2.33	38.36	48.84	12.67	4.11667	33.29
ENSG00000164976	MYORG	myogenesis regulating glycosidase (putative) [Source:HGNC Symbol;Acc:HGNC:19918]	6.011	2.58758	0.0023321	0.03793	yes	up	3.56	5.34	3.14	25.33	21.47	4.3	4.01333	17.0333
ENSG00000272896	AL355987.3	novel protein	9.704	3.27861	6.31085e-05	0.00296897	yes	up	3.56	7.69	1.5	35.75	34.54	18.07	4.25	29.4533
ENSG00000100060	MFNG	MFNG O-fucosylpeptide 3-beta-N-acetylglucosaminyltransferase [Source:HGNC Symbol;Acc:HGNC:7038]	8.383	3.06753	0.00192134	0.0332497	yes	up	3.58	0.66	1	17.09	12.21	9.82	1.74667	13.04
ENSG00000257702	LBX2-AS1	LBX2 antisense RNA 1 [Source:HGNC Symbol;Acc:HGNC:25136]	7.819	2.96697	0.00177092	0.0316017	yes	up	3.58	3.72	1.92	33.17	17.64	3.07	3.07333	17.96
ENSG00000111885	MAN1A1	mannosidase alpha class 1A member 1 [Source:HGNC Symbol;Acc:HGNC:6821]	6.112	2.6117	0.00111799	0.0231424	yes	up	3.58	20.31	8.95	11.8	108.02	37.01	10.9467	52.2767
ENSG00000174498	IGDCC3	immunoglobulin superfamily DCC subclass member 3 [Source:HGNC Symbol;Acc:HGNC:9700]	10.922	3.44911	8.95844e-05	0.00378042	yes	up	3.63	6.49	2.98	48.76	29.97	6.6	4.36667	28.4433
ENSG00000103381	CPPED1	calcineurin like phosphoesterase domain containing 1 [Source:HGNC Symbol;Acc:HGNC:25632]	10.074	3.33262	1.10828e-05	0.00090028	yes	up	3.67	5.27	2.18	37.12	55.71	21.93	3.70667	38.2533
ENSG00000115363	EVA1A	eva-1 homolog A, regulator of programmed cell death [Source:HGNC Symbol;Acc:HGNC:25816]	11.325	3.5014	1.03523e-06	0.000178578	yes	up	3.73	3.51	3.55	28.19	41.98	21.34	3.59667	30.5033
ENSG00000089127	OAS1	2'-5'-oligoadenylate synthetase 1 [Source:HGNC Symbol;Acc:HGNC:8086]	12.74	3.67132	0.000506251	0.013221	yes	up	3.74	1.2	0.18	17.66	11.85	3.73	1.70667	11.08
ENSG00000178685	PARP10	poly(ADP-ribose) polymerase family member 10 [Source:HGNC Symbol;Acc:HGNC:25895]	9.536	3.25339	0.00116261	0.0237657	yes	up	3.76	1.35	1.64	25.22	9.53	3.58	2.25	12.7767
ENSG00000073849	ST6GAL1	ST6 beta-galactoside alpha-2,6-sialyltransferase 1 [Source:HGNC Symbol;Acc:HGNC:10860]	11.111	3.47393	1.10275e-05	0.000899819	yes	up	3.78	6.26	1.97	30.05	59.33	15.74	4.00333	35.04
ENSG00000235098	ANKRD65	ankyrin repeat domain 65 [Source:HGNC Symbol;Acc:HGNC:42950]	16.939	4.08227	6.75096e-05	0.00310908	yes	up	3.79	1.35	0.78	52.93	22.25	5.31	1.97333	26.83
ENSG00000164867	NOS3	nitric oxide synthase 3 [Source:HGNC Symbol;Acc:HGNC:7876]	11.849	3.56669	0.000503448	0.0131828	yes	up	3.79	1.53	1.05	28.51	19.87	9.01	2.12333	19.13
ENSG00000170430	MGMT	O-6-methylguanine-DNA methyltransferase [Source:HGNC Symbol;Acc:HGNC:7059]	21.608	4.43353	7.45371e-05	0.00332375	yes	up	3.8	1.35	0.04	47.77	28.7	23.08	1.73	33.1833
ENSG00000214855	APOC1P1	apolipoprotein C1 pseudogene 1 [Source:HGNC Symbol;Acc:HGNC:608]	18.994	4.24745	1.40565e-06	0.000221137	yes	up	3.82	4.1	1.99	36.67	34.96	18.05	3.30333	29.8933
ENSG00000244405	ETV5	ETS variant transcription factor 5 [Source:HGNC Symbol;Acc:HGNC:3494]	14.542	3.8622	3.1427e-05	0.00182268	yes	up	3.83	1.72	0.27	36.08	55.5	25.39	1.94	38.99
ENSG00000186198	SLC51B	solute carrier family 51 subunit beta [Source:HGNC Symbol;Acc:HGNC:29956]	21.722	4.44108	7.2303e-05	0.0032611	yes	up	3.85	0.55	0.06	33.91	29.99	39.43	1.48667	34.4433
ENSG00000180767	CHST13	carbohydrate sulfotransferase 13 [Source:HGNC Symbol;Acc:HGNC:21755]	20.271	4.34131	8.71006e-06	0.000757037	yes	up	3.92	1.17	0.93	59.19	31.47	14.91	2.00667	35.19
ENSG00000107551	RASSF4	Ras association domain family member 4 [Source:HGNC Symbol;Acc:HGNC:20793]	6.051	2.59716	0.00127265	0.0249786	yes	up	3.92	3.8	3.3	23.12	14.33	6.64	3.67333	14.6967
ENSG00000168140	VASN	vasorin [Source:HGNC Symbol;Acc:HGNC:18517]	12.356	3.62709	0.00044978	0.0120832	yes	up	3.93	1.24	0.72	39.32	14.74	5.96	1.96333	20.0067
ENSG00000170915	PAQR8	progestin and adipoQ receptor family member 8 [Source:HGNC Symbol;Acc:HGNC:15708]	5.715	2.51471	0.00229671	0.0376014	yes	up	3.98	5.49	3.45	28.32	12.6	8.99	4.30667	16.6367
ENSG00000137767	SQOR	sulfide quinone oxidoreductase [Source:HGNC Symbol;Acc:HGNC:20390]	10.674	3.41606	1.67223e-05	0.00117865	yes	up	4	2.95	2.39	30.16	36.87	14.07	3.11333	27.0333
ENSG00000174567	GOLT1A	golgi transport 1A [Source:HGNC Symbol;Acc:HGNC:24766]	12.449	3.63795	0.000875556	0.0194113	yes	up	4.03	0.44	0.1	24.06	17.62	18.87	1.52333	20.1833
ENSG00000148346	LCN2	lipocalin 2 [Source:HGNC Symbol;Acc:HGNC:6526]	19.32	4.27206	0.000615406	0.0150709	yes	up	4.05	0.77	0	37.42	12.45	31.9	1.60667	27.2567
ENSG00000130958	SLC35D2	solute carrier family 35 member D2 [Source:HGNC Symbol;Acc:HGNC:20799]	32.268	5.01202	6.22138e-06	0.000591136	yes	up	4.05	2.69	0.04	69.9	65.59	20.65	2.26	52.0467
ENSG00000130164	LDLR	low density lipoprotein receptor [Source:HGNC Symbol;Acc:HGNC:6547]	6.547	2.71075	0.000215464	0.00709733	yes	up	4.07	9.68	3.22	24.17	45.27	16.11	5.65667	28.5167
ENSG00000073067	CYP2W1	cytochrome P450 family 2 subfamily W member 1 [Source:HGNC Symbol;Acc:HGNC:20243]	23.673	4.56517	6.29939e-05	0.00296897	yes	up	4.12	1.14	0.18	47.13	23.23	7.95	1.81333	26.1033
ENSG00000132688	NES	nestin [Source:HGNC Symbol;Acc:HGNC:7756]	5.383	2.42832	0.00155383	0.0288537	yes	up	4.12	6.37	4.25	20.57	33.18	7.67	4.91333	20.4733
ENSG00000151224	MAT1A	methionine adenosyltransferase 1A [Source:HGNC Symbol;Acc:HGNC:6903]	18.513	4.21045	0.000217154	0.00712911	yes	up	4.15	1.6	0.13	62.85	27.45	8.78	1.96	33.0267
ENSG00000160282	FTCD	formimidoyltransferase cyclodeaminase [Source:HGNC Symbol;Acc:HGNC:3974]	13.808	3.7874	0.000390541	0.0109871	yes	up	4.18	1.34	0.44	35.54	25.2	17.31	1.98667	26.0167
ENSG00000129226	CD68	CD68 molecule [Source:HGNC Symbol;Acc:HGNC:1693]	9.596	3.26242	0.000159618	0.00570708	yes	up	4.18	3.32	1.08	22.69	41.46	10.59	2.86	24.9133
ENSG00000110092	CCND1	cyclin D1 [Source:HGNC Symbol;Acc:HGNC:1582]	9.649	3.27044	3.15133e-05	0.00182268	yes	up	4.2	12.2	4.05	34.61	78.99	14.31	6.81667	42.6367
ENSG00000118898	PPL	periplakin [Source:HGNC Symbol;Acc:HGNC:9273]	8.551	3.09605	0.00105252	0.0220895	yes	up	4.32	1.5	1.09	36.51	35.42	13.63	2.30333	28.52
ENSG00000086289	EPDR1	ependymin related 1 [Source:HGNC Symbol;Acc:HGNC:17572]	7.916	2.98471	0.000351828	0.0101595	yes	up	4.32	5.99	2.79	35.5	35.54	8.23	4.36667	26.4233
ENSG00000136305	CIDEB	cell death inducing DFFA like effector b [Source:HGNC Symbol;Acc:HGNC:1977]	17.997	4.1697	0.00153299	0.028602	yes	up	4.4	2.05	0	64.25	19.76	4.82	2.15	29.61
ENSG00000091262	ABCC6	ATP binding cassette subfamily C member 6 [Source:HGNC Symbol;Acc:HGNC:57]	12.502	3.64411	2.33313e-05	0.00148964	yes	up	4.41	5.76	3.55	47.18	44.94	14.42	4.57333	35.5133
ENSG00000224916	APOC4-APOC2	APOC4-APOC2 readthrough (NMD candidate) [Source:HGNC Symbol;Acc:HGNC:44426]	17.328	4.11501	0.000381504	0.0107482	yes	up	4.46	1.26	0.06	50.97	20.75	18.23	1.92667	29.9833
ENSG00000159166	LAD1	ladinin 1 [Source:HGNC Symbol;Acc:HGNC:6472]	23.836	4.57505	3.84714e-05	0.00208989	yes	up	4.49	3.14	0.18	74.76	81.16	13.31	2.60333	56.41
ENSG00000101194	SLC17A9	solute carrier family 17 member 9 [Source:HGNC Symbol;Acc:HGNC:16192]	23.28	4.54101	5.03171e-06	0.000529136	yes	up	4.5	2.6	0.35	57.39	75.38	28.24	2.48333	53.67
ENSG00000136048	DRAM1	DNA damage regulated autophagy modulator 1 [Source:HGNC Symbol;Acc:HGNC:25645]	6.789	2.76324	0.000292483	0.0088216	yes	up	4.5	3.15	1.97	8.73	16.44	6.71	3.20667	10.6267
ENSG00000150540	HNMT	histamine N-methyltransferase [Source:HGNC Symbol;Acc:HGNC:5028]	26.729	4.74036	2.13055e-05	0.00140125	yes	up	4.55	4.39	0	54.16	81.45	123.8	2.98	86.47
ENSG00000117601	SERPINC1	serpin family C member 1 [Source:HGNC Symbol;Acc:HGNC:775]	17.149	4.10007	0.000362438	0.0103645	yes	up	4.71	1.39	0.03	42.6	26.41	32.29	2.04333	33.7667
ENSG00000273047	AL121845.2	novel transcript, LIME1-SLC2A4RG readthrough	15.936	3.99424	0.000181441	0.00627071	yes	up	4.72	1.87	0.71	94.52	46.59	10.46	2.43333	50.5233
ENSG00000140807	NKD1	NKD inhibitor of WNT signaling pathway 1 [Source:HGNC Symbol;Acc:HGNC:17045]	11.841	3.56568	7.75015e-05	0.00341719	yes	up	4.82	4.22	3.13	92.19	101.77	12.99	4.05667	68.9833
ENSG00000171236	LRG1	leucine rich alpha-2-glycoprotein 1 [Source:HGNC Symbol;Acc:HGNC:29480]	35.202	5.13758	7.9477e-06	0.000710416	yes	up	4.87	0.8	0.23	125.22	35.87	22.23	1.96667	61.1067
ENSG00000115919	KYNU	kynureninase [Source:HGNC Symbol;Acc:HGNC:6469]	27.16	4.76343	8.3646e-07	0.000163188	yes	up	4.87	1.68	0.53	13.11	89.76	117.33	2.36	73.4
ENSG00000266903	AC243964.3	novel transcript, antisense to CEACAM16, CEACAM19, PVR & IGSF23	10.284	3.36227	0.00263364	0.0411476	yes	up	4.88	1.12	0.23	42.25	13.15	8.56	2.07667	21.32
ENSG00000143412	ANXA9	annexin A9 [Source:HGNC Symbol;Acc:HGNC:547]	9.41	3.23424	0.000889961	0.0196421	yes	up	4.88	3.07	1.49	62.56	20.9	8.52	3.14667	30.66
ENSG00000198113	TOR4A	torsin family 4 member A [Source:HGNC Symbol;Acc:HGNC:25981]	9.67	3.27345	0.00116556	0.0237767	yes	up	4.93	1.61	0.6	31.3	24.65	7.01	2.38	20.9867
ENSG00000104760	FGL1	fibrinogen like 1 [Source:HGNC Symbol;Acc:HGNC:3695]	25.532	4.67426	4.42306e-06	0.000476002	yes	up	4.98	5.16	0.3	59.95	102.19	79.07	3.48	80.4033
ENSG00000163162	RNF149	ring finger protein 149 [Source:HGNC Symbol;Acc:HGNC:23137]	4.186	2.06569	0.00301427	0.0451452	yes	up	5.02	14.9	6.51	20.84	37.26	17.64	8.81	25.2467
ENSG00000145020	AMT	aminomethyltransferase [Source:HGNC Symbol;Acc:HGNC:473]	16.35	4.03123	3.68822e-05	0.00203162	yes	up	5.05	2.4	0.58	53.99	37.93	13.89	2.67667	35.27
ENSG00000092929	UNC13D	unc-13 homolog D [Source:HGNC Symbol;Acc:HGNC:23147]	12.042	3.59	0.000195235	0.00662929	yes	up	5.05	3.56	4.22	29.02	13.58	6.95	4.27667	16.5167
ENSG00000130147	SH3BP4	SH3 domain binding protein 4 [Source:HGNC Symbol;Acc:HGNC:10826]	5.02	2.3276	0.0014446	0.027474	yes	up	5.12	9.89	4.21	19.45	40.5	15.85	6.40667	25.2667
ENSG00000162882	HAAO	3-hydroxyanthranilate 3,4-dioxygenase [Source:HGNC Symbol;Acc:HGNC:4796]	8.2	3.03558	0.000504866	0.0132024	yes	up	5.18	3.41	1.92	33.39	19.53	13.72	3.50333	22.2133
ENSG00000165030	NFIL3	nuclear factor, interleukin 3 regulated [Source:HGNC Symbol;Acc:HGNC:7787]	4.967	2.31251	0.000721698	0.0167558	yes	up	5.2	9.48	5.51	13.63	31.29	36.14	6.73	27.02
ENSG00000204219	TCEA3	transcription elongation factor A3 [Source:HGNC Symbol;Acc:HGNC:11615]	19.059	4.25242	3.34135e-05	0.00189359	yes	up	5.21	2.26	0.6	74.15	38.66	11.69	2.69	41.5
ENSG00000107104	KANK1	KN motif and ankyrin repeat domains 1 [Source:HGNC Symbol;Acc:HGNC:19309]	6.173	2.62596	0.000268033	0.0082938	yes	up	5.24	10.24	5.02	17.33	40.62	18.87	6.83333	25.6067
ENSG00000167363	FN3K	fructosamine 3 kinase [Source:HGNC Symbol;Acc:HGNC:24822]	20.202	4.33643	6.63803e-05	0.00306425	yes	up	5.35	2.46	0.63	83.76	48.5	7.33	2.81333	46.53
ENSG00000142910	TINAGL1	tubulointerstitial nephritis antigen like 1 [Source:HGNC Symbol;Acc:HGNC:19168]	12.77	3.6747	0.00068639	0.0161845	yes	up	5.36	0.83	0.26	35.61	26.52	19.41	2.15	27.18
ENSG00000134363	FST	follistatin [Source:HGNC Symbol;Acc:HGNC:3971]	11.215	3.48731	0.000200676	0.0067458	yes	up	5.41	2.08	0.41	25.57	28.2	25.81	2.63333	26.5267
ENSG00000152804	HHEX	hematopoietically expressed homeobox [Source:HGNC Symbol;Acc:HGNC:4901]	5.616	2.48952	0.000398396	0.0111443	yes	up	5.41	13.07	9.26	30.31	64.74	22.57	9.24667	39.2067
ENSG00000124098	FAM210B	family with sequence similarity 210 member B [Source:HGNC Symbol;Acc:HGNC:16102]	4.934	2.30272	0.000980599	0.0210979	yes	up	5.41	21.2	9.89	38.42	61.26	29.61	12.1667	43.0967
ENSG00000157399	ARSL	arylsulfatase L [Source:HGNC Symbol;Acc:HGNC:719]	10.966	3.45503	0.00111437	0.0230917	yes	up	5.44	1	0.67	42.69	23.03	13.92	2.37	26.5467
ENSG00000116771	AGMAT	agmatinase [Source:HGNC Symbol;Acc:HGNC:18407]	24.846	4.63491	8.50481e-07	0.000163188	yes	up	5.49	4.35	0.99	100.32	95.94	24.35	3.61	73.5367
ENSG00000101076	HNF4A	hepatocyte nuclear factor 4 alpha [Source:HGNC Symbol;Acc:HGNC:5024]	18.621	4.21886	0.000356848	0.0102444	yes	up	5.6	4.45	0.02	69.97	69.25	15.02	3.35667	51.4133
ENSG00000095752	IL11	interleukin 11 [Source:HGNC Symbol;Acc:HGNC:5966]	8.868	3.14859	0.00200919	0.0343572	yes	up	5.61	0.46	1.31	16.72	27.82	32.26	2.46	25.6
ENSG00000129354	AP1M2	adaptor related protein complex 1 subunit mu 2 [Source:HGNC Symbol;Acc:HGNC:558]	12.931	3.69275	2.43334e-06	0.000325521	yes	up	5.61	4.37	2.85	45.94	96.63	22.31	4.27667	54.96
ENSG00000164379	FOXQ1	forkhead box Q1 [Source:HGNC Symbol;Acc:HGNC:20951]	18.298	4.19365	2.84093e-06	0.00035499	yes	up	5.62	2.71	0.85	52.18	64.75	41.67	3.06	52.8667
ENSG00000259803	SLC22A31	solute carrier family 22 member 31 [Source:HGNC Symbol;Acc:HGNC:27091]	12.965	3.69654	9.88843e-05	0.00399398	yes	up	5.75	2.96	1.64	57.95	35.83	25.03	3.45	39.6033
ENSG00000021355	SERPINB1	serpin family B member 1 [Source:HGNC Symbol;Acc:HGNC:3311]	6.603	2.72317	0.000564457	0.0142674	yes	up	5.79	8.35	5.44	49.82	31.75	15.51	6.52667	32.36
ENSG00000128645	HOXD1	homeobox D1 [Source:HGNC Symbol;Acc:HGNC:5132]	11.39	3.5097	0.00043405	0.0117732	yes	up	5.84	1.91	0.73	46.02	19.69	17.81	2.82667	27.84
ENSG00000151062	CACNA2D4	calcium voltage-gated channel auxiliary subunit alpha2delta 4 [Source:HGNC Symbol;Acc:HGNC:20202]	19.339	4.27341	8.27098e-05	0.00355906	yes	up	5.87	0.82	0.02	47.2	49.39	35.65	2.23667	44.08
ENSG00000062282	DGAT2	diacylglycerol O-acyltransferase 2 [Source:HGNC Symbol;Acc:HGNC:16940]	6.97	2.80121	0.000752432	0.0172857	yes	up	5.9	4.65	4.16	39.64	30.85	12.46	4.90333	27.65
ENSG00000255245	FXYD6-FXYD2	FXYD6-FXYD2 readthrough [Source:HGNC Symbol;Acc:HGNC:39978]	13.934	3.80055	0.00210449	0.0353716	yes	up	5.98	0.5	0.08	66.6	12.32	6.36	2.18667	28.4267
ENSG00000227036	LINC00511	long intergenic non-protein coding RNA 511 [Source:HGNC Symbol;Acc:HGNC:43564]	11.185	3.48354	0.000251487	0.00792995	yes	up	6.14	2.44	1.22	44.91	22.83	21	3.26667	29.58
ENSG00000221869	CEBPD	CCAAT enhancer binding protein delta [Source:HGNC Symbol;Acc:HGNC:1835]	11.392	3.50996	9.37444e-05	0.00388102	yes	up	6.2	3.23	3.33	64.77	20.81	25.93	4.25333	37.17
ENSG00000178078	STAP2	signal transducing adaptor family member 2 [Source:HGNC Symbol;Acc:HGNC:30430]	9.762	3.28717	0.000311573	0.00925543	yes	up	6.2	4.39	2.13	38.59	23.07	18.93	4.24	26.8633
ENSG00000104518	GSDMD	gasdermin D [Source:HGNC Symbol;Acc:HGNC:25697]	22.237	4.47486	7.91843e-05	0.00345448	yes	up	6.24	2.11	0.09	70.72	36.46	19.16	2.81333	42.1133
ENSG00000111321	LTBR	lymphotoxin beta receptor [Source:HGNC Symbol;Acc:HGNC:6718]	16.904	4.07933	0.000555121	0.0141588	yes	up	6.26	1.02	0.17	56.81	38.98	12.11	2.48333	35.9667
ENSG00000138835	RGS3	regulator of G protein signaling 3 [Source:HGNC Symbol;Acc:HGNC:9999]	8.533	3.09302	0.000213315	0.00707392	yes	up	6.31	3.39	5.94	24.12	24.37	9.76	5.21333	19.4167
ENSG00000186910	SERPINA11	serpin family A member 11 [Source:HGNC Symbol;Acc:HGNC:19193]	16.821	4.07219	0.0010785	0.0224669	yes	up	6.34	1.09	0.03	75.01	28.49	16	2.48667	39.8333
ENSG00000109814	UGDH	UDP-glucose 6-dehydrogenase [Source:HGNC Symbol;Acc:HGNC:12525]	14.906	3.89785	1.67915e-06	0.000255973	yes	up	6.34	25.76	5.56	42.2	235.7	77.68	12.5533	118.527
ENSG00000158887	MPZ	myelin protein zero [Source:HGNC Symbol;Acc:HGNC:7225]	19.23	4.26526	2.96861e-05	0.00173743	yes	up	6.42	2.41	1.76	94.94	24.93	23.2	3.53	47.69
ENSG00000159176	CSRP1	cysteine and glycine rich protein 1 [Source:HGNC Symbol;Acc:HGNC:2469]	19.378	4.27632	0.000136794	0.00507556	yes	up	6.47	2.06	1.47	133.88	22.8	4.59	3.33333	53.7567
ENSG00000006210	CX3CL1	C-X3-C motif chemokine ligand 1 [Source:HGNC Symbol;Acc:HGNC:10647]	26.018	4.70142	0.000196303	0.00664422	yes	up	6.68	1.06	0.21	137.97	31.11	4.73	2.65	57.9367
ENSG00000065361	ERBB3	erb-b2 receptor tyrosine kinase 3 [Source:HGNC Symbol;Acc:HGNC:3431]	10.031	3.32645	1.38616e-05	0.00103253	yes	up	6.73	7.66	4.91	54.8	43.7	19.63	6.43333	39.3767
ENSG00000197165	SULT1A2	sulfotransferase family 1A member 2 [Source:HGNC Symbol;Acc:HGNC:11454]	26.686	4.73803	3.73109e-05	0.00203811	yes	up	6.76	1.49	0.03	109.56	48.7	29.21	2.76	62.49
ENSG00000143153	ATP1B1	ATPase Na+/K+ transporting subunit beta 1 [Source:HGNC Symbol;Acc:HGNC:804]	6.118	2.61309	0.000268236	0.0082938	yes	up	6.9	20.28	10.66	47.82	89.09	29.23	12.6133	55.38
ENSG00000203896	LIME1	Lck interacting transmembrane adaptor 1 [Source:HGNC Symbol;Acc:HGNC:26016]	21.002	4.39248	1.22863e-05	0.000936475	yes	up	6.91	3.63	1.22	117.64	55.94	21.23	3.92	64.9367
ENSG00000168237	GLYCTK	glycerate kinase [Source:HGNC Symbol;Acc:HGNC:24247]	7.712	2.94718	0.000377639	0.0106853	yes	up	7.04	9.89	5.36	60.87	44.8	16.31	7.43	40.66
ENSG00000119888	EPCAM	epithelial cell adhesion molecule [Source:HGNC Symbol;Acc:HGNC:11529]	13.062	3.70727	3.88824e-07	9.57393e-05	yes	up	7.21	8.14	4.98	57.52	115.14	45.85	6.77667	72.8367
ENSG00000213886	UBD	ubiquitin D [Source:HGNC Symbol;Acc:HGNC:18795]	31.131	4.96027	8.50336e-06	0.000746141	yes	up	7.23	2.01	0.25	158.24	40.21	59.13	3.16333	85.86
ENSG00000204264	PSMB8	proteasome 20S subunit beta 8 [Source:HGNC Symbol;Acc:HGNC:9545]	17.056	4.09223	0.000613497	0.0150709	yes	up	7.34	1.67	0.15	93.13	30.08	12.43	3.05333	45.2133
ENSG00000138080	EMILIN1	elastin microfibril interfacer 1 [Source:HGNC Symbol;Acc:HGNC:19880]	14.701	3.87786	0.000175272	0.00610392	yes	up	7.53	2.83	1.22	79.78	58.53	11.38	3.86	49.8967
ENSG00000187688	TRPV2	transient receptor potential cation channel subfamily V member 2 [Source:HGNC Symbol;Acc:HGNC:18082]	8.342	3.06039	0.00310328	0.046127	yes	up	7.56	0.98	1.92	31.52	21.67	9.07	3.48667	20.7533
ENSG00000204128	C2orf72	chromosome 2 open reading frame 72 [Source:HGNC Symbol;Acc:HGNC:27418]	10.263	3.35935	0.00041346	0.0113557	yes	up	7.61	4.22	2.71	72.7	43.32	8.62	4.84667	41.5467
ENSG00000139540	SLC39A5	solute carrier family 39 member 5 [Source:HGNC Symbol;Acc:HGNC:20502]	11.878	3.57021	0.00193928	0.0334573	yes	up	7.63	1.32	0.18	57.98	29.78	21.8	3.04333	36.52
ENSG00000169562	GJB1	gap junction protein beta 1 [Source:HGNC Symbol;Acc:HGNC:4283]	26.475	4.72654	3.02097e-05	0.00176283	yes	up	7.69	2.94	0.15	155.52	68.87	24.8	3.59333	83.0633
ENSG00000178445	GLDC	glycine decarboxylase [Source:HGNC Symbol;Acc:HGNC:4313]	4.977	2.31522	0.00283475	0.0433142	yes	up	7.72	27.22	11.78	39.95	88.85	16.64	15.5733	48.48
ENSG00000116016	EPAS1	endothelial PAS domain protein 1 [Source:HGNC Symbol;Acc:HGNC:3374]	5.998	2.58444	0.000767057	0.0174991	yes	up	7.77	13.39	2.94	30.58	54.56	18	8.03333	34.38
ENSG00000171867	PRNP	prion protein [Source:HGNC Symbol;Acc:HGNC:9449]	4.209	2.07359	0.00339902	0.0491483	yes	up	7.83	26.39	10.89	18.93	80.54	48.04	15.0367	49.17
ENSG00000137731	FXYD2	FXYD domain containing ion transport regulator 2 [Source:HGNC Symbol;Acc:HGNC:4026]	30.409	4.92644	6.02949e-05	0.00289902	yes	up	7.88	2.15	0.13	239.63	36.28	15.16	3.38667	97.0233
ENSG00000196421	C20orf204	chromosome 20 open reading frame 204 [Source:HGNC Symbol;Acc:HGNC:27655]	29.664	4.89064	3.47075e-06	0.000397835	yes	up	7.9	1.29	0.26	158.83	85.73	36.46	3.15	93.6733
ENSG00000112245	PTP4A1	protein tyrosine phosphatase 4A1 [Source:HGNC Symbol;Acc:HGNC:9634]	5.03	2.33068	0.00156654	0.0290348	yes	up	8.03	34.22	11.71	35.4	135.54	54.74	17.9867	75.2267
ENSG00000136931	NR5A1	nuclear receptor subfamily 5 group A member 1 [Source:HGNC Symbol;Acc:HGNC:7983]	12.716	3.66853	0.00102706	0.0217932	yes	up	8.04	1.42	0.53	73.51	33.69	11.15	3.33	39.45
ENSG00000108960	MMD	monocyte to macrophage differentiation associated [Source:HGNC Symbol;Acc:HGNC:7153]	6.133	2.61667	0.000229696	0.00741705	yes	up	8.04	17.98	22.52	29.63	81.23	53.13	16.18	54.6633
ENSG00000015413	DPEP1	dipeptidase 1 [Source:HGNC Symbol;Acc:HGNC:3002]	10.106	3.33708	0.0016762	0.0302964	yes	up	8.07	1.56	0.87	47.8	11.39	17.94	3.5	25.71
ENSG00000179761	PIPOX	pipecolic acid and sarcosine oxidase [Source:HGNC Symbol;Acc:HGNC:17804]	15.573	3.96101	0.000348348	0.0100887	yes	up	8.14	3.89	0.17	86.55	56.05	21.56	4.06667	54.72
ENSG00000182327	GLTPD2	glycolipid transfer protein domain containing 2 [Source:HGNC Symbol;Acc:HGNC:33756]	16.464	4.04125	0.000184254	0.00634563	yes	up	8.23	1.2	0.68	107.48	29.54	31.08	3.37	56.0333
ENSG00000227681	AL033504.1	novel transcript	14.334	3.84134	0.00127193	0.0249786	yes	up	8.41	1.12	0	57.75	38.22	38.61	3.17667	44.86
ENSG00000164050	PLXNB1	plexin B1 [Source:HGNC Symbol;Acc:HGNC:9103]	6.459	2.69135	0.00228696	0.0375289	yes	up	8.44	10.8	6.01	51.31	34.1	17.6	8.41667	34.3367
ENSG00000106853	PTGR1	prostaglandin reductase 1 [Source:HGNC Symbol;Acc:HGNC:18429]	14.893	3.89658	6.98224e-05	0.0032006	yes	up	8.56	4.52	0.21	44.43	78.05	71.84	4.43	64.7733
ENSG00000130876	SLC7A10	solute carrier family 7 member 10 [Source:HGNC Symbol;Acc:HGNC:11058]	20.689	4.37081	0.00040799	0.0113161	yes	up	8.81	0.92	0.34	132.89	22.38	10.38	3.35667	55.2167
ENSG00000108515	ENO3	enolase 3 [Source:HGNC Symbol;Acc:HGNC:3354]	6.914	2.78949	0.00206652	0.0349726	yes	up	8.91	5.62	4.03	46.58	21.22	18.67	6.18667	28.8233
ENSG00000214274	ANG	angiogenin [Source:HGNC Symbol;Acc:HGNC:483]	9.206	3.20262	2.34842e-05	0.00149455	yes	up	8.92	6.74	7.82	71.32	54.86	51.48	7.82667	59.22
ENSG00000100234	TIMP3	TIMP metallopeptidase inhibitor 3 [Source:HGNC Symbol;Acc:HGNC:11822]	7.935	2.98816	0.00105099	0.0220895	yes	up	8.96	9.36	5.97	86.51	30.32	13.58	8.09667	43.47
ENSG00000141738	GRB7	growth factor receptor bound protein 7 [Source:HGNC Symbol;Acc:HGNC:4567]	13.808	3.78741	0.000514872	0.0134061	yes	up	9.06	2.04	1.24	93.17	33.89	21.23	4.11333	49.43
ENSG00000095932	SMIM24	small integral membrane protein 24 [Source:HGNC Symbol;Acc:HGNC:37244]	8.934	3.15929	0.00150379	0.0282986	yes	up	9.13	2.73	4.57	59.88	22.19	7.59	5.47667	29.8867
ENSG00000141485	SLC13A5	solute carrier family 13 member 5 [Source:HGNC Symbol;Acc:HGNC:23089]	13.134	3.71519	0.00336115	0.0487082	yes	up	9.2	0.67	0.13	83.64	26.17	10.2	3.33333	40.0033
ENSG00000103174	NAGPA	N-acetylglucosamine-1-phosphodiester alpha-N-acetylglucosaminidase [Source:HGNC Symbol;Acc:HGNC:17378]	7.905	2.98278	0.00149153	0.0281428	yes	up	9.33	11.53	9.88	102.3	43.22	10.02	10.2467	51.8467
ENSG00000162545	CAMK2N1	calcium/calmodulin dependent protein kinase II inhibitor 1 [Source:HGNC Symbol;Acc:HGNC:24190]	12.223	3.61149	0.000154779	0.0055644	yes	up	9.38	6.11	2.47	95.17	47.5	14.55	5.98667	52.4067
ENSG00000196975	ANXA4	annexin A4 [Source:HGNC Symbol;Acc:HGNC:542]	9.132	3.19094	1.59767e-05	0.00114248	yes	up	9.38	19.09	8.36	80.97	110.13	41.37	12.2767	77.49
ENSG00000143429	LSP1P4	LSP1 pseudogene 4 [Source:HGNC Symbol;Acc:HGNC:53915]	6.587	2.71961	0.000623389	0.0152045	yes	up	9.39	4.67	1.86	36.82	41.43	24.78	5.30667	34.3433
ENSG00000145920	CPLX2	complexin 2 [Source:HGNC Symbol;Acc:HGNC:2310]	15.73	3.97542	0.000178435	0.00619953	yes	up	9.42	4.84	0.29	46.72	112.33	57.81	4.85	72.2867
ENSG00000126218	F10	coagulation factor X [Source:HGNC Symbol;Acc:HGNC:3528]	13.269	3.72996	0.000327897	0.00963841	yes	up	9.6	2.01	1.15	91.74	28.07	28.69	4.25333	49.5
ENSG00000185559	DLK1	delta like non-canonical Notch ligand 1 [Source:HGNC Symbol;Acc:HGNC:2907]	35.103	5.1335	9.11684e-05	0.00382266	yes	up	9.7	2.7	0	240.98	299.69	73.64	4.13333	204.77
ENSG00000179403	VWA1	von Willebrand factor A domain containing 1 [Source:HGNC Symbol;Acc:HGNC:30910]	9.803	3.29329	0.000249618	0.00790457	yes	up	9.75	7.86	10.43	134.42	67.56	18.05	9.34667	73.3433
ENSG00000158806	NPM2	nucleophosmin/nucleoplasmin 2 [Source:HGNC Symbol;Acc:HGNC:7930]	11.717	3.55051	0.00175275	0.0313629	yes	up	9.76	4.67	0.93	100.19	32.96	13.36	5.12	48.8367
ENSG00000151715	TMEM45B	transmembrane protein 45B [Source:HGNC Symbol;Acc:HGNC:25194]	12.376	3.62942	0.000597056	0.0148246	yes	up	9.84	1.84	0.27	100.98	36.93	19.9	3.98333	52.6033
ENSG00000171227	TMEM37	transmembrane protein 37 [Source:HGNC Symbol;Acc:HGNC:18216]	9.412	3.23455	0.00157509	0.0291384	yes	up	10.2	4.74	3.78	98.22	20.91	11.59	6.24	43.5733
ENSG00000130173	ANGPTL8	angiopoietin like 8 [Source:HGNC Symbol;Acc:HGNC:24933]	13.289	3.73217	0.00186154	0.0325709	yes	up	10.36	3.86	0	41	58.34	103.9	4.74	67.7467
ENSG00000140961	OSGIN1	oxidative stress induced growth inhibitor 1 [Source:HGNC Symbol;Acc:HGNC:30093]	8.404	3.07111	0.001861	0.0325709	yes	up	10.47	1.68	1.57	46.94	32.43	35.43	4.57333	38.2667
ENSG00000173531	MST1	macrophage stimulating 1 [Source:HGNC Symbol;Acc:HGNC:7380]	9.389	3.23096	0.000169762	0.00596406	yes	up	10.47	6.7	4.6	81.39	60.18	48.4	7.25667	63.3233
ENSG00000068079	IFI35	interferon induced protein 35 [Source:HGNC Symbol;Acc:HGNC:5399]	8.959	3.16339	0.000378395	0.0106913	yes	up	10.49	6	7.94	99.56	36.76	28.69	8.14333	55.0033
ENSG00000213145	CRIP1	cysteine rich protein 1 [Source:HGNC Symbol;Acc:HGNC:2360]	29.602	4.88764	1.19022e-05	0.000928759	yes	up	10.71	4.26	0.23	242.04	109.21	36.11	5.06667	129.12
ENSG00000114378	HYAL1	hyaluronidase 1 [Source:HGNC Symbol;Acc:HGNC:5320]	17.12	4.09762	0.000221987	0.00723943	yes	up	10.75	2.64	0.26	115.84	65.4	25.96	4.55	69.0667
ENSG00000138413	IDH1	isocitrate dehydrogenase (NADP(+)) 1 [Source:HGNC Symbol;Acc:HGNC:5382]	8.174	3.03101	4.99865e-05	0.00253347	yes	up	10.96	76.3	35.92	130.44	406.05	133.56	41.06	223.35
ENSG00000204099	NEU4	neuraminidase 4 [Source:HGNC Symbol;Acc:HGNC:21328]	19.481	4.28396	0.000537559	0.0138064	yes	up	11.09	4.78	0.1	157.63	83.21	32.38	5.32333	91.0733
ENSG00000099377	HSD3B7	hydroxy-delta-5-steroid dehydrogenase, 3 beta- and steroid delta-isomerase 7 [Source:HGNC Symbol;Acc:HGNC:18324]	18.314	4.19487	7.28658e-05	0.00327896	yes	up	11.31	3.37	2.09	167.6	65.54	18.58	5.59	83.9067
ENSG00000099937	SERPIND1	serpin family D member 1 [Source:HGNC Symbol;Acc:HGNC:4838]	19.441	4.28106	0.00026656	0.00828252	yes	up	11.42	5.65	0.06	142.98	106.26	46.15	5.71	98.4633
ENSG00000095539	SEMA4G	semaphorin 4G [Source:HGNC Symbol;Acc:HGNC:10735]	7.374	2.88249	0.00204951	0.0348188	yes	up	11.51	8.51	7.35	86.09	49.02	11.14	9.12333	48.75
ENSG00000166825	ANPEP	alanyl aminopeptidase, membrane [Source:HGNC Symbol;Acc:HGNC:500]	14.634	3.8713	0.00166492	0.0301757	yes	up	11.62	5.14	0.24	110.94	75.97	13.33	5.66667	66.7467
ENSG00000131981	LGALS3	galectin 3 [Source:HGNC Symbol;Acc:HGNC:6563]	5.149	2.36416	0.0011813	0.0239277	yes	up	11.8	8.87	13.77	36.88	75.32	43.39	11.48	51.8633
ENSG00000245848	CEBPA	CCAAT enhancer binding protein alpha [Source:HGNC Symbol;Acc:HGNC:1833]	5.746	2.52264	0.00198423	0.0339894	yes	up	11.87	11.59	13.38	68.21	76.75	17.49	12.28	54.15
ENSG00000120708	TGFBI	transforming growth factor beta induced [Source:HGNC Symbol;Acc:HGNC:11771]	21.583	4.43182	6.43453e-05	0.00301274	yes	up	11.95	3.8	0.16	120.19	149.93	67.49	5.30333	112.537
ENSG00000115425	PECR	peroxisomal trans-2-enoyl-CoA reductase [Source:HGNC Symbol;Acc:HGNC:18281]	4.335	2.1159	0.00147504	0.027891	yes	up	12.14	20.32	15.17	37.63	51.91	64.22	15.8767	51.2533
ENSG00000243649	CFB	complement factor B [Source:HGNC Symbol;Acc:HGNC:1037]	36.947	5.20737	1.33015e-05	0.000998371	yes	up	12.21	2.02	0.87	309.91	80.48	65.11	5.03333	151.833
ENSG00000113924	HGD	homogentisate 1,2-dioxygenase [Source:HGNC Symbol;Acc:HGNC:4892]	19.854	4.31134	0.000161623	0.00574741	yes	up	12.41	3.47	0.13	133.84	100.1	78.15	5.33667	104.03
ENSG00000151655	ITIH2	inter-alpha-trypsin inhibitor heavy chain 2 [Source:HGNC Symbol;Acc:HGNC:6167]	32.128	5.00577	1.17798e-05	0.000928759	yes	up	12.45	19.95	0.06	156.98	523.33	228.87	10.82	303.06
ENSG00000017483	SLC38A5	solute carrier family 38 member 5 [Source:HGNC Symbol;Acc:HGNC:18070]	14.253	3.83316	0.00152842	0.0285978	yes	up	12.59	2.66	0.29	125.38	65.52	24.44	5.18	71.78
ENSG00000115657	ABCB6	ATP binding cassette subfamily B member 6 (Langereis blood group) [Source:HGNC Symbol;Acc:HGNC:47]	7.208	2.84954	0.000636567	0.0153504	yes	up	12.75	8.35	6.1	68.89	59.79	23.25	9.06667	50.6433
ENSG00000273604	EPOP	elongin BC and polycomb repressive complex 2 associated protein [Source:HGNC Symbol;Acc:HGNC:34493]	8.171	3.0305	0.000803637	0.0182278	yes	up	12.79	12.85	11.83	116.39	97.43	12.31	12.49	75.3767
ENSG00000165092	ALDH1A1	aldehyde dehydrogenase 1 family member A1 [Source:HGNC Symbol;Acc:HGNC:402]	18.431	4.20409	1.14001e-08	8.9673e-06	yes	up	12.89	21.52	6.32	100.16	295.01	238.44	13.5767	211.203
ENSG00000171557	FGG	fibrinogen gamma chain [Source:HGNC Symbol;Acc:HGNC:3694]	64.954	6.02134	7.02293e-09	7.26874e-06	yes	up	13.53	12.39	0.37	550.92	383.4	455.8	8.76333	463.373
ENSG00000104635	SLC39A14	solute carrier family 39 member 14 [Source:HGNC Symbol;Acc:HGNC:20858]	7.397	2.88695	0.000101082	0.00405671	yes	up	13.57	35.29	11.27	94.69	159.19	62.42	20.0433	105.433
ENSG00000131910	NR0B2	nuclear receptor subfamily 0 group B member 2 [Source:HGNC Symbol;Acc:HGNC:7961]	21.786	4.44532	9.19867e-05	0.00384059	yes	up	13.61	3.89	0.23	192.6	94.29	65.97	5.91	117.62
ENSG00000176912	TYMSOS	TYMS opposite strand [Source:HGNC Symbol;Acc:HGNC:29553]	5.965	2.57648	0.00289337	0.0438691	yes	up	13.68	12.11	9.76	95.29	48.83	27.39	11.85	57.17
ENSG00000189143	CLDN4	claudin 4 [Source:HGNC Symbol;Acc:HGNC:2046]	11.499	3.52348	0.00158359	0.0292682	yes	up	13.96	2.35	0.31	92.45	73.92	28.68	5.54	65.0167
ENSG00000178934	LGALS7B	galectin 7B [Source:HGNC Symbol;Acc:HGNC:34447]	12.189	3.60756	0.00215686	0.0360057	yes	up	14.1	2.9	0.16	110.34	59.68	28.66	5.72	66.2267
ENSG00000176720	BOK	BCL2 family apoptosis regulator BOK [Source:HGNC Symbol;Acc:HGNC:1087]	9.323	3.22085	0.00196534	0.0337246	yes	up	14.2	3.49	1.3	96.96	34.32	25.62	6.33	52.3
ENSG00000171560	FGA	fibrinogen alpha chain [Source:HGNC Symbol;Acc:HGNC:3661]	77.394	6.27414	2.19493e-07	6.96182e-05	yes	up	14.33	6.43	0.11	839.1	323.69	161.22	6.95667	441.337
ENSG00000213648	SULT1A4	sulfotransferase family 1A member 4 [Source:HGNC Symbol;Acc:HGNC:30004]	11.842	3.56588	0.00037638	0.010665	yes	up	14.41	6.02	3.15	140.46	53.54	19.49	7.86	71.1633
ENSG00000261052	SULT1A3	sulfotransferase family 1A member 3 [Source:HGNC Symbol;Acc:HGNC:11455]	15.094	3.91593	5.14711e-05	0.00258793	yes	up	14.63	10.23	5.09	213.2	96.82	29.47	9.98333	113.163
ENSG00000042286	AIFM2	apoptosis inducing factor mitochondria associated 2 [Source:HGNC Symbol;Acc:HGNC:21411]	8.626	3.10869	0.000358685	0.0102821	yes	up	14.87	9.66	4.52	97.41	74.26	37.92	9.68333	69.8633
ENSG00000013364	MVP	major vault protein [Source:HGNC Symbol;Acc:HGNC:7531]	8.918	3.15675	0.00159132	0.0293557	yes	up	14.97	3.99	4.09	157.64	48.02	17.17	7.68333	74.2767
ENSG00000182600	SNORC	secondary ossification center associated regulator of chondrocyte maturation [Source:HGNC Symbol;Acc:HGNC:33763]	20.49	4.35682	7.84979e-05	0.00344567	yes	up	15.06	7.09	0.57	279.77	111.74	62.17	7.57333	151.227
ENSG00000049759	NEDD4L	NEDD4 like E3 ubiquitin protein ligase [Source:HGNC Symbol;Acc:HGNC:7728]	7.533	2.9132	2.88471e-05	0.00171903	yes	up	15.4	13.93	5.8	106.5	109.05	84.69	11.71	100.08
ENSG00000187017	ESPN	espin [Source:HGNC Symbol;Acc:HGNC:13281]	14.144	3.82209	0.000965041	0.0208087	yes	up	15.47	2.98	1.13	188.88	61.57	23.84	6.52667	91.43
ENSG00000188643	S100A16	S100 calcium binding protein A16 [Source:HGNC Symbol;Acc:HGNC:20441]	12.135	3.60113	0.000480603	0.0127628	yes	up	15.96	2.85	1.47	108.79	83.17	42.94	6.76	78.3
ENSG00000185813	PCYT2	phosphate cytidylyltransferase 2, ethanolamine [Source:HGNC Symbol;Acc:HGNC:8756]	8.169	3.0301	0.000515382	0.0134061	yes	up	16.25	28.46	27.16	238.08	171.46	33.99	23.9567	147.843
ENSG00000090339	ICAM1	intercellular adhesion molecule 1 [Source:HGNC Symbol;Acc:HGNC:5344]	12.549	3.64952	0.00103128	0.0218066	yes	up	16.38	3.04	0.34	117.75	95.22	42.5	6.58667	85.1567
ENSG00000160862	AZGP1	alpha-2-glycoprotein 1, zinc-binding [Source:HGNC Symbol;Acc:HGNC:910]	12.298	3.6204	0.00347167	0.0499783	yes	up	17.54	1.41	0.37	151.58	38.2	34.8	6.44	74.86
ENSG00000170099	SERPINA6	serpin family A member 6 [Source:HGNC Symbol;Acc:HGNC:1540]	18.941	4.24347	0.000236129	0.0075881	yes	up	17.56	4.37	0.41	228.36	73.5	50.32	7.44667	117.393
ENSG00000124145	SDC4	syndecan 4 [Source:HGNC Symbol;Acc:HGNC:10661]	6.12	2.61345	0.000494882	0.0130105	yes	up	17.8	12.02	10.4	59.09	90.23	69.62	13.4067	72.98
ENSG00000169908	TM4SF1	transmembrane 4 L six family member 1 [Source:HGNC Symbol;Acc:HGNC:11853]	31.025	4.95536	9.85226e-06	0.000827969	yes	up	17.98	14.58	0.1	236.59	377.17	316.96	10.8867	310.24
ENSG00000012171	SEMA3B	semaphorin 3B [Source:HGNC Symbol;Acc:HGNC:10724]	13.894	3.79637	7.73072e-05	0.00341628	yes	up	18	6.1	3.73	159.34	111.06	51.83	9.27667	107.41
ENSG00000184697	CLDN6	claudin 6 [Source:HGNC Symbol;Acc:HGNC:2048]	11.913	3.57449	0.000438031	0.0118485	yes	up	18.21	3.53	3.76	152.74	102.42	29.8	8.5	94.9867
ENSG00000082781	ITGB5	integrin subunit beta 5 [Source:HGNC Symbol;Acc:HGNC:6160]	5.383	2.42842	0.00213822	0.0357541	yes	up	18.86	17.34	13.83	86.64	82.51	30.5	16.6767	66.55
ENSG00000196154	S100A4	S100 calcium binding protein A4 [Source:HGNC Symbol;Acc:HGNC:10494]	13.47	3.75164	0.00102732	0.0217932	yes	up	18.87	4.86	6.58	308.46	40.35	14.36	10.1033	121.057
ENSG00000109861	CTSC	cathepsin C [Source:HGNC Symbol;Acc:HGNC:2528]	5.895	2.55959	0.000270669	0.00831672	yes	up	18.99	33.39	20.28	106.97	116.18	70.22	24.22	97.79
ENSG00000102934	PLLP	plasmolipin [Source:HGNC Symbol;Acc:HGNC:18553]	11.124	3.47564	0.000211937	0.0070401	yes	up	19.63	7.09	7.1	195.96	94.93	40.1	11.2733	110.33
ENSG00000172965	MIR4435-2HG	MIR4435-2 host gene [Source:HGNC Symbol;Acc:HGNC:35163]	6.263	2.64694	0.000156033	0.00558906	yes	up	19.79	11.96	12.26	76.07	138.33	106.83	14.67	107.077
ENSG00000125378	BMP4	bone morphogenetic protein 4 [Source:HGNC Symbol;Acc:HGNC:1071]	6.966	2.80028	0.00143877	0.0274162	yes	up	20.02	15.47	9.03	113.54	94.61	24.44	14.84	77.53
ENSG00000177106	EPS8L2	EPS8 like 2 [Source:HGNC Symbol;Acc:HGNC:21296]	17.403	4.12128	0.000173293	0.00606373	yes	up	20.06	4.37	1.73	222.87	100.29	47.34	8.72	123.5
ENSG00000175793	SFN	stratifin [Source:HGNC Symbol;Acc:HGNC:10773]	17.285	4.11148	5.79744e-05	0.00283062	yes	up	20.41	5.53	2.44	211.35	218.77	42.75	9.46	157.623
ENSG00000204335	SP5	Sp5 transcription factor [Source:HGNC Symbol;Acc:HGNC:14529]	19.889	4.31389	9.88108e-05	0.00399398	yes	up	20.53	5.94	0.28	179.67	127.48	46.97	8.91667	118.04
ENSG00000227471	AKR1B15	aldo-keto reductase family 1 member B15 [Source:HGNC Symbol;Acc:HGNC:37281]	12.409	3.63336	0.00118377	0.0239277	yes	up	20.7	3.61	0.24	121.46	75.43	121.23	8.18333	106.04
ENSG00000285565	AL671762.1	novel transcript	6.085	2.6053	0.00254927	0.040331	yes	up	20.78	14.32	23.84	117.74	71.12	24.64	19.6467	71.1667
ENSG00000088992	TESC	tescalcin [Source:HGNC Symbol;Acc:HGNC:26065]	10.924	3.44937	0.000310759	0.00925543	yes	up	21.43	14.83	25.56	308.83	104.7	31.83	20.6067	148.453
ENSG00000110245	APOC3	apolipoprotein C3 [Source:HGNC Symbol;Acc:HGNC:610]	15.626	3.96586	0.000642272	0.0154028	yes	up	21.77	6.35	0.43	253.26	92.41	59.67	9.51667	135.113
ENSG00000127831	VIL1	villin 1 [Source:HGNC Symbol;Acc:HGNC:12690]	20.168	4.33398	2.36006e-05	0.00149656	yes	up	22.06	5.83	0.48	328.85	204.32	59.27	9.45667	197.48
ENSG00000117394	SLC2A1	solute carrier family 2 member 1 [Source:HGNC Symbol;Acc:HGNC:11005]	10.121	3.33926	6.46569e-05	0.00302014	yes	up	22.06	64.79	13.72	232.25	466.66	64.77	33.5233	254.56
ENSG00000165828	PRAP1	proline rich acidic protein 1 [Source:HGNC Symbol;Acc:HGNC:23304]	15.687	3.9715	0.000139802	0.00514834	yes	up	22.54	5.75	2.45	259.73	90.73	78.2	10.2467	142.887
ENSG00000115009	CCL20	C-C motif chemokine ligand 20 [Source:HGNC Symbol;Acc:HGNC:10619]	23.97	4.58318	5.57091e-05	0.00275256	yes	up	22.91	9.86	0.35	57.41	223.38	605.83	11.04	295.54
ENSG00000092758	COL9A3	collagen type IX alpha 3 chain [Source:HGNC Symbol;Acc:HGNC:2219]	8.686	3.11866	0.000118894	0.00456649	yes	up	23.66	19.05	21.11	122.04	91.51	54.97	21.2733	89.5067
ENSG00000253368	TRNP1	TMF1 regulated nuclear protein 1 [Source:HGNC Symbol;Acc:HGNC:34348]	12.73	3.6702	0.000114872	0.0044452	yes	up	23.69	9.45	10.71	265.66	98.31	49.72	14.6167	137.897
ENSG00000159423	ALDH4A1	aldehyde dehydrogenase 4 family member A1 [Source:HGNC Symbol;Acc:HGNC:406]	6.212	2.63509	0.00265972	0.0413466	yes	up	23.7	12.59	13.81	120.82	73.38	34.98	16.7	76.3933
ENSG00000115718	PROC	protein C, inactivator of coagulation factors Va and VIIIa [Source:HGNC Symbol;Acc:HGNC:9451]	13.309	3.73429	0.00307887	0.045836	yes	up	23.85	4.8	0.03	174.42	120.46	84.84	9.56	126.573
ENSG00000106351	AGFG2	ArfGAP with FG repeats 2 [Source:HGNC Symbol;Acc:HGNC:5177]	8.295	3.05229	0.00283404	0.0433142	yes	up	24.37	9.69	7.77	200.25	66.52	19.92	13.9433	95.5633
ENSG00000166278	C2	complement C2 [Source:HGNC Symbol;Acc:HGNC:1248]	10.3	3.36464	0.00267663	0.0415109	yes	up	25.1	4.23	2.4	166.01	59.82	42.05	10.5767	89.2933
ENSG00000135929	CYP27A1	cytochrome P450 family 27 subfamily A member 1 [Source:HGNC Symbol;Acc:HGNC:2605]	14.404	3.84842	0.000482114	0.0127773	yes	up	25.3	6.62	1.13	208.24	125.58	78.9	11.0167	137.573
ENSG00000019582	CD74	CD74 molecule [Source:HGNC Symbol;Acc:HGNC:1697]	17.753	4.14999	0.000678646	0.0160596	yes	up	26.08	3.28	0.75	375.07	78.18	27.57	10.0367	160.273
ENSG00000115884	SDC1	syndecan 1 [Source:HGNC Symbol;Acc:HGNC:10658]	7.674	2.94007	0.000659218	0.0157324	yes	up	27.32	15.62	13.93	165.62	149.68	48.02	18.9567	121.107
ENSG00000003436	TFPI	tissue factor pathway inhibitor [Source:HGNC Symbol;Acc:HGNC:11760]	15.581	3.9617	2.59381e-07	7.72837e-05	yes	up	27.34	13.08	10.62	108.88	276.77	460.55	17.0133	282.067
ENSG00000258947	TUBB3	tubulin beta 3 class III [Source:HGNC Symbol;Acc:HGNC:20772]	9.884	3.30508	0.000274421	0.00837965	yes	up	29.13	21.85	25.42	317.52	197.56	41	25.4667	185.36
ENSG00000078898	BPIFB2	BPI fold containing family B member 2 [Source:HGNC Symbol;Acc:HGNC:16177]	13.847	3.79154	0.00293714	0.0443044	yes	up	31.13	6.36	0.08	274.84	166.41	55.39	12.5233	165.547
ENSG00000148965	SAA4	serum amyloid A4, constitutive [Source:HGNC Symbol;Acc:HGNC:10516]	18.062	4.17492	0.00144394	0.027474	yes	up	31.65	7	0	385.04	130.56	123.88	12.8833	213.16
ENSG00000175832	ETV4	ETS variant transcription factor 4 [Source:HGNC Symbol;Acc:HGNC:3493]	9.311	3.21889	0.000763068	0.0174688	yes	up	31.91	7.56	6.8	183.76	188.35	71.45	15.4233	147.853
ENSG00000197956	S100A6	S100 calcium binding protein A6 [Source:HGNC Symbol;Acc:HGNC:10496]	30.133	4.91325	3.73109e-05	0.00203811	yes	up	32.18	5.22	1.12	762.62	173	80.4	12.84	338.673
ENSG00000158104	HPD	4-hydroxyphenylpyruvate dioxygenase [Source:HGNC Symbol;Acc:HGNC:5147]	17.072	4.09359	0.000283358	0.00861241	yes	up	32.35	9.08	0.54	310.96	281.19	101.83	13.99	231.327
ENSG00000148672	GLUD1	glutamate dehydrogenase 1 [Source:HGNC Symbol;Acc:HGNC:4335]	3.813	1.93108	0.00330358	0.0480509	yes	up	33.64	71.16	40.7	104.69	174.8	133.83	48.5	137.773
ENSG00000135926	TMBIM1	transmembrane BAX inhibitor motif containing 1 [Source:HGNC Symbol;Acc:HGNC:23410]	11.235	3.4899	0.000703005	0.0164049	yes	up	33.85	7.31	6.78	287.31	136.3	45.84	15.98	156.483
ENSG00000204389	HSPA1A	heat shock protein family A (Hsp70) member 1A [Source:HGNC Symbol;Acc:HGNC:5232]	11.916	3.57482	0.00311898	0.046224	yes	up	35.25	6.01	0.94	280.58	149.93	31.89	14.0667	154.133
ENSG00000185269	NOTUM	notum, palmitoleoyl-protein carboxylesterase [Source:HGNC Symbol;Acc:HGNC:27106]	11.181	3.483	0.000545271	0.0139801	yes	up	36.04	5.12	5.11	196.36	123.27	100.3	15.4233	139.977
ENSG00000085871	MGST2	microsomal glutathione S-transferase 2 [Source:HGNC Symbol;Acc:HGNC:7063]	4.573	2.19313	0.00113125	0.0233922	yes	up	36.31	55.14	50.9	118.17	181.11	178.68	47.45	159.32
ENSG00000171345	KRT19	keratin 19 [Source:HGNC Symbol;Acc:HGNC:6436]	31.778	4.98995	1.90031e-05	0.00127978	yes	up	36.35	10.65	0.53	716.66	597.1	125.62	15.8433	479.793
ENSG00000224389	C4B	complement C4B (Chido blood group) [Source:HGNC Symbol;Acc:HGNC:1324]	27.79	4.79652	0.00018917	0.0064696	yes	up	37.02	2.98	0.39	568.45	148.04	47.65	13.4633	254.713
ENSG00000064601	CTSA	cathepsin A [Source:HGNC Symbol;Acc:HGNC:9251]	9.047	3.17745	0.000500856	0.0131324	yes	up	37.35	45.66	28.44	417.96	217.54	47.77	37.15	227.757
ENSG00000118271	TTR	transthyretin [Source:HGNC Symbol;Acc:HGNC:12405]	27.339	4.77291	0.000204655	0.00683284	yes	up	38.65	4.34	0.11	686.03	297.16	158.78	14.3667	380.657
ENSG00000204444	APOM	apolipoprotein M [Source:HGNC Symbol;Acc:HGNC:13916]	12.338	3.62506	0.000409868	0.0113522	yes	up	39.06	7.32	2.61	199.15	193.69	213.58	16.33	202.14
ENSG00000118785	SPP1	secreted phosphoprotein 1 [Source:HGNC Symbol;Acc:HGNC:11255]	24.034	4.58698	2.26482e-06	0.000307156	yes	up	39.39	77.21	2.62	522.87	968.97	744.56	39.74	745.467
ENSG00000129824	RPS4Y1	ribosomal protein S4 Y-linked 1 [Source:HGNC Symbol;Acc:HGNC:10425]	15.953	3.99572	0.000471274	0.0125919	yes	up	39.86	10.23	0.4	293.3	271.49	285.46	16.83	283.417
ENSG00000125968	ID1	inhibitor of DNA binding 1, HLH protein [Source:HGNC Symbol;Acc:HGNC:5360]	15.134	3.91969	7.74148e-07	0.000156331	yes	up	40.16	19.85	20.58	341.2	494.86	280.33	26.8633	372.13
ENSG00000250722	SELENOP	selenoprotein P [Source:HGNC Symbol;Acc:HGNC:10751]	11.257	3.49272	1.63486e-06	0.000251169	yes	up	40.25	36.13	31.59	163.99	379.73	518.66	35.99	354.127
ENSG00000160867	FGFR4	fibroblast growth factor receptor 4 [Source:HGNC Symbol;Acc:HGNC:3691]	7.705	2.94589	0.00123259	0.0245333	yes	up	40.49	19.14	23.63	291.33	169.14	61.57	27.7533	174.013
ENSG00000128739	SNRPN	small nuclear ribonucleoprotein polypeptide N [Source:HGNC Symbol;Acc:HGNC:11164]	13.746	3.78098	0.0019039	0.0331005	yes	up	41.09	6.04	0.3	353.47	146.99	100.84	15.81	200.433
ENSG00000176170	SPHK1	sphingosine kinase 1 [Source:HGNC Symbol;Acc:HGNC:11240]	7.764	2.95677	0.00103402	0.0218411	yes	up	42.18	12.38	21.3	255.34	148.15	96.45	25.2867	166.647
ENSG00000008394	MGST1	microsomal glutathione S-transferase 1 [Source:HGNC Symbol;Acc:HGNC:7061]	5.613	2.48887	0.000203788	0.00681547	yes	up	42.58	72.74	45.58	145.6	343.87	195.71	53.6333	228.393
ENSG00000161944	ASGR2	asialoglycoprotein receptor 2 [Source:HGNC Symbol;Acc:HGNC:743]	18.22	4.18744	0.000491678	0.0129609	yes	up	42.8	10.05	0.26	466.58	298.39	150.02	17.7033	304.997
ENSG00000196139	AKR1C3	aldo-keto reductase family 1 member C3 [Source:HGNC Symbol;Acc:HGNC:386]	20.326	4.34525	0.00012097	0.00462727	yes	up	42.98	11.01	0.58	244.46	255.77	708.28	18.19	402.837
ENSG00000234906	APOC2	apolipoprotein C2 [Source:HGNC Symbol;Acc:HGNC:609]	19.05	4.25171	0.000214597	0.00709251	yes	up	43.56	16.12	0.38	516.92	331.98	213.19	20.02	354.03
ENSG00000229314	ORM1	orosomucoid 1 [Source:HGNC Symbol;Acc:HGNC:8498]	17.372	4.11867	0.000269522	0.00830744	yes	up	44.63	24.92	0.24	342.56	494.61	387.93	23.2633	408.367
ENSG00000228278	ORM2	orosomucoid 2 [Source:HGNC Symbol;Acc:HGNC:8499]	15.795	3.98141	0.000985981	0.0211443	yes	up	46.2	19.11	0.08	370.94	380.6	248.85	21.7967	333.463
ENSG00000100906	NFKBIA	NFKB inhibitor alpha [Source:HGNC Symbol;Acc:HGNC:7797]	8.616	3.107	0.00211919	0.035558	yes	up	48.8	20.7	13.85	386.48	104.54	59.79	27.7833	183.603
ENSG00000244731	C4A	complement C4A (Rodgers blood group) [Source:HGNC Symbol;Acc:HGNC:1323]	19.632	4.29512	0.00163574	0.0299227	yes	up	54.48	7.61	0.2	720.06	198.98	47.48	20.7633	322.173
ENSG00000163586	FABP1	fatty acid binding protein 1 [Source:HGNC Symbol;Acc:HGNC:3555]	62.103	5.9566	3.09162e-07	8.68525e-05	yes	up	55.15	13.62	0.24	2275.08	890.4	786.36	23.0033	1317.28
ENSG00000171552	BCL2L1	BCL2 like 1 [Source:HGNC Symbol;Acc:HGNC:992]	8.264	3.0468	0.000928728	0.0201806	yes	up	55.63	25.57	19.44	297.28	196.37	95.32	33.5467	196.323
ENSG00000160678	S100A1	S100 calcium binding protein A1 [Source:HGNC Symbol;Acc:HGNC:10486]	17.791	4.15309	0.000143388	0.0052217	yes	up	55.75	13.79	7.21	886.09	272.95	65.05	25.5833	408.03
ENSG00000141526	SLC16A3	solute carrier family 16 member 3 [Source:HGNC Symbol;Acc:HGNC:10924]	17.791	4.15306	0.000104314	0.00415365	yes	up	56.11	30.28	1.14	551.67	694.45	223.48	29.1767	489.867
ENSG00000006016	CRLF1	cytokine receptor like factor 1 [Source:HGNC Symbol;Acc:HGNC:2364]	15	3.90686	4.22041e-05	0.00222614	yes	up	57.35	13.49	16.93	538.84	398.12	134.24	29.2567	357.067
ENSG00000188488	SERPINA5	serpin family A member 5 [Source:HGNC Symbol;Acc:HGNC:8723]	20.777	4.37689	0.000685683	0.0161845	yes	up	58	12.23	0.3	946.39	213.07	114.7	23.51	424.72
ENSG00000167711	SERPINF2	serpin family F member 2 [Source:HGNC Symbol;Acc:HGNC:9075]	14.734	3.88109	0.00244593	0.0392967	yes	up	58.04	9.17	0.36	610.98	170.6	118.05	22.5233	299.877
ENSG00000147872	PLIN2	perilipin 2 [Source:HGNC Symbol;Acc:HGNC:248]	6.179	2.62735	0.000582687	0.0145969	yes	up	63.35	61.72	21.73	159.68	426.36	252.88	48.9333	279.64
ENSG00000090382	LYZ	lysozyme [Source:HGNC Symbol;Acc:HGNC:6740]	28.488	4.8323	1.19829e-05	0.000928759	yes	up	66.23	46.12	0.71	602.91	1407.77	1169.36	37.6867	1060.01
ENSG00000196502	SULT1A1	sulfotransferase family 1A member 1 [Source:HGNC Symbol;Acc:HGNC:11453]	7.181	2.84415	0.000952675	0.0206098	yes	up	68.24	38.48	39.15	464.81	234.55	178.85	48.6233	292.737
ENSG00000166347	CYB5A	cytochrome b5 type A [Source:HGNC Symbol;Acc:HGNC:2570]	4.902	2.29352	0.00202042	0.0345191	yes	up	69.05	87.83	70.64	338.25	258.54	195.32	75.84	264.037
ENSG00000198074	AKR1B10	aldo-keto reductase family 1 member B10 [Source:HGNC Symbol;Acc:HGNC:382]	11.747	3.55425	0.00272425	0.0420916	yes	up	74.84	14.28	0.47	353.78	246.63	448.34	29.8633	349.583
ENSG00000175899	A2M	alpha-2-macroglobulin [Source:HGNC Symbol;Acc:HGNC:7]	23.512	4.55533	0.000218135	0.00713747	yes	up	76.07	20.15	0.56	1122.95	572.52	260.79	32.26	652.087
ENSG00000115414	FN1	fibronectin 1 [Source:HGNC Symbol;Acc:HGNC:3778]	24.354	4.60608	2.85219e-06	0.00035499	yes	up	80.1	81.89	3.5	989.44	1998.03	434.01	55.1633	1140.49
ENSG00000120885	CLU	clusterin [Source:HGNC Symbol;Acc:HGNC:2095]	8.574	3.10001	0.00279502	0.0428737	yes	up	81.17	34.21	29	808	257.78	99.5	48.1267	388.427
ENSG00000081051	AFP	alpha fetoprotein [Source:HGNC Symbol;Acc:HGNC:317]	22.223	4.474	6.19565e-05	0.00295006	yes	up	83.48	55.75	0.75	568.12	1486.74	1113.49	46.66	1056.12
ENSG00000141505	ASGR1	asialoglycoprotein receptor 1 [Source:HGNC Symbol;Acc:HGNC:742]	12.257	3.61557	0.000904694	0.0198558	yes	up	87.93	14.37	5.75	616.39	337.06	262.06	36.0167	405.17
ENSG00000142089	IFITM3	interferon induced transmembrane protein 3 [Source:HGNC Symbol;Acc:HGNC:5414]	9.903	3.30788	0.000572114	0.0144239	yes	up	93.93	25.64	17.44	660.86	434.41	222.44	45.67	439.237
ENSG00000100867	DHRS2	dehydrogenase/reductase 2 [Source:HGNC Symbol;Acc:HGNC:18349]	26.24	4.71372	2.68061e-07	7.75208e-05	yes	up	94.44	84.38	7.72	1044.52	2188.78	1261.46	62.18	1498.25
ENSG00000106538	RARRES2	retinoic acid receptor responder 2 [Source:HGNC Symbol;Acc:HGNC:9868]	16.731	4.06446	0.00126891	0.0249786	yes	up	100.35	16.39	0.64	1198.57	255.33	286.91	39.1267	580.27
ENSG00000091583	APOH	apolipoprotein H [Source:HGNC Symbol;Acc:HGNC:616]	20.043	4.32501	9.87114e-05	0.00399398	yes	up	111.32	70.71	0.9	1031.51	1330.54	1083.5	60.9767	1148.52
ENSG00000125148	MT2A	metallothionein 2A [Source:HGNC Symbol;Acc:HGNC:7406]	12.14	3.60172	2.06812e-05	0.00137863	yes	up	113.66	165.01	181.98	1975.16	1679.97	312.61	153.55	1322.58
ENSG00000008517	IL32	interleukin 32 [Source:HGNC Symbol;Acc:HGNC:16830]	10.263	3.35943	0.0023796	0.0385778	yes	up	114.74	12.86	6.63	691.03	318.35	306.97	44.7433	438.783
ENSG00000163631	ALB	albumin [Source:HGNC Symbol;Acc:HGNC:399]	12.824	3.68079	0.00058949	0.0147252	yes	up	120.66	84.19	1.72	422.38	952.07	1451.23	68.8567	941.893
ENSG00000100911	PSME2	proteasome activator subunit 2 [Source:HGNC Symbol;Acc:HGNC:9569]	5.662	2.50123	0.00115818	0.0236999	yes	up	124.98	116.62	97.52	648.37	558.9	309.79	113.04	505.687
ENSG00000135744	AGT	angiotensinogen [Source:HGNC Symbol;Acc:HGNC:333]	20.371	4.34842	0.00164005	0.0299736	yes	up	129.74	13.66	0.25	2005.85	407	173.93	47.8833	862.26
ENSG00000100097	LGALS1	galectin 1 [Source:HGNC Symbol;Acc:HGNC:6561]	5.405	2.43422	0.00285375	0.0435707	yes	up	137.86	60.72	125.43	627.65	526.57	345.06	108.003	499.76
ENSG00000130066	SAT1	spermidine/spermine N1-acetyltransferase 1 [Source:HGNC Symbol;Acc:HGNC:10540]	6.664	2.73648	0.00269938	0.0417978	yes	up	142.52	65.78	100.02	135.2	419.52	1496.08	102.773	683.6
ENSG00000130208	APOC1	apolipoprotein C1 [Source:HGNC Symbol;Acc:HGNC:607]	8.056	3.01015	0.00062855	0.0152773	yes	up	158.05	76.7	42.51	867.01	651.89	417.83	92.42	645.577
ENSG00000181019	NQO1	NAD(P)H quinone dehydrogenase 1 [Source:HGNC Symbol;Acc:HGNC:2874]	14.24	3.83186	2.21299e-05	0.00142217	yes	up	178.23	75.34	21.08	1238.11	1238.53	992.34	91.55	1156.33
ENSG00000176153	GPX2	glutathione peroxidase 2 [Source:HGNC Symbol;Acc:HGNC:4554]	17.267	4.10991	0.00138472	0.0266444	yes	up	218.24	29.11	1.14	2568.34	1060.95	439.42	82.83	1356.24
ENSG00000101439	CST3	cystatin C [Source:HGNC Symbol;Acc:HGNC:2475]	7.375	2.88262	0.000846793	0.0189015	yes	up	234.55	154.1	206.09	1819.11	1069.65	413.11	198.247	1100.62
ENSG00000125730	C3	complement C3 [Source:HGNC Symbol;Acc:HGNC:1318]	14.725	3.88023	0.00187455	0.032738	yes	up	263.55	21.2	5.66	2630.38	719.41	336.48	96.8033	1228.76
ENSG00000091513	TF	transferrin [Source:HGNC Symbol;Acc:HGNC:11740]	15.085	3.91501	0.000550403	0.014075	yes	up	270.43	151.89	0.68	2461.01	2943.88	1014.61	141	2139.83
ENSG00000111057	KRT18	keratin 18 [Source:HGNC Symbol;Acc:HGNC:6430]	6.803	2.7661	0.00135998	0.0262619	yes	up	289.82	112.98	115.33	1240.24	1427.62	560.28	172.71	1076.05
ENSG00000170421	KRT8	keratin 8 [Source:HGNC Symbol;Acc:HGNC:6446]	7.173	2.84263	0.00113303	0.0234044	yes	up	437	161.04	183.26	2071.41	2093.37	859.75	260.433	1674.84
ENSG00000158874	APOA2	apolipoprotein A2 [Source:HGNC Symbol;Acc:HGNC:601]	35.539	5.15135	3.887e-06	0.000424655	yes	up	474.83	343.36	3.82	8720.45	12544.8	5822.09	274.003	9029.12
ENSG00000118137	APOA1	apolipoprotein A1 [Source:HGNC Symbol;Acc:HGNC:600]	18.152	4.18203	0.000806278	0.0182594	yes	up	540.18	99.32	4.09	6991.65	2473.45	1084.1	214.53	3516.4
ENSG00000130203	APOE	apolipoprotein E [Source:HGNC Symbol;Acc:HGNC:613]	9.039	3.17618	0.00193956	0.0334573	yes	up	595.74	90.05	128.29	3866.44	1527.04	1166.47	271.36	2186.65
ENSG00000237550	AC243919.1	ribosomal protein L9 pseudogene 9	8.717	3.12388	0.00194625	0.0335278	yes	up	741.41	136.36	61.07	3101.19	1988.56	3239.3	312.947	2776.35
ENSG00000197249	SERPINA1	serpin family A member 1 [Source:HGNC Symbol;Acc:HGNC:8941]	17.803	4.15405	0.00139806	0.0268222	yes	up	912.98	159.65	2.94	11751.7	4291.23	1616.08	358.523	5886.33
ENSG00000087086	FTL	ferritin light chain [Source:HGNC Symbol;Acc:HGNC:3999]	8.624	3.10827	0.000296616	0.00890526	yes	up	3027.06	1333.71	871.24	14405.1	19415.7	8649.6	1744	14156.8

## Sheet:  Rab2A  overexpression cell-2
edgeR analysis data
Gene_id	Gene name	Gene description	FC(Flag_Rab2A/Free_Flag)	Log2FC(Flag_Rab2A/Free_Flag)	Pvalue	Padjust	Significant	Regulate	NC_1	NC_2	NC_3	Rab2A_1	Rab2A_2	Rab2A_3	Free_Flag	Flag_Rab2A
ENSG00000002079	MYH16	myosin heavy chain 16 pseudogene [Source:HGNC Symbol;Acc:HGNC:31038]	53.577	5.74353	0.000101152	0.00644899	yes	up	0.02	0	0	0.87	1.09	0.62	0.00666667	0.86
ENSG00000003436	TFPI	tissue factor pathway inhibitor [Source:HGNC Symbol;Acc:HGNC:11760]	15.587	3.96226	2.11274e-06	0.000429238	yes	up	27.34	13.08	10.62	108.88	276.77	460.55	17.0133	282.067
ENSG00000005981	ASB4	ankyrin repeat and SOCS box containing 4 [Source:HGNC Symbol;Acc:HGNC:16009]	20.852	4.38215	0.00109227	0.0369853	yes	up	0	0.07	0.06	0.31	2.58	0.55	0.0433333	1.14667
ENSG00000006016	CRLF1	cytokine receptor like factor 1 [Source:HGNC Symbol;Acc:HGNC:2364]	13.974	3.80464	5.35912e-06	0.000816596	yes	up	57.35	13.49	16.93	538.84	398.12	134.24	29.2567	357.067
ENSG00000006210	CX3CL1	C-X3-C motif chemokine ligand 1 [Source:HGNC Symbol;Acc:HGNC:10647]	23.41	4.54903	1.1689e-07	7.91604e-05	yes	up	6.68	1.06	0.21	137.97	31.11	4.73	2.65	57.9367
ENSG00000006756	ARSD	arylsulfatase D [Source:HGNC Symbol;Acc:HGNC:717]	26.07	4.70433	4.38028e-05	0.00355971	yes	up	0.4	0.04	0	5.27	1.39	0.98	0.146667	2.54667
ENSG00000008323	PLEKHG6	pleckstrin homology and RhoGEF domain containing G6 [Source:HGNC Symbol;Acc:HGNC:25562]	12.078	3.59431	9.98163e-05	0.00640401	yes	up	2.96	0.37	0.04	28.18	7.33	5.42	1.12333	13.6433
ENSG00000008394	MGST1	microsomal glutathione S-transferase 1 [Source:HGNC Symbol;Acc:HGNC:7061]	5.547	2.47164	0.00157988	0.048195	yes	up	42.58	72.74	45.58	145.6	343.87	195.71	53.6333	228.393
ENSG00000008517	IL32	interleukin 32 [Source:HGNC Symbol;Acc:HGNC:16830]	9.463	3.24224	6.20671e-05	0.00454686	yes	up	114.74	12.86	6.63	691.03	318.35	306.97	44.7433	438.783
ENSG00000009694	TENM1	teneurin transmembrane protein 1 [Source:HGNC Symbol;Acc:HGNC:8117]	0.119	-3.07568	0.00128891	0.0414341	yes	down	0.06	7.97	1.42	0	0.35	0.36	3.15	0.236667
ENSG00000009724	MASP2	mannan binding lectin serine peptidase 2 [Source:HGNC Symbol;Acc:HGNC:6902]	19.356	4.27471	2.08229e-05	0.00210125	yes	up	1.3	1.07	0.27	38.68	8.76	2.09	0.88	16.51
ENSG00000010704	HFE	homeostatic iron regulator [Source:HGNC Symbol;Acc:HGNC:4886]	21.165	4.4036	0.00014992	0.00882008	yes	up	0.37	0.35	0.08	4.21	3.65	0.73	0.266667	2.86333
ENSG00000011028	MRC2	mannose receptor C type 2 [Source:HGNC Symbol;Acc:HGNC:16875]	0.167	-2.57918	0.00161717	0.048747	yes	down	28.6	6.81	15.69	0.3	0.45	8.06	17.0333	2.93667
ENSG00000012124	CD22	CD22 molecule [Source:HGNC Symbol;Acc:HGNC:1643]	29.576	4.88634	0.0011572	0.0384158	yes	up	0	0	0.26	0.86	0.33	0.26	0.0866667	0.483333
ENSG00000012171	SEMA3B	semaphorin 3B [Source:HGNC Symbol;Acc:HGNC:10724]	12.904	3.68973	7.74914e-06	0.00106376	yes	up	18	6.1	3.73	159.34	111.06	51.83	9.27667	107.41
ENSG00000012504	NR1H4	nuclear receptor subfamily 1 group H member 4 [Source:HGNC Symbol;Acc:HGNC:7967]	26.556	4.73095	6.28623e-06	0.000916616	yes	up	1.52	0.84	0	12.35	16.99	8.23	0.786667	12.5233
ENSG00000012817	KDM5D	lysine demethylase 5D [Source:HGNC Symbol;Acc:HGNC:11115]	20.077	4.32746	1.82223e-05	0.00193493	yes	up	1.2	1.02	0.2	5.14	8.21	1.73	0.806667	5.02667
ENSG00000013297	CLDN11	claudin 11 [Source:HGNC Symbol;Acc:HGNC:8514]	26.031	4.70216	5.58998e-05	0.00426954	yes	up	0.3	0.42	0	3.36	7	3.14	0.24	4.5
ENSG00000013364	MVP	major vault protein [Source:HGNC Symbol;Acc:HGNC:7531]	8.219	3.03901	0.000144139	0.00857935	yes	up	14.97	3.99	4.09	157.64	48.02	17.17	7.68333	74.2767
ENSG00000013619	MAMLD1	mastermind like domain containing 1 [Source:HGNC Symbol;Acc:HGNC:2568]	0.071	-3.82334	0.000660479	0.0259383	yes	down	1.89	3.7	2.06	0	0.23	0.22	2.55	0.15
ENSG00000015413	DPEP1	dipeptidase 1 [Source:HGNC Symbol;Acc:HGNC:3002]	9.298	3.21687	0.000493812	0.0211957	yes	up	8.07	1.56	0.87	47.8	11.39	17.94	3.5	25.71
ENSG00000015520	NPC1L1	NPC1 like intracellular cholesterol transporter 1 [Source:HGNC Symbol;Acc:HGNC:7898]	13.24	3.72684	7.62651e-05	0.00522287	yes	up	1.02	0.51	0.26	9.52	10.34	2.31	0.596667	7.39
ENSG00000016391	CHDH	choline dehydrogenase [Source:HGNC Symbol;Acc:HGNC:24288]	10.104	3.33687	4.81493e-05	0.00382123	yes	up	0.97	4.67	1.43	23.61	27.23	3.58	2.35667	18.14
ENSG00000017483	SLC38A5	solute carrier family 38 member 5 [Source:HGNC Symbol;Acc:HGNC:18070]	12.995	3.69989	9.22022e-06	0.00119062	yes	up	12.59	2.66	0.29	125.38	65.52	24.44	5.18	71.78
ENSG00000019186	CYP24A1	cytochrome P450 family 24 subfamily A member 1 [Source:HGNC Symbol;Acc:HGNC:2602]	136.308	7.09073	6.89469e-12	2.10116e-07	yes	up	0.24	0.55	0.06	3.78	60.67	26.52	0.283333	30.3233
ENSG00000019582	CD74	CD74 molecule [Source:HGNC Symbol;Acc:HGNC:1697]	15.995	3.99951	1.76642e-06	0.000398753	yes	up	26.08	3.28	0.75	375.07	78.18	27.57	10.0367	160.273
ENSG00000021355	SERPINB1	serpin family B member 1 [Source:HGNC Symbol;Acc:HGNC:3311]	6.328	2.66166	0.0012633	0.0410437	yes	up	5.79	8.35	5.44	49.82	31.75	15.51	6.52667	32.36
ENSG00000021488	SLC7A9	solute carrier family 7 member 9 [Source:HGNC Symbol;Acc:HGNC:11067]	23.688	4.5661	0.000184805	0.0100931	yes	up	0.55	0.14	0	2.76	5.85	3.39	0.23	4
ENSG00000021852	C8B	complement C8 beta chain [Source:HGNC Symbol;Acc:HGNC:1353]	35.064	5.1319	0.000150826	0.00882233	yes	up	0.08	0.03	0.02	2.22	1.06	0.81	0.0433333	1.36333
ENSG00000023839	ABCC2	ATP binding cassette subfamily C member 2 [Source:HGNC Symbol;Acc:HGNC:53]	22.345	4.48189	1.7377e-07	9.62843e-05	yes	up	1.08	4.8	0.7	8.37	71.57	28.15	2.19333	36.03
ENSG00000039537	C6	complement C6 [Source:HGNC Symbol;Acc:HGNC:1339]	71.362	6.15708	0.00139055	0.0441886	yes	up	0	0	0	0.16	0.29	0.04	0	0.163333
ENSG00000042286	AIFM2	apoptosis inducing factor mitochondria associated 2 [Source:HGNC Symbol;Acc:HGNC:21411]	8.105	3.01888	0.000157981	0.00908391	yes	up	14.87	9.66	4.52	97.41	74.26	37.92	9.68333	69.8633
ENSG00000047457	CP	ceruloplasmin [Source:HGNC Symbol;Acc:HGNC:2295]	34.435	5.1058	3.60628e-08	4.07042e-05	yes	up	1.6	2.17	0.26	9.95	53.4	24.14	1.34333	29.1633
ENSG00000048740	CELF2	CUGBP Elav-like family member 2 [Source:HGNC Symbol;Acc:HGNC:2550]	0.025	-5.30447	6.34389e-05	0.0046031	yes	down	0.07	2.74	0.89	0	0	0.05	1.23333	0.0166667
ENSG00000049089	COL9A2	collagen type IX alpha 2 chain [Source:HGNC Symbol;Acc:HGNC:2218]	7.561	2.91859	0.00160352	0.0485275	yes	up	2.32	1.3	1.35	16.25	8.49	6.19	1.65667	10.31
ENSG00000049239	H6PD	hexose-6-phosphate dehydrogenase/glucose 1-dehydrogenase [Source:HGNC Symbol;Acc:HGNC:4795]	6.262	2.64662	0.00121454	0.0398849	yes	up	1.55	2.3	1.34	12.44	5.88	4.23	1.73	7.51667
ENSG00000049759	NEDD4L	NEDD4 like E3 ubiquitin protein ligase [Source:HGNC Symbol;Acc:HGNC:7728]	7.36	2.87965	0.000294621	0.0146469	yes	up	15.4	13.93	5.8	106.5	109.05	84.69	11.71	100.08
ENSG00000055955	ITIH4	inter-alpha-trypsin inhibitor heavy chain 4 [Source:HGNC Symbol;Acc:HGNC:6169]	39.943	5.31988	3.21308e-06	0.000575991	yes	up	0.96	0.92	0.91	22.86	0.28	1.18	0.93	8.10667
ENSG00000055957	ITIH1	inter-alpha-trypsin inhibitor heavy chain 1 [Source:HGNC Symbol;Acc:HGNC:6166]	12.201	3.60894	0.000721675	0.0275257	yes	up	1.65	0.34	0.1	17.46	1.87	2.51	0.696667	7.28
ENSG00000056736	IL17RB	interleukin 17 receptor B [Source:HGNC Symbol;Acc:HGNC:18015]	6.277	2.64997	0.00162765	0.048966	yes	up	2.98	10.95	5.01	31.53	38.52	13.46	6.31333	27.8367
ENSG00000057593	F7	coagulation factor VII [Source:HGNC Symbol;Acc:HGNC:3544]	11.24	3.49054	0.000568236	0.0232755	yes	up	1.17	0.24	0	7.53	4.81	6.33	0.47	6.22333
ENSG00000058866	DGKG	diacylglycerol kinase gamma [Source:HGNC Symbol;Acc:HGNC:2853]	18.722	4.22665	0.000317216	0.0154181	yes	up	0.03	0.43	0.14	3.17	5.3	0.82	0.2	3.09667
ENSG00000059378	PARP12	poly(ADP-ribose) polymerase family member 12 [Source:HGNC Symbol;Acc:HGNC:21919]	25.373	4.66524	5.80256e-06	0.000858413	yes	up	0.83	0.35	0.02	13.8	12.72	4.37	0.4	10.2967
ENSG00000059804	SLC2A3	solute carrier family 2 member 3 [Source:HGNC Symbol;Acc:HGNC:11007]	5.876	2.55472	0.00128401	0.0414077	yes	up	3.36	16.67	3.12	5.85	88	15.09	7.71667	36.3133
ENSG00000060566	CREB3L3	cAMP responsive element binding protein 3 like 3 [Source:HGNC Symbol;Acc:HGNC:18855]	8.434	3.07624	0.00155218	0.0477321	yes	up	2.17	0.76	0.25	16.94	3.08	1.52	1.06	7.18
ENSG00000062282	DGAT2	diacylglycerol O-acyltransferase 2 [Source:HGNC Symbol;Acc:HGNC:16940]	6.613	2.72533	0.0011213	0.0374279	yes	up	5.9	4.65	4.16	39.64	30.85	12.46	4.90333	27.65
ENSG00000064601	CTSA	cathepsin A [Source:HGNC Symbol;Acc:HGNC:9251]	8.501	3.08759	0.000133908	0.00821096	yes	up	37.35	45.66	28.44	417.96	217.54	47.77	37.15	227.757
ENSG00000065308	TRAM2	translocation associated membrane protein 2 [Source:HGNC Symbol;Acc:HGNC:16855]	7.966	2.99392	0.000278917	0.0140496	yes	up	0.8	5.24	1.35	7.7	32.31	3.02	2.46333	14.3433
ENSG00000065325	GLP2R	glucagon like peptide 2 receptor [Source:HGNC Symbol;Acc:HGNC:4325]	20.174	4.33444	0.000633365	0.0250673	yes	up	0.16	0	0	5.78	0	0.03	0.0533333	1.93667
ENSG00000065361	ERBB3	erb-b2 receptor tyrosine kinase 3 [Source:HGNC Symbol;Acc:HGNC:3431]	9.633	3.26803	5.41243e-05	0.00418639	yes	up	6.73	7.66	4.91	54.8	43.7	19.63	6.43333	39.3767
ENSG00000066735	KIF26A	kinesin family member 26A [Source:HGNC Symbol;Acc:HGNC:20226]	0.107	-3.22849	0.000431248	0.0191858	yes	down	5.55	7.18	7.39	0.12	0.37	1.31	6.70667	0.6
ENSG00000066813	ACSM2B	acyl-CoA synthetase medium chain family member 2B [Source:HGNC Symbol;Acc:HGNC:30931]	11.896	3.57244	0.00100873	0.0348144	yes	up	1.02	0.26	0.07	14.47	3.33	1.59	0.45	6.46333
ENSG00000067048	DDX3Y	DEAD-box helicase 3 Y-linked [Source:HGNC Symbol;Acc:HGNC:2699]	38.581	5.2698	5.1383e-07	0.000186416	yes	up	0.15	1.07	0	1.09	23.11	5.97	0.406667	10.0567
ENSG00000067066	SP100	SP100 nuclear antigen [Source:HGNC Symbol;Acc:HGNC:11206]	14.105	3.8181	0.000470906	0.0205895	yes	up	0.19	1.1	0.26	5.28	10.29	2.57	0.516667	6.04667
ENSG00000067646	ZFY	zinc finger protein Y-linked [Source:HGNC Symbol;Acc:HGNC:12870]	18.233	4.18845	0.000753464	0.0283479	yes	up	0.02	0.21	0	0.39	1.94	0.26	0.0766667	0.863333
ENSG00000068079	IFI35	interferon induced protein 35 [Source:HGNC Symbol;Acc:HGNC:5399]	8.436	3.0766	0.000306897	0.0151093	yes	up	10.49	6	7.94	99.56	36.76	28.69	8.14333	55.0033
ENSG00000069535	MAOB	monoamine oxidase B [Source:HGNC Symbol;Acc:HGNC:6834]	17.259	4.10926	1.31204e-05	0.00149195	yes	up	1.3	1.54	0.85	24.84	20.18	4.98	1.23	16.6667
ENSG00000072071	ADGRL1	adhesion G protein-coupled receptor L1 [Source:HGNC Symbol;Acc:HGNC:20973]	0.149	-2.74233	0.000562956	0.0231839	yes	down	22.8	27.52	20.32	2.1	2.23	6.91	23.5467	3.74667
ENSG00000072832	CRMP1	collapsin response mediator protein 1 [Source:HGNC Symbol;Acc:HGNC:2365]	0.05	-4.31363	1.71849e-05	0.00185056	yes	down	15.29	7.87	8.77	0.07	0.66	1.01	10.6433	0.58
ENSG00000073067	CYP2W1	cytochrome P450 family 2 subfamily W member 1 [Source:HGNC Symbol;Acc:HGNC:20243]	21.701	4.43972	1.8058e-06	0.000404646	yes	up	4.12	1.14	0.18	47.13	23.23	7.95	1.81333	26.1033
ENSG00000073464	CLCN4	chloride voltage-gated channel 4 [Source:HGNC Symbol;Acc:HGNC:2022]	18.71	4.22575	0.00061744	0.0245967	yes	up	0.09	0.09	0.16	1.18	1.23	0.1	0.113333	0.836667
ENSG00000073849	ST6GAL1	ST6 beta-galactoside alpha-2,6-sialyltransferase 1 [Source:HGNC Symbol;Acc:HGNC:10860]	10.708	3.42058	2.74887e-05	0.00251567	yes	up	3.78	6.26	1.97	30.05	59.33	15.74	4.00333	35.04
ENSG00000074181	NOTCH3	notch receptor 3 [Source:HGNC Symbol;Acc:HGNC:7883]	0.087	-3.51794	2.42612e-05	0.00236975	yes	down	22.84	12.08	17.97	0.42	1.52	2.94	17.63	1.62667
ENSG00000074276	CDHR2	cadherin related family member 2 [Source:HGNC Symbol;Acc:HGNC:18231]	7.361	2.87996	0.00109901	0.037131	yes	up	4.33	0.91	0.03	19.8	8.93	8.2	1.75667	12.31
ENSG00000075420	FNDC3B	fibronectin type III domain containing 3B [Source:HGNC Symbol;Acc:HGNC:24670]	7.417	2.89081	0.000493253	0.0212015	yes	up	3.28	5.3	1.85	17.9	33.76	11.12	3.47667	20.9267
ENSG00000076242	MLH1	mutL homolog 1 [Source:HGNC Symbol;Acc:HGNC:7127]	36.713	5.19823	4.87944e-07	0.000179158	yes	up	0.91	1.95	0.13	9.06	50.81	7.13	0.996667	22.3333
ENSG00000076770	MBNL3	muscleblind like splicing regulator 3 [Source:HGNC Symbol;Acc:HGNC:20564]	7.919	2.9853	0.000200269	0.0107451	yes	up	0.87	8.43	0.92	6.68	45.86	6.19	3.40667	19.5767
ENSG00000078114	NEBL	nebulette [Source:HGNC Symbol;Acc:HGNC:16932]	0.099	-3.3404	0.00166824	0.0497451	yes	down	0.35	6.53	2.85	0	0.03	1.15	3.24333	0.393333
ENSG00000078898	BPIFB2	BPI fold containing family B member 2 [Source:HGNC Symbol;Acc:HGNC:16177]	12.652	3.66129	8.78142e-06	0.00117375	yes	up	31.13	6.36	0.08	274.84	166.41	55.39	12.5233	165.547
ENSG00000079337	RAPGEF3	Rap guanine nucleotide exchange factor 3 [Source:HGNC Symbol;Acc:HGNC:16629]	0.067	-3.90606	2.73603e-05	0.00251146	yes	down	24.42	0.38	0.7	0.21	0.03	2.46	8.5	0.9
ENSG00000079385	CEACAM1	CEA cell adhesion molecule 1 [Source:HGNC Symbol;Acc:HGNC:1814]	24.323	4.60424	2.90389e-07	0.000126423	yes	up	2.16	1.78	0.17	33.42	46.75	11.97	1.37	30.7133
ENSG00000079393	DUSP13	dual specificity phosphatase 13 [Source:HGNC Symbol;Acc:HGNC:19681]	10.927	3.44989	0.00106667	0.0363609	yes	up	2.14	0.48	0.3	13.91	10.67	11.49	0.973333	12.0233
ENSG00000079689	SCGN	secretagogin, EF-hand calcium binding protein [Source:HGNC Symbol;Acc:HGNC:16941]	58.325	5.86605	2.45641e-07	0.000113423	yes	up	0.57	0.73	0.04	22.64	29.59	9.05	0.446667	20.4267
ENSG00000080573	COL5A3	collagen type V alpha 3 chain [Source:HGNC Symbol;Acc:HGNC:14864]	0.011	-6.52669	0.000949936	0.0333902	yes	down	0.13	0.03	0.09	0	0	0	0.0833333	0
ENSG00000080618	CPB2	carboxypeptidase B2 [Source:HGNC Symbol;Acc:HGNC:2300]	26.135	4.70791	1.15582e-06	0.000301058	yes	up	2.24	1.05	0	33.87	37.7	15.62	1.09667	29.0633
ENSG00000081051	AFP	alpha fetoprotein [Source:HGNC Symbol;Acc:HGNC:317]	21.388	4.41876	6.86621e-07	0.000213518	yes	up	83.48	55.75	0.75	568.12	1486.74	1113.49	46.66	1056.12
ENSG00000082014	SMARCD3	SWI/SNF related, matrix associated, actin dependent regulator of chromatin, subfamily d, member 3 [Source:HGNC Symbol;Acc:HGNC:11108]	0.149	-2.75072	0.00160117	0.0486013	yes	down	40.1	21.64	31.42	0.8	2.26	11.12	31.0533	4.72667
ENSG00000083857	FAT1	FAT atypical cadherin 1 [Source:HGNC Symbol;Acc:HGNC:3595]	8.717	3.12382	9.8657e-05	0.00635639	yes	up	1.69	17.54	2.04	17.09	108.44	8.01	7.09	44.5133
ENSG00000084674	APOB	apolipoprotein B [Source:HGNC Symbol;Acc:HGNC:603]	48.355	5.59558	3.95595e-09	1.09598e-05	yes	up	1.95	18.56	0.03	38.92	653.11	45.12	6.84667	245.717
ENSG00000084734	GCKR	glucokinase regulator [Source:HGNC Symbol;Acc:HGNC:4196]	11.854	3.56724	0.000858518	0.0312585	yes	up	2.34	0.29	0	8.93	5.99	11.64	0.876667	8.85333
ENSG00000086289	EPDR1	ependymin related 1 [Source:HGNC Symbol;Acc:HGNC:17572]	7.514	2.90955	0.000561812	0.0231681	yes	up	4.32	5.99	2.79	35.5	35.54	8.23	4.36667	26.4233
ENSG00000087077	TRIP6	thyroid hormone receptor interactor 6 [Source:HGNC Symbol;Acc:HGNC:12311]	0.148	-2.75493	0.000753192	0.0283727	yes	down	87.84	46.07	51.14	0.94	2.42	23.56	61.6833	8.97333
ENSG00000087086	FTL	ferritin light chain [Source:HGNC Symbol;Acc:HGNC:3999]	8.17	3.03027	0.000511136	0.0217251	yes	up	3027.06	1333.71	871.24	14405.1	19415.7	8649.6	1744	14156.8
ENSG00000088926	F11	coagulation factor XI [Source:HGNC Symbol;Acc:HGNC:3529]	12.946	3.69442	0.000486834	0.0210146	yes	up	0.83	0.59	0	5.32	6.13	3.51	0.473333	4.98667
ENSG00000088992	TESC	tescalcin [Source:HGNC Symbol;Acc:HGNC:26065]	10.272	3.36058	3.60802e-05	0.00305429	yes	up	21.43	14.83	25.56	308.83	104.7	31.83	20.6067	148.453
ENSG00000089127	OAS1	2'-5'-oligoadenylate synthetase 1 [Source:HGNC Symbol;Acc:HGNC:8086]	11.8	3.56069	0.000395951	0.0180099	yes	up	3.74	1.2	0.18	17.66	11.85	3.73	1.70667	11.08
ENSG00000089327	FXYD5	FXYD domain containing ion transport regulator 5 [Source:HGNC Symbol;Acc:HGNC:4029]	0.119	-3.06813	0.000370308	0.0171768	yes	down	129.31	57.52	80.03	1.59	2.71	26.56	88.9533	10.2867
ENSG00000090006	LTBP4	latent transforming growth factor beta binding protein 4 [Source:HGNC Symbol;Acc:HGNC:6717]	0.154	-2.69952	0.000892557	0.0321141	yes	down	52.49	33.31	42.69	2.5	3.15	18	42.83	7.88333
ENSG00000090339	ICAM1	intercellular adhesion molecule 1 [Source:HGNC Symbol;Acc:HGNC:5344]	11.592	3.53501	1.53003e-05	0.00168331	yes	up	16.38	3.04	0.34	117.75	95.22	42.5	6.58667	85.1567
ENSG00000090382	LYZ	lysozyme [Source:HGNC Symbol;Acc:HGNC:6740]	27.455	4.779	9.33574e-08	7.48702e-05	yes	up	66.23	46.12	0.71	602.91	1407.77	1169.36	37.6867	1060.01
ENSG00000091262	ABCC6	ATP binding cassette subfamily C member 6 [Source:HGNC Symbol;Acc:HGNC:57]	11.764	3.55635	4.90411e-05	0.00388189	yes	up	4.41	5.76	3.55	47.18	44.94	14.42	4.57333	35.5133
ENSG00000091513	TF	transferrin [Source:HGNC Symbol;Acc:HGNC:11740]	14.074	3.81492	1.40282e-05	0.00156597	yes	up	270.43	151.89	0.68	2461.01	2943.88	1014.61	141	2139.83
ENSG00000091583	APOH	apolipoprotein H [Source:HGNC Symbol;Acc:HGNC:616]	19.033	4.25042	1.05982e-06	0.000283315	yes	up	111.32	70.71	0.9	1031.51	1330.54	1083.5	60.9767	1148.52
ENSG00000092758	COL9A3	collagen type IX alpha 3 chain [Source:HGNC Symbol;Acc:HGNC:2219]	8.255	3.0453	0.000145182	0.0086246	yes	up	23.66	19.05	21.11	122.04	91.51	54.97	21.2733	89.5067
ENSG00000092929	UNC13D	unc-13 homolog D [Source:HGNC Symbol;Acc:HGNC:23147]	11.173	3.48196	7.95126e-05	0.00542091	yes	up	5.05	3.56	4.22	29.02	13.58	6.95	4.27667	16.5167
ENSG00000095261	PSMD5	proteasome 26S subunit, non-ATPase 5 [Source:HGNC Symbol;Acc:HGNC:9563]	20.431	4.35268	2.27093e-05	0.00225428	yes	up	0.29	5.26	0.04	3.45	32.93	3.25	1.86333	13.21
ENSG00000095539	SEMA4G	semaphorin 4G [Source:HGNC Symbol;Acc:HGNC:10735]	6.885	2.78348	0.000446751	0.0197315	yes	up	11.51	8.51	7.35	86.09	49.02	11.14	9.12333	48.75
ENSG00000095752	IL11	interleukin 11 [Source:HGNC Symbol;Acc:HGNC:5966]	8.525	3.09176	0.000586617	0.0238362	yes	up	5.61	0.46	1.31	16.72	27.82	32.26	2.46	25.6
ENSG00000095932	SMIM24	small integral membrane protein 24 [Source:HGNC Symbol;Acc:HGNC:37244]	8.264	3.04691	0.00135995	0.0433974	yes	up	9.13	2.73	4.57	59.88	22.19	7.59	5.47667	29.8867
ENSG00000096088	PGC	progastricsin [Source:HGNC Symbol;Acc:HGNC:8890]	20.901	4.38547	6.92784e-07	0.000213258	yes	up	152.16	3.51	0.11	2916.24	142.13	122.26	51.9267	1060.21
ENSG00000099377	HSD3B7	hydroxy-delta-5-steroid dehydrogenase, 3 beta- and steroid delta-isomerase 7 [Source:HGNC Symbol;Acc:HGNC:18324]	16.758	4.0668	1.26602e-06	0.000321518	yes	up	11.31	3.37	2.09	167.6	65.54	18.58	5.59	83.9067
ENSG00000099399	MAGEB2	MAGE family member B2 [Source:HGNC Symbol;Acc:HGNC:6809]	0.082	-3.60607	0.00107826	0.036633	yes	down	4.17	9.55	10.34	0.04	0.24	1.22	8.02	0.5
ENSG00000099725	PRKY	protein kinase Y-linked (pseudogene) [Source:HGNC Symbol;Acc:HGNC:9444]	22.171	4.47058	0.000523883	0.0221127	yes	up	0.01	0.07	0	0.34	1.07	1.14	0.0266667	0.85
ENSG00000099812	MISP	mitotic spindle positioning [Source:HGNC Symbol;Acc:HGNC:27000]	10.51	3.3937	0.00035626	0.0166774	yes	up	1.94	0.93	0.06	14.55	11.04	3.67	0.976667	9.75333
ENSG00000099937	SERPIND1	serpin family D member 1 [Source:HGNC Symbol;Acc:HGNC:4838]	18.01	4.17073	7.48576e-07	0.000221484	yes	up	11.42	5.65	0.06	142.98	106.26	46.15	5.71	98.4633
ENSG00000099994	SUSD2	sushi domain containing 2 [Source:HGNC Symbol;Acc:HGNC:30667]	12.502	3.64404	7.47375e-05	0.005153	yes	up	2.03	1.03	0.33	13.96	24.12	4.83	1.13	14.3033
ENSG00000099998	GGT5	gamma-glutamyltransferase 5 [Source:HGNC Symbol;Acc:HGNC:4260]	12.629	3.65867	0.000991545	0.0344554	yes	up	0.85	0.14	0.06	2.09	8.58	4.95	0.35	5.20667
ENSG00000100079	LGALS2	galectin 2 [Source:HGNC Symbol;Acc:HGNC:6562]	18.712	4.22587	0.000139125	0.00837911	yes	up	3.49	0.88	0.12	51.49	11.46	14.76	1.49667	25.9033
ENSG00000100181	TPTEP1	TPTE pseudogene 1 [Source:HGNC Symbol;Acc:HGNC:43648]	0.076	-3.71885	0.00151372	0.046833	yes	down	3.08	5.1	1.87	0	0.46	0.3	3.35	0.253333
ENSG00000100234	TIMP3	TIMP metallopeptidase inhibitor 3 [Source:HGNC Symbol;Acc:HGNC:11822]	7.426	2.89259	0.000271756	0.0138029	yes	up	8.96	9.36	5.97	86.51	30.32	13.58	8.09667	43.47
ENSG00000100321	SYNGR1	synaptogyrin 1 [Source:HGNC Symbol;Acc:HGNC:11498]	0.151	-2.72486	0.000690888	0.0266517	yes	down	77.28	53.55	94.22	3.72	3.1	26.44	75.0167	11.0867
ENSG00000100342	APOL1	apolipoprotein L1 [Source:HGNC Symbol;Acc:HGNC:618]	33.983	5.08675	1.10038e-07	7.7986e-05	yes	up	1.31	1.62	0.12	29.12	47.29	3.03	1.01667	26.48
ENSG00000100362	PVALB	parvalbumin [Source:HGNC Symbol;Acc:HGNC:9704]	0.005	-7.54819	6.63249e-05	0.0047671	yes	down	2.99	3.2	5.76	0	0	0	3.98333	0
ENSG00000100373	UPK3A	uroplakin 3A [Source:HGNC Symbol;Acc:HGNC:12580]	14.464	3.85442	0.000704543	0.0270415	yes	up	1.05	1.34	0	11.14	6.56	5.18	0.796667	7.62667
ENSG00000100399	CHADL	chondroadherin like [Source:HGNC Symbol;Acc:HGNC:25165]	28.043	4.80955	1.93354e-05	0.00202491	yes	up	0.42	0.11	0.04	16.04	2.97	2.27	0.19	7.09333
ENSG00000100628	ASB2	ankyrin repeat and SOCS box containing 2 [Source:HGNC Symbol;Acc:HGNC:16012]	19.151	4.25932	0.000207965	0.0110222	yes	up	0.33	0.2	0.18	2.62	10.02	1.1	0.236667	4.58
ENSG00000100665	SERPINA4	serpin family A member 4 [Source:HGNC Symbol;Acc:HGNC:8948]	17.513	4.13034	3.4297e-06	0.000593865	yes	up	6.03	0.77	0.11	89.25	15.56	9.44	2.30333	38.0833
ENSG00000100867	DHRS2	dehydrogenase/reductase 2 [Source:HGNC Symbol;Acc:HGNC:18349]	25.21	4.65594	2.47002e-07	0.000112349	yes	up	94.44	84.38	7.72	1044.52	2188.78	1261.46	62.18	1498.25
ENSG00000100906	NFKBIA	NFKB inhibitor alpha [Source:HGNC Symbol;Acc:HGNC:7797]	7.915	2.98458	0.000187821	0.0101667	yes	up	48.8	20.7	13.85	386.48	104.54	59.79	27.7833	183.603
ENSG00000100968	NFATC4	nuclear factor of activated T cells 4 [Source:HGNC Symbol;Acc:HGNC:7778]	0.149	-2.74417	0.00150715	0.0467248	yes	down	23.42	15.67	18.19	0.3	0.84	7.58	19.0933	2.90667
ENSG00000101049	SGK2	serum/glucocorticoid regulated kinase 2 [Source:HGNC Symbol;Acc:HGNC:13900]	28.457	4.83073	5.65367e-07	0.00019359	yes	up	0.88	1.14	0.09	31.08	24.23	1.85	0.703333	19.0533
ENSG00000101076	HNF4A	hepatocyte nuclear factor 4 alpha [Source:HGNC Symbol;Acc:HGNC:5024]	17.275	4.11064	9.98462e-07	0.00027168	yes	up	5.6	4.45	0.02	69.97	69.25	15.02	3.35667	51.4133
ENSG00000101082	SLA2	Src like adaptor 2 [Source:HGNC Symbol;Acc:HGNC:17329]	17.235	4.1073	0.000389227	0.0178104	yes	up	0.33	0.66	0.04	7.52	5.98	2.72	0.343333	5.40667
ENSG00000101098	RIMS4	regulating synaptic membrane exocytosis 4 [Source:HGNC Symbol;Acc:HGNC:16183]	0.129	-2.95394	0.000390688	0.0178504	yes	down	16.34	14.92	20.91	0.24	0.95	4.56	17.39	1.91667
ENSG00000101160	CTSZ	cathepsin Z [Source:HGNC Symbol;Acc:HGNC:2547]	0.066	-3.91828	0.000153832	0.00892957	yes	down	17.7	16.82	13.03	0.49	0.9	1.35	15.85	0.913333
ENSG00000101194	SLC17A9	solute carrier family 17 member 9 [Source:HGNC Symbol;Acc:HGNC:16192]	21.856	4.44993	2.03839e-07	0.000105288	yes	up	4.5	2.6	0.35	57.39	75.38	28.24	2.48333	53.67
ENSG00000101210	EEF1A2	eukaryotic translation elongation factor 1 alpha 2 [Source:HGNC Symbol;Acc:HGNC:3192]	0.107	-3.22619	8.15223e-05	0.00550863	yes	down	622.99	181.25	426	18.26	7.33	100.79	410.08	42.1267
ENSG00000101311	FERMT1	fermitin family member 1 [Source:HGNC Symbol;Acc:HGNC:15889]	17.424	4.12302	2.66129e-05	0.00247265	yes	up	0.28	1.29	0.26	3.53	20.12	1.53	0.61	8.39333
ENSG00000101335	MYL9	myosin light chain 9 [Source:HGNC Symbol;Acc:HGNC:15754]	31.312	4.96866	2.46613e-06	0.000478696	yes	up	0.82	0.97	0.04	24.58	18.69	2.66	0.61	15.31
ENSG00000101384	JAG1	jagged canonical Notch ligand 1 [Source:HGNC Symbol;Acc:HGNC:6188]	15.435	3.94809	3.32118e-06	0.000588448	yes	up	1.13	3.23	1.08	5.17	33.02	29.13	1.81333	22.44
ENSG00000101439	CST3	cystatin C [Source:HGNC Symbol;Acc:HGNC:2475]	6.973	2.80186	0.000524	0.022087	yes	up	234.55	154.1	206.09	1819.11	1069.65	413.11	198.247	1100.62
ENSG00000102048	ASB9	ankyrin repeat and SOCS box containing 9 [Source:HGNC Symbol;Acc:HGNC:17184]	23.237	4.53835	0.000114978	0.007195	yes	up	0.1	0.88	0.59	8.79	3.76	2.12	0.523333	4.89
ENSG00000102854	MSLN	mesothelin [Source:HGNC Symbol;Acc:HGNC:7371]	20.02	4.32334	0.000118689	0.00739683	yes	up	0.58	0.07	0.02	11.4	0.96	1.2	0.223333	4.52
ENSG00000102934	PLLP	plasmolipin [Source:HGNC Symbol;Acc:HGNC:18553]	10.34	3.37017	3.38169e-05	0.0029361	yes	up	19.63	7.09	7.1	195.96	94.93	40.1	11.2733	110.33
ENSG00000103174	NAGPA	N-acetylglucosamine-1-phosphodiester alpha-N-acetylglucosaminidase [Source:HGNC Symbol;Acc:HGNC:17378]	7.418	2.891	0.000331442	0.0159066	yes	up	9.33	11.53	9.88	102.3	43.22	10.02	10.2467	51.8467
ENSG00000103381	CPPED1	calcineurin like phosphoesterase domain containing 1 [Source:HGNC Symbol;Acc:HGNC:25632]	9.715	3.28021	5.56297e-05	0.00427032	yes	up	3.67	5.27	2.18	37.12	55.71	21.93	3.70667	38.2533
ENSG00000103460	TOX3	TOX high mobility group box family member 3 [Source:HGNC Symbol;Acc:HGNC:11972]	20.54	4.3604	3.78236e-05	0.00317541	yes	up	0.51	0.81	0.01	2.67	12.45	2.74	0.443333	5.95333
ENSG00000103490	PYCARD	PYD and CARD domain containing [Source:HGNC Symbol;Acc:HGNC:16608]	10.538	3.39756	0.00142612	0.0448051	yes	up	4.62	0.14	0.21	32.37	8.07	11.5	1.65667	17.3133
ENSG00000103546	SLC6A2	solute carrier family 6 member 2 [Source:HGNC Symbol;Acc:HGNC:11048]	71.362	6.15708	0.00139055	0.0441886	yes	up	0	0	0	0.17	0.15	0.04	0	0.12
ENSG00000103888	CEMIP	cell migration inducing hyaluronidase 1 [Source:HGNC Symbol;Acc:HGNC:29213]	30.87	4.94813	2.84589e-07	0.000125694	yes	up	0.12	1.52	0.1	3.99	21.95	1.41	0.58	9.11667
ENSG00000104055	TGM5	transglutaminase 5 [Source:HGNC Symbol;Acc:HGNC:11781]	196.318	7.61705	2.85741e-05	0.00258397	yes	up	0	0	0	0.83	0.79	0.12	0	0.58
ENSG00000104332	SFRP1	secreted frizzled related protein 1 [Source:HGNC Symbol;Acc:HGNC:10776]	0.025	-5.30169	3.5118e-05	0.00300624	yes	down	0.29	3.37	2.28	0.01	0.03	0.05	1.98	0.03
ENSG00000104432	IL7	interleukin 7 [Source:HGNC Symbol;Acc:HGNC:6023]	24.007	4.58538	0.00100089	0.0346616	yes	up	0	0.18	0	1.6	1.98	1.13	0.06	1.57
ENSG00000104435	STMN2	stathmin 2 [Source:HGNC Symbol;Acc:HGNC:10577]	0.046	-4.44021	0.000120977	0.00752403	yes	down	3.37	10.8	7.06	0	0.12	0.62	7.07667	0.246667
ENSG00000104518	GSDMD	gasdermin D [Source:HGNC Symbol;Acc:HGNC:25697]	20.461	4.35478	2.21461e-06	0.000438248	yes	up	6.24	2.11	0.09	70.72	36.46	19.16	2.81333	42.1133
ENSG00000104537	ANXA13	annexin A13 [Source:HGNC Symbol;Acc:HGNC:536]	401.053	8.64765	1.24783e-06	0.00031956	yes	up	0	0	0	3.47	0.24	0.26	0	1.32333
ENSG00000104635	SLC39A14	solute carrier family 39 member 14 [Source:HGNC Symbol;Acc:HGNC:20858]	7.191	2.84612	0.000384877	0.017691	yes	up	13.57	35.29	11.27	94.69	159.19	62.42	20.0433	105.433
ENSG00000104689	TNFRSF10A	TNF receptor superfamily member 10a [Source:HGNC Symbol;Acc:HGNC:11904]	14.127	3.82041	0.000228554	0.0119471	yes	up	1.02	0.26	0	7.58	9.58	3.44	0.426667	6.86667
ENSG00000104760	FGL1	fibrinogen like 1 [Source:HGNC Symbol;Acc:HGNC:3695]	24.685	4.62556	1.17568e-07	7.7889e-05	yes	up	4.98	5.16	0.3	59.95	102.19	79.07	3.48	80.4033
ENSG00000104818	CGB2	chorionic gonadotropin subunit beta 2 [Source:HGNC Symbol;Acc:HGNC:16722]	0.01	-6.63329	0.000700622	0.0269249	yes	down	0.72	0.76	2.85	0	0	0	1.44333	0
ENSG00000104833	TUBB4A	tubulin beta 4A class IVa [Source:HGNC Symbol;Acc:HGNC:20774]	0.08	-3.64636	4.58059e-05	0.00368321	yes	down	28.02	35.7	55	1.3	1.61	5.5	39.5733	2.80333
ENSG00000104967	NOVA2	NOVA alternative splicing regulator 2 [Source:HGNC Symbol;Acc:HGNC:7887]	0.072	-3.8018	0.000220109	0.0115852	yes	down	2.76	2.22	2.44	0.09	0.04	0.4	2.47333	0.176667
ENSG00000105048	TNNT1	troponin T1, slow skeletal type [Source:HGNC Symbol;Acc:HGNC:11948]	0.167	-2.58501	0.00127122	0.0412131	yes	down	200.08	64.14	156.24	5.22	4.71	63.1	140.153	24.3433
ENSG00000105255	FSD1	fibronectin type III and SPRY domain containing 1 [Source:HGNC Symbol;Acc:HGNC:13745]	0.169	-2.56504	0.00157925	0.048224	yes	down	81.23	30.41	48.73	1.66	1.52	24.62	53.4567	9.26667
ENSG00000105398	SULT2A1	sulfotransferase family 2A member 1 [Source:HGNC Symbol;Acc:HGNC:11458]	16.944	4.08274	4.61907e-06	0.000733158	yes	up	2.91	4.98	0.71	34.47	40.22	40.41	2.86667	38.3667
ENSG00000105409	ATP1A3	ATPase Na+/K+ transporting subunit alpha 3 [Source:HGNC Symbol;Acc:HGNC:801]	0.12	-3.06021	0.000397376	0.0180477	yes	down	24.27	11.34	13.74	0.35	0.65	4.8	16.45	1.93333
ENSG00000105550	FGF21	fibroblast growth factor 21 [Source:HGNC Symbol;Acc:HGNC:3678]	0.035	-4.81977	4.44759e-05	0.00360479	yes	down	25.02	0.06	0.04	0	0	1.05	8.37333	0.35
ENSG00000105697	HAMP	hepcidin antimicrobial peptide [Source:HGNC Symbol;Acc:HGNC:15598]	14.752	3.8828	0.000375878	0.0173559	yes	up	8.95	0	0	53.53	21.15	80.49	2.98333	51.7233
ENSG00000105707	HPN	hepsin [Source:HGNC Symbol;Acc:HGNC:5155]	8.033	3.00587	0.000249711	0.0128764	yes	up	19.33	2.11	0.13	102.63	22.6	39.14	7.19	54.79
ENSG00000105852	PON3	paraoxonase 3 [Source:HGNC Symbol;Acc:HGNC:9206]	17.666	4.14289	3.92236e-05	0.0032749	yes	up	2.43	1.21	0	25.43	18.44	21.38	1.21333	21.75
ENSG00000106031	HOXA13	homeobox A13 [Source:HGNC Symbol;Acc:HGNC:5102]	0.068	-3.88208	0.00033391	0.0159247	yes	down	0.19	9.02	2.82	0.01	0.25	0.26	4.01	0.173333
ENSG00000106034	CPED1	cadherin like and PC-esterase domain containing 1 [Source:HGNC Symbol;Acc:HGNC:26159]	20.906	4.38584	1.23328e-05	0.00143451	yes	up	0.89	0.97	0.54	2.64	22.77	9.95	0.8	11.7867
ENSG00000106278	PTPRZ1	protein tyrosine phosphatase receptor type Z1 [Source:HGNC Symbol;Acc:HGNC:9685]	0.04	-4.63277	0.00111778	0.0375159	yes	down	0.03	1.39	0.48	0	0	0.02	0.633333	0.00666667
ENSG00000106327	TFR2	transferrin receptor 2 [Source:HGNC Symbol;Acc:HGNC:11762]	11.149	3.47886	4.16515e-05	0.00343062	yes	up	6.6	0.7	0.06	61.23	9.2	8.59	2.45333	26.34
ENSG00000106351	AGFG2	ArfGAP with FG repeats 2 [Source:HGNC Symbol;Acc:HGNC:5177]	7.614	2.92871	0.000235286	0.0122361	yes	up	24.37	9.69	7.77	200.25	66.52	19.92	13.9433	95.5633
ENSG00000106366	SERPINE1	serpin family E member 1 [Source:HGNC Symbol;Acc:HGNC:8583]	7.896	2.98115	0.000186723	0.0101614	yes	up	15.94	10.38	0.22	40.98	110.57	68.95	8.84667	73.5
ENSG00000106384	MOGAT3	monoacylglycerol O-acyltransferase 3 [Source:HGNC Symbol;Acc:HGNC:23249]	22.8	4.51099	6.89672e-05	0.00488785	yes	up	0.65	0.25	0	9.12	7.55	6.36	0.3	7.67667
ENSG00000106484	MEST	mesoderm specific transcript [Source:HGNC Symbol;Acc:HGNC:7028]	24.974	4.64234	1.18805e-05	0.00140879	yes	up	0.6	0.79	0	4.38	23.53	4.52	0.463333	10.81
ENSG00000106538	RARRES2	retinoic acid receptor responder 2 [Source:HGNC Symbol;Acc:HGNC:9868]	15.208	3.92681	2.48301e-06	0.000475911	yes	up	100.35	16.39	0.64	1198.57	255.33	286.91	39.1267	580.27
ENSG00000106541	AGR2	anterior gradient 2, protein disulphide isomerase family member [Source:HGNC Symbol;Acc:HGNC:328]	47.876	5.58124	2.15586e-05	0.00216831	yes	up	0.1	0.16	0.09	2.44	9.4	3.9	0.116667	5.24667
ENSG00000106804	C5	complement C5 [Source:HGNC Symbol;Acc:HGNC:1331]	28.676	4.84178	1.79555e-07	9.77134e-05	yes	up	0.43	1.13	0.19	2.92	26.71	21.25	0.583333	16.96
ENSG00000106853	PTGR1	prostaglandin reductase 1 [Source:HGNC Symbol;Acc:HGNC:18429]	14.367	3.84469	7.95256e-06	0.00108679	yes	up	8.56	4.52	0.21	44.43	78.05	71.84	4.43	64.7733
ENSG00000106927	AMBP	alpha-1-microglobulin/bikunin precursor [Source:HGNC Symbol;Acc:HGNC:453]	11.11	3.47373	5.3418e-05	0.00416346	yes	up	509.04	72.61	2.5	4113.98	1588.43	1013.25	194.717	2238.55
ENSG00000107104	KANK1	KN motif and ankyrin repeat domains 1 [Source:HGNC Symbol;Acc:HGNC:19309]	6.072	2.60225	0.00128214	0.041391	yes	up	5.24	10.24	5.02	17.33	40.62	18.87	6.83333	25.6067
ENSG00000107159	CA9	carbonic anhydrase 9 [Source:HGNC Symbol;Acc:HGNC:1383]	16.276	4.0247	0.00145826	0.0454866	yes	up	0.49	0.34	0.13	0.43	6.13	2.4	0.32	2.98667
ENSG00000107742	SPOCK2	SPARC (osteonectin), cwcv and kazal like domains proteoglycan 2 [Source:HGNC Symbol;Acc:HGNC:13564]	9.213	3.20368	6.94787e-05	0.00491267	yes	up	20.47	3.34	0.3	118.03	88.48	35.88	8.03667	80.7967
ENSG00000107984	DKK1	dickkopf WNT signaling pathway inhibitor 1 [Source:HGNC Symbol;Acc:HGNC:2891]	9.125	3.18978	0.00106424	0.0363187	yes	up	0.92	6.68	3.29	7.46	21.57	13.41	3.63	14.1467
ENSG00000108244	KRT23	keratin 23 [Source:HGNC Symbol;Acc:HGNC:6438]	66.435	6.05388	5.35351e-10	2.03935e-06	yes	up	1.34	1.64	0.06	32	84.04	68.61	1.01333	61.55
ENSG00000108375	RNF43	ring finger protein 43 [Source:HGNC Symbol;Acc:HGNC:18505]	8.541	3.09438	0.000435522	0.0193477	yes	up	0.85	3.77	1.15	9.8	22.8	2.8	1.92333	11.8
ENSG00000108821	COL1A1	collagen type I alpha 1 chain [Source:HGNC Symbol;Acc:HGNC:2197]	0.118	-3.08459	0.00100699	0.0347937	yes	down	9.43	13.76	10.28	0.57	0.54	2.96	11.1567	1.35667
ENSG00000108846	ABCC3	ATP binding cassette subfamily C member 3 [Source:HGNC Symbol;Acc:HGNC:54]	10	3.32194	0.000151167	0.00880843	yes	up	3.45	2.11	0.01	26.64	35.66	18.24	1.85667	26.8467
ENSG00000108852	MPP2	membrane palmitoylated protein 2 [Source:HGNC Symbol;Acc:HGNC:7220]	0.155	-2.69048	0.000816112	0.0301102	yes	down	32.48	27.9	34.24	0.78	1.36	10.87	31.54	4.33667
ENSG00000108924	HLF	HLF transcription factor, PAR bZIP family member [Source:HGNC Symbol;Acc:HGNC:4977]	19.707	4.30063	9.86681e-07	0.000270893	yes	up	1.4	2.86	0.24	10.03	49.62	21.3	1.5	26.9833
ENSG00000108950	FAM20A	FAM20A golgi associated secretory pathway pseudokinase [Source:HGNC Symbol;Acc:HGNC:23015]	15.342	3.93939	2.57677e-05	0.00244632	yes	up	1.84	0.45	0.15	31.82	2.03	1.78	0.813333	11.8767
ENSG00000108960	MMD	monocyte to macrophage differentiation associated [Source:HGNC Symbol;Acc:HGNC:7153]	6.248	2.64341	0.00107351	0.0365533	yes	up	8.04	17.98	22.52	29.63	81.23	53.13	16.18	54.6633
ENSG00000109072	VTN	vitronectin [Source:HGNC Symbol;Acc:HGNC:12724]	10.666	3.41499	2.7206e-05	0.00250485	yes	up	28.22	2.85	0.1	243.83	70.47	22.62	10.39	112.307
ENSG00000109181	UGT2B10	UDP glucuronosyltransferase family 2 member B10 [Source:HGNC Symbol;Acc:HGNC:12544]	48.261	5.59277	8.65852e-08	7.32968e-05	yes	up	0.32	1.27	0.03	4.97	28.89	14.64	0.54	16.1667
ENSG00000109205	ODAM	odontogenic, ameloblast associated [Source:HGNC Symbol;Acc:HGNC:26043]	6.937	2.79424	0.00135355	0.0432837	yes	up	19.63	3.04	0.16	116.28	21.64	22.04	7.61	53.32
ENSG00000109321	AREG	amphiregulin [Source:HGNC Symbol;Acc:HGNC:651]	15.939	3.99449	5.76181e-05	0.00433559	yes	up	3.04	0.76	0.76	9.47	18.02	51.3	1.52	26.2633
ENSG00000109667	SLC2A9	solute carrier family 2 member 9 [Source:HGNC Symbol;Acc:HGNC:13446]	19.278	4.26889	1.55415e-05	0.00170369	yes	up	1.52	1.33	0.17	13.18	23.03	11.74	1.00667	15.9833
ENSG00000109758	HGFAC	HGF activator [Source:HGNC Symbol;Acc:HGNC:4894]	11.943	3.57807	0.00142051	0.044721	yes	up	0.81	0.2	0.03	3.41	3.96	5.82	0.346667	4.39667
ENSG00000109814	UGDH	UDP-glucose 6-dehydrogenase [Source:HGNC Symbol;Acc:HGNC:12525]	14.823	3.88978	2.84135e-06	0.000524789	yes	up	6.34	25.76	5.56	42.2	235.7	77.68	12.5533	118.527
ENSG00000109861	CTSC	cathepsin C [Source:HGNC Symbol;Acc:HGNC:2528]	5.747	2.52274	0.00128033	0.0413764	yes	up	18.99	33.39	20.28	106.97	116.18	70.22	24.22	97.79
ENSG00000109956	B3GAT1	beta-1,3-glucuronyltransferase 1 [Source:HGNC Symbol;Acc:HGNC:921]	0.034	-4.88365	0.000604526	0.0243689	yes	down	0.72	0.16	0.43	0	0	0.03	0.436667	0.01
ENSG00000110042	DTX4	deltex E3 ubiquitin ligase 4 [Source:HGNC Symbol;Acc:HGNC:29151]	10.29	3.36314	0.000765048	0.0287128	yes	up	0.52	0.38	0.07	3.72	4.42	1.04	0.323333	3.06
ENSG00000110092	CCND1	cyclin D1 [Source:HGNC Symbol;Acc:HGNC:1582]	9.491	3.24651	5.89687e-05	0.00439382	yes	up	4.2	12.2	4.05	34.61	78.99	14.31	6.81667	42.6367
ENSG00000110169	HPX	hemopexin [Source:HGNC Symbol;Acc:HGNC:5171]	39.871	5.31726	7.78303e-09	1.97657e-05	yes	up	4.8	0.84	0.27	177.85	13.46	6.89	1.97	66.0667
ENSG00000110243	APOA5	apolipoprotein A5 [Source:HGNC Symbol;Acc:HGNC:17288]	27.823	4.79819	8.14072e-07	0.000236275	yes	up	2.19	0.54	0.12	58.8	10.04	3.97	0.95	24.27
ENSG00000110244	APOA4	apolipoprotein A4 [Source:HGNC Symbol;Acc:HGNC:602]	10.339	3.37008	0.000977652	0.0340892	yes	up	2.41	0.61	0.21	22.65	5.92	1.49	1.07667	10.02
ENSG00000110245	APOC3	apolipoprotein C3 [Source:HGNC Symbol;Acc:HGNC:610]	14.307	3.83867	2.85204e-05	0.00258678	yes	up	21.77	6.35	0.43	253.26	92.41	59.67	9.51667	135.113
ENSG00000110651	CD81	CD81 molecule [Source:HGNC Symbol;Acc:HGNC:1701]	0.153	-2.70603	0.000603797	0.0243718	yes	down	192.4	194.19	194.16	3.96	14.31	59.67	193.583	25.98
ENSG00000110777	POU2AF1	POU class 2 homeobox associating factor 1 [Source:HGNC Symbol;Acc:HGNC:9211]	19.608	4.29336	0.000515518	0.0218503	yes	up	0.81	0	0.03	5.92	2.29	0.23	0.28	2.81333
ENSG00000111057	KRT18	keratin 18 [Source:HGNC Symbol;Acc:HGNC:6430]	6.429	2.68456	0.00101747	0.0350763	yes	up	289.82	112.98	115.33	1240.24	1427.62	560.28	172.71	1076.05
ENSG00000111058	ACSS3	acyl-CoA synthetase short chain family member 3 [Source:HGNC Symbol;Acc:HGNC:24723]	6.816	2.76884	0.00093167	0.033169	yes	up	3.38	4.29	2.81	14.65	25.35	20.87	3.49333	20.29
ENSG00000111077	TNS2	tensin 2 [Source:HGNC Symbol;Acc:HGNC:19737]	8.762	3.13118	0.000834717	0.0305745	yes	up	3.28	1.59	0.76	10.59	14.16	3.18	1.87667	9.31
ENSG00000111181	SLC6A12	solute carrier family 6 member 12 [Source:HGNC Symbol;Acc:HGNC:11045]	8.298	3.05279	0.000140574	0.00843308	yes	up	25.07	0.48	0.41	149.66	2.4	1.38	8.65333	51.1467
ENSG00000111321	LTBR	lymphotoxin beta receptor [Source:HGNC Symbol;Acc:HGNC:6718]	15.515	3.95563	7.7131e-06	0.00106361	yes	up	6.26	1.02	0.17	56.81	38.98	12.11	2.48333	35.9667
ENSG00000111339	ART4	ADP-ribosyltransferase 4 (Dombrock blood group) [Source:HGNC Symbol;Acc:HGNC:726]	30.944	4.95161	0.000174313	0.00969378	yes	up	0.01	0.08	0	0.59	3.84	1.15	0.03	1.86
ENSG00000111432	FZD10	frizzled class receptor 10 [Source:HGNC Symbol;Acc:HGNC:4039]	0.006	-7.2841	3.02533e-06	0.000545545	yes	down	0.44	2.91	1.54	0	0.02	0	1.63	0.00666667
ENSG00000111846	GCNT2	glucosaminyl (N-acetyl) transferase 2 (I blood group) [Source:HGNC Symbol;Acc:HGNC:4204]	7.379	2.88351	0.00167708	0.0499599	yes	up	0.52	6.08	2.33	2.85	13.35	11.15	2.97667	9.11667
ENSG00000111859	NEDD9	neural precursor cell expressed, developmentally down-regulated 9 [Source:HGNC Symbol;Acc:HGNC:7733]	10.189	3.34894	0.000121087	0.00751552	yes	up	1.96	2.03	0.45	10.37	20.77	10.22	1.48	13.7867
ENSG00000111885	MAN1A1	mannosidase alpha class 1A member 1 [Source:HGNC Symbol;Acc:HGNC:6821]	6.204	2.63311	0.000806301	0.0298566	yes	up	3.58	20.31	8.95	11.8	108.02	37.01	10.9467	52.2767
ENSG00000112337	SLC17A2	solute carrier family 17 member 2 [Source:HGNC Symbol;Acc:HGNC:10930]	15.763	3.9785	0.00111918	0.0374801	yes	up	0.39	0	0	2.88	1.87	1.1	0.13	1.95
ENSG00000112414	ADGRG6	adhesion G protein-coupled receptor G6 [Source:HGNC Symbol;Acc:HGNC:13841]	13.402	3.74436	1.10416e-05	0.00133001	yes	up	0.26	3.34	1.55	2.02	45.89	9.99	1.71667	19.3
ENSG00000112486	CCR6	C-C motif chemokine receptor 6 [Source:HGNC Symbol;Acc:HGNC:1607]	32.283	5.01269	4.68198e-05	0.00373517	yes	up	0.01	0.26	0	0.98	4.85	0.89	0.09	2.24
ENSG00000112852	PCDHB2	protocadherin beta 2 [Source:HGNC Symbol;Acc:HGNC:8687]	14.406	3.84863	0.000689764	0.0266758	yes	up	0.15	0.24	0.35	6.85	3.12	1.1	0.246667	3.69
ENSG00000113249	HAVCR1	hepatitis A virus cellular receptor 1 [Source:HGNC Symbol;Acc:HGNC:17866]	69.648	6.12201	1.72091e-05	0.00184665	yes	up	0	0.13	0	0.7	6.57	0.53	0.0433333	2.6
ENSG00000113273	ARSB	arylsulfatase B [Source:HGNC Symbol;Acc:HGNC:714]	10.341	3.37024	8.249e-05	0.00553718	yes	up	1.71	4.13	1.35	16.54	43.44	7.11	2.39667	22.3633
ENSG00000113319	RASGRF2	Ras protein specific guanine nucleotide releasing factor 2 [Source:HGNC Symbol;Acc:HGNC:9876]	7.784	2.96059	0.00120131	0.0396212	yes	up	0.86	2.03	1.09	3.6	19.12	5.94	1.32667	9.55333
ENSG00000113924	HGD	homogentisate 1,2-dioxygenase [Source:HGNC Symbol;Acc:HGNC:4892]	18.469	4.20702	6.67414e-07	0.000211869	yes	up	12.41	3.47	0.13	133.84	100.1	78.15	5.33667	104.03
ENSG00000114374	USP9Y	ubiquitin specific peptidase 9 Y-linked [Source:HGNC Symbol;Acc:HGNC:12633]	63.45	5.98754	1.60975e-06	0.000380288	yes	up	0.01	0.34	0	0.43	5.78	1.22	0.116667	2.47667
ENSG00000114378	HYAL1	hyaluronidase 1 [Source:HGNC Symbol;Acc:HGNC:5320]	15.715	3.97406	2.09022e-06	0.000427514	yes	up	10.75	2.64	0.26	115.84	65.4	25.96	4.55	69.0667
ENSG00000115009	CCL20	C-C motif chemokine ligand 20 [Source:HGNC Symbol;Acc:HGNC:10619]	23.807	4.57331	1.07889e-07	8.01934e-05	yes	up	22.91	9.86	0.35	57.41	223.38	605.83	11.04	295.54
ENSG00000115297	TLX2	T cell leukemia homeobox 2 [Source:HGNC Symbol;Acc:HGNC:5057]	24.853	4.63534	0.00117694	0.0389861	yes	up	0.08	0.03	0	1.55	1.66	1.36	0.0366667	1.52333
ENSG00000115363	EVA1A	eva-1 homolog A, regulator of programmed cell death [Source:HGNC Symbol;Acc:HGNC:25816]	11.009	3.46057	0.000292236	0.0145521	yes	up	3.73	3.51	3.55	28.19	41.98	21.34	3.59667	30.5033
ENSG00000115414	FN1	fibronectin 1 [Source:HGNC Symbol;Acc:HGNC:3778]	23.086	4.52897	7.2344e-07	0.000216145	yes	up	80.1	81.89	3.5	989.44	1998.03	434.01	55.1633	1140.49
ENSG00000115468	EFHD1	EF-hand domain family member D1 [Source:HGNC Symbol;Acc:HGNC:29556]	0.094	-3.40631	0.000182621	0.0100277	yes	down	39.47	23.95	32.14	0.57	1.03	6.75	31.8533	2.78333
ENSG00000115594	IL1R1	interleukin 1 receptor type 1 [Source:HGNC Symbol;Acc:HGNC:5993]	22.261	4.47643	8.51893e-06	0.00114874	yes	up	0.36	0.66	0.23	5.17	13.43	3.02	0.416667	7.20667
ENSG00000115657	ABCB6	ATP binding cassette subfamily B member 6 (Langereis blood group) [Source:HGNC Symbol;Acc:HGNC:47]	6.821	2.76993	0.00066266	0.0259904	yes	up	12.75	8.35	6.1	68.89	59.79	23.25	9.06667	50.6433
ENSG00000115718	PROC	protein C, inactivator of coagulation factors Va and VIIIa [Source:HGNC Symbol;Acc:HGNC:9451]	12.308	3.62155	1.07889e-05	0.00130993	yes	up	23.85	4.8	0.03	174.42	120.46	84.84	9.56	126.573
ENSG00000115884	SDC1	syndecan 1 [Source:HGNC Symbol;Acc:HGNC:10658]	7.234	2.85471	0.000353287	0.0166405	yes	up	27.32	15.62	13.93	165.62	149.68	48.02	18.9567	121.107
ENSG00000115919	KYNU	kynureninase [Source:HGNC Symbol;Acc:HGNC:6469]	26.929	4.75106	1.68139e-07	9.668e-05	yes	up	4.87	1.68	0.53	13.11	89.76	117.33	2.36	73.4
ENSG00000116016	EPAS1	endothelial PAS domain protein 1 [Source:HGNC Symbol;Acc:HGNC:3374]	5.844	2.54684	0.00120781	0.0397924	yes	up	7.77	13.39	2.94	30.58	54.56	18	8.03333	34.38
ENSG00000116157	GPX7	glutathione peroxidase 7 [Source:HGNC Symbol;Acc:HGNC:4559]	28.212	4.81825	0.000135025	0.00822976	yes	up	0.29	0.19	0.04	5.82	4.1	2.77	0.173333	4.23
ENSG00000116285	ERRFI1	ERBB receptor feedback inhibitor 1 [Source:HGNC Symbol;Acc:HGNC:18185]	10.766	3.42843	2.57328e-05	0.00245064	yes	up	2.94	16.95	5.14	9.65	119.95	78.32	8.34333	69.3067
ENSG00000116661	FBXO2	F-box protein 2 [Source:HGNC Symbol;Acc:HGNC:13581]	10.305	3.3653	4.50848e-05	0.00363481	yes	up	107.76	12.05	29.37	1042.95	199.53	162.86	49.7267	468.447
ENSG00000116663	FBXO6	F-box protein 6 [Source:HGNC Symbol;Acc:HGNC:13585]	16.875	4.07681	0.000137087	0.00830561	yes	up	1.38	0.52	0.12	18.63	7.76	4.13	0.673333	10.1733
ENSG00000116701	NCF2	neutrophil cytosolic factor 2 [Source:HGNC Symbol;Acc:HGNC:7661]	50.109	5.64699	7.41396e-05	0.00513501	yes	up	0.14	0.17	0	2.87	1.52	1.8	0.103333	2.06333
ENSG00000116771	AGMAT	agmatinase [Source:HGNC Symbol;Acc:HGNC:18407]	23.21	4.53665	1.30161e-07	7.93332e-05	yes	up	5.49	4.35	0.99	100.32	95.94	24.35	3.61	73.5367
ENSG00000117394	SLC2A1	solute carrier family 2 member 1 [Source:HGNC Symbol;Acc:HGNC:11005]	9.677	3.27456	6.37443e-05	0.00461427	yes	up	22.06	64.79	13.72	232.25	466.66	64.77	33.5233	254.56
ENSG00000117472	TSPAN1	tetraspanin 1 [Source:HGNC Symbol;Acc:HGNC:20657]	23.274	4.54067	3.42094e-05	0.00296174	yes	up	0.97	0.44	0.41	24.49	2.42	2.09	0.606667	9.66667
ENSG00000117601	SERPINC1	serpin family C member 1 [Source:HGNC Symbol;Acc:HGNC:775]	16.083	4.00751	1.28641e-05	0.00147937	yes	up	4.71	1.39	0.03	42.6	26.41	32.29	2.04333	33.7667
ENSG00000117834	SLC5A9	solute carrier family 5 member 9 [Source:HGNC Symbol;Acc:HGNC:22146]	25.179	4.65413	2.47187e-05	0.00238387	yes	up	0.3	0.49	0	8.05	4.33	1.85	0.263333	4.74333
ENSG00000118137	APOA1	apolipoprotein A1 [Source:HGNC Symbol;Acc:HGNC:600]	16.455	4.04044	4.76067e-06	0.000744008	yes	up	540.18	99.32	4.09	6991.65	2473.45	1084.1	214.53	3516.4
ENSG00000118271	TTR	transthyretin [Source:HGNC Symbol;Acc:HGNC:12405]	24.968	4.64199	7.74615e-08	6.74468e-05	yes	up	38.65	4.34	0.11	686.03	297.16	158.78	14.3667	380.657
ENSG00000118503	TNFAIP3	TNF alpha induced protein 3 [Source:HGNC Symbol;Acc:HGNC:11896]	10.397	3.37806	0.000281413	0.0140822	yes	up	0.71	4.02	0.46	4.18	24.21	8.5	1.73	12.2967
ENSG00000118523	CCN2	cellular communication network factor 2 [Source:HGNC Symbol;Acc:HGNC:2500]	24.048	4.58782	3.11512e-07	0.000131852	yes	up	1.37	5	0.68	8.62	80.12	46.43	2.35	45.0567
ENSG00000118785	SPP1	secreted phosphoprotein 1 [Source:HGNC Symbol;Acc:HGNC:11255]	23.352	4.54547	2.42909e-07	0.000115666	yes	up	39.39	77.21	2.62	522.87	968.97	744.56	39.74	745.467
ENSG00000118898	PPL	periplakin [Source:HGNC Symbol;Acc:HGNC:9273]	7.943	2.98962	0.00145248	0.0455396	yes	up	4.32	1.5	1.09	36.51	35.42	13.63	2.30333	28.52
ENSG00000119535	CSF3R	colony stimulating factor 3 receptor [Source:HGNC Symbol;Acc:HGNC:2439]	12.213	3.61036	0.000311582	0.015266	yes	up	1.53	0.25	0.04	15.22	2.69	3.64	0.606667	7.18333
ENSG00000119888	EPCAM	epithelial cell adhesion molecule [Source:HGNC Symbol;Acc:HGNC:11529]	12.674	3.66381	1.57118e-05	0.00171619	yes	up	7.21	8.14	4.98	57.52	115.14	45.85	6.77667	72.8367
ENSG00000119938	PPP1R3C	protein phosphatase 1 regulatory subunit 3C [Source:HGNC Symbol;Acc:HGNC:9293]	36.422	5.18672	4.00853e-05	0.00333771	yes	up	0.02	0.27	0	2.14	3.53	1.1	0.0966667	2.25667
ENSG00000120054	CPN1	carboxypeptidase N subunit 1 [Source:HGNC Symbol;Acc:HGNC:2312]	13.853	3.79212	0.000339699	0.0161001	yes	up	1.6	0.5	0.03	10.22	10.61	4.16	0.71	8.33
ENSG00000120675	DNAJC15	DnaJ heat shock protein family (Hsp40) member C15 [Source:HGNC Symbol;Acc:HGNC:20325]	25.805	4.68959	3.81411e-06	0.000638654	yes	up	0.36	1.05	0.04	9.92	17.5	4.3	0.483333	10.5733
ENSG00000120708	TGFBI	transforming growth factor beta induced [Source:HGNC Symbol;Acc:HGNC:11771]	20.172	4.33426	3.39999e-07	0.000141938	yes	up	11.95	3.8	0.16	120.19	149.93	67.49	5.30333	112.537
ENSG00000120885	CLU	clusterin [Source:HGNC Symbol;Acc:HGNC:2095]	7.86	2.9745	0.00020802	0.0110059	yes	up	81.17	34.21	29	808	257.78	99.5	48.1267	388.427
ENSG00000121753	ADGRB2	adhesion G protein-coupled receptor B2 [Source:HGNC Symbol;Acc:HGNC:944]	0.14	-2.83184	0.000859794	0.0312303	yes	down	18.73	11.18	22.76	0.15	0.48	6.51	17.5567	2.38
ENSG00000122133	PAEP	progestagen associated endometrial protein [Source:HGNC Symbol;Acc:HGNC:8573]	32.968	5.04298	0.000390757	0.0178268	yes	up	0.24	0	0	5.21	1.03	0.6	0.08	2.28
ENSG00000122733	PHF24	PHD finger protein 24 [Source:HGNC Symbol;Acc:HGNC:29180]	0.045	-4.45902	0.00127956	0.0413957	yes	down	0.51	0.44	0.24	0	0.01	0.03	0.396667	0.0133333
ENSG00000122787	AKR1D1	aldo-keto reductase family 1 member D1 [Source:HGNC Symbol;Acc:HGNC:388]	19.915	4.31582	0.000483035	0.0209694	yes	up	0.1	0.25	0.08	0.97	2.77	1.82	0.143333	1.85333
ENSG00000122861	PLAU	plasminogen activator, urokinase [Source:HGNC Symbol;Acc:HGNC:9052]	7.909	2.98341	0.00145809	0.045528	yes	up	3.57	0.51	1.43	24.14	4.02	1.57	1.83667	9.91
ENSG00000122870	BICC1	BicC family RNA binding protein 1 [Source:HGNC Symbol;Acc:HGNC:19351]	0.077	-3.70476	0.00111792	0.0374792	yes	down	0.18	3.93	1.93	0.03	0.25	0.12	2.01333	0.133333
ENSG00000123405	NFE2	nuclear factor, erythroid 2 [Source:HGNC Symbol;Acc:HGNC:7780]	24.012	4.58571	1.01806e-05	0.00128204	yes	up	1.02	0.71	0.48	30.35	7.08	1.8	0.736667	13.0767
ENSG00000123453	SARDH	sarcosine dehydrogenase [Source:HGNC Symbol;Acc:HGNC:10536]	14.821	3.88957	1.07059e-05	0.00130505	yes	up	2.89	0.86	0.68	36.36	23.33	4.01	1.47667	21.2333
ENSG00000123561	SERPINA7	serpin family A member 7 [Source:HGNC Symbol;Acc:HGNC:11583]	34.132	5.09305	6.05341e-08	5.76493e-05	yes	up	1.38	2.55	0.02	40.68	44.71	20.78	1.31667	35.39
ENSG00000123838	C4BPA	complement component 4 binding protein alpha [Source:HGNC Symbol;Acc:HGNC:1325]	23.621	4.56197	1.50703e-06	0.000367414	yes	up	1.94	1.06	0.02	22.54	30.96	18.6	1.00667	24.0333
ENSG00000123843	C4BPB	complement component 4 binding protein beta [Source:HGNC Symbol;Acc:HGNC:1328]	54.132	5.7584	2.46639e-08	3.41651e-05	yes	up	1.17	2.64	0.13	54.79	62.24	31.48	1.31333	49.5033
ENSG00000124003	MOGAT1	monoacylglycerol O-acyltransferase 1 [Source:HGNC Symbol;Acc:HGNC:18210]	75.056	6.22989	0.001137	0.0378691	yes	up	0	0	0	0.44	0.58	0.23	0	0.416667
ENSG00000124145	SDC4	syndecan 4 [Source:HGNC Symbol;Acc:HGNC:10661]	5.937	2.56966	0.00105798	0.0362676	yes	up	17.8	12.02	10.4	59.09	90.23	69.62	13.4067	72.98
ENSG00000124194	GDAP1L1	ganglioside induced differentiation associated protein 1 like 1 [Source:HGNC Symbol;Acc:HGNC:4213]	0.054	-4.21515	0.000267015	0.0136075	yes	down	8.76	0	0.09	0	0	0.62	2.95	0.206667
ENSG00000124602	UNC5CL	unc-5 family C-terminal like [Source:HGNC Symbol;Acc:HGNC:21203]	10.362	3.37318	0.00067352	0.0261805	yes	up	1.17	0.64	0.48	15.16	2.22	1.12	0.763333	6.16667
ENSG00000124839	RAB17	RAB17, member RAS oncogene family [Source:HGNC Symbol;Acc:HGNC:16523]	14.114	3.81905	4.27522e-06	0.000696724	yes	up	14.19	1.42	0.12	182.2	12.33	9.69	5.24333	68.0733
ENSG00000125046	SSUH2	ssu-2 homolog [Source:HGNC Symbol;Acc:HGNC:24809]	20.979	4.39091	6.70497e-06	0.000963839	yes	up	1.82	1.64	0.21	25.81	35.07	9	1.22333	23.2933
ENSG00000125089	SH3TC1	SH3 domain and tetratricopeptide repeats 1 [Source:HGNC Symbol;Acc:HGNC:26009]	22.032	4.46152	9.82423e-06	0.0012423	yes	up	1.74	0.2	0.29	9.04	10.31	7.18	0.743333	8.84333
ENSG00000125144	MT1G	metallothionein 1G [Source:HGNC Symbol;Acc:HGNC:7399]	74.222	6.21377	4.08828e-06	0.000677121	yes	up	0.28	1.47	0	59.61	14.89	1.26	0.583333	25.2533
ENSG00000125148	MT2A	metallothionein 2A [Source:HGNC Symbol;Acc:HGNC:7406]	11.652	3.54252	1.47798e-05	0.00163787	yes	up	113.66	165.01	181.98	1975.16	1679.97	312.61	153.55	1322.58
ENSG00000125378	BMP4	bone morphogenetic protein 4 [Source:HGNC Symbol;Acc:HGNC:1071]	6.543	2.70996	0.000611647	0.0245262	yes	up	20.02	15.47	9.03	113.54	94.61	24.44	14.84	77.53
ENSG00000125398	SOX9	SRY-box transcription factor 9 [Source:HGNC Symbol;Acc:HGNC:11204]	12.627	3.65845	1.02896e-05	0.00129044	yes	up	2.83	6.43	1.03	30.27	58.19	13.28	3.43	33.9133
ENSG00000125618	PAX8	paired box 8 [Source:HGNC Symbol;Acc:HGNC:8622]	14.713	3.87903	0.00069083	0.0266832	yes	up	0.78	0.42	0.01	4.7	4	0.69	0.403333	3.13
ENSG00000125637	PSD4	pleckstrin and Sec7 domain containing 4 [Source:HGNC Symbol;Acc:HGNC:19096]	9.676	3.27441	0.000148419	0.00874869	yes	up	2.9	1.48	1.09	26.56	10.9	3.32	1.82333	13.5933
ENSG00000125730	C3	complement C3 [Source:HGNC Symbol;Acc:HGNC:1318]	13.276	3.73071	2.16334e-05	0.00216868	yes	up	263.55	21.2	5.66	2630.38	719.41	336.48	96.8033	1228.76
ENSG00000125798	FOXA2	forkhead box A2 [Source:HGNC Symbol;Acc:HGNC:5022]	16.028	4.00248	3.17943e-05	0.00279231	yes	up	1.92	0.84	0.02	17.02	21.37	7.07	0.926667	15.1533
ENSG00000125968	ID1	inhibitor of DNA binding 1, HLH protein [Source:HGNC Symbol;Acc:HGNC:5360]	14.536	3.86155	3.32856e-06	0.000586346	yes	up	40.16	19.85	20.58	341.2	494.86	280.33	26.8633	372.13
ENSG00000126016	AMOT	angiomotin [Source:HGNC Symbol;Acc:HGNC:17810]	0.153	-2.71042	0.000601099	0.0242951	yes	down	3.09	175.74	29.58	0.27	7.57	12.7	69.47	6.84667
ENSG00000126218	F10	coagulation factor X [Source:HGNC Symbol;Acc:HGNC:3528]	12.224	3.61161	2.51378e-05	0.00241664	yes	up	9.6	2.01	1.15	91.74	28.07	28.69	4.25333	49.5
ENSG00000126562	WNK4	WNK lysine deficient protein kinase 4 [Source:HGNC Symbol;Acc:HGNC:14544]	9.363	3.22694	0.00130723	0.0418466	yes	up	0.69	0.8	0.3	6.35	5.23	1.76	0.596667	4.44667
ENSG00000127831	VIL1	villin 1 [Source:HGNC Symbol;Acc:HGNC:12690]	18.634	4.21986	7.21209e-07	0.000217612	yes	up	22.06	5.83	0.48	328.85	204.32	59.27	9.45667	197.48
ENSG00000127863	TNFRSF19	TNF receptor superfamily member 19 [Source:HGNC Symbol;Acc:HGNC:11915]	7.133	2.83454	0.00155826	0.0478711	yes	up	0.22	4.17	2.35	2.7	29.51	2.67	2.24667	11.6267
ENSG00000128011	LRFN1	leucine rich repeat and fibronectin type III domain containing 1 [Source:HGNC Symbol;Acc:HGNC:29290]	0.113	-3.14676	0.000525325	0.0221123	yes	down	13.59	12.12	12.91	0.35	0.75	2.74	12.8733	1.28
ENSG00000128268	MGAT3	beta-1,4-mannosyl-glycoprotein 4-beta-N-acetylglucosaminyltransferase [Source:HGNC Symbol;Acc:HGNC:7046]	0.127	-2.9789	0.000790976	0.0294322	yes	down	11.1	6.41	9.15	0.21	0.13	2.75	8.88667	1.03
ENSG00000128285	MCHR1	melanin concentrating hormone receptor 1 [Source:HGNC Symbol;Acc:HGNC:4479]	34.646	5.1146	2.95222e-05	0.00264614	yes	up	0.17	0.13	0.05	5.93	0.38	0.13	0.116667	2.14667
ENSG00000128591	FLNC	filamin C [Source:HGNC Symbol;Acc:HGNC:3756]	0.079	-3.66725	8.30749e-06	0.00113023	yes	down	37.16	16.45	20.14	0.37	0.59	4.73	24.5833	1.89667
ENSG00000128645	HOXD1	homeobox D1 [Source:HGNC Symbol;Acc:HGNC:5132]	10.57	3.40191	0.000113989	0.00714774	yes	up	5.84	1.91	0.73	46.02	19.69	17.81	2.82667	27.84
ENSG00000128710	HOXD10	homeobox D10 [Source:HGNC Symbol;Acc:HGNC:5133]	0.143	-2.80664	0.000789728	0.0294217	yes	down	4.1	40.64	12.59	0.4	2.19	4.34	19.11	2.31
ENSG00000128739	SNRPN	small nuclear ribonucleoprotein polypeptide N [Source:HGNC Symbol;Acc:HGNC:11164]	12.576	3.65262	9.09504e-06	0.0011947	yes	up	41.09	6.04	0.3	353.47	146.99	100.84	15.81	200.433
ENSG00000128965	CHAC1	ChaC glutathione specific gamma-glutamylcyclotransferase 1 [Source:HGNC Symbol;Acc:HGNC:28680]	0.138	-2.85244	0.00042588	0.0189747	yes	down	177.88	7.36	10.68	2.17	1.72	29.57	65.3067	11.1533
ENSG00000129226	CD68	CD68 molecule [Source:HGNC Symbol;Acc:HGNC:1693]	9.122	3.18929	0.000488338	0.0210497	yes	up	4.18	3.32	1.08	22.69	41.46	10.59	2.86	24.9133
ENSG00000129244	ATP1B2	ATPase Na+/K+ transporting subunit beta 2 [Source:HGNC Symbol;Acc:HGNC:805]	0.086	-3.5316	0.000506273	0.0216088	yes	down	5.55	6.28	8.11	0.32	0.44	1.17	6.64667	0.643333
ENSG00000129354	AP1M2	adaptor related protein complex 1 subunit mu 2 [Source:HGNC Symbol;Acc:HGNC:558]	12.479	3.64145	9.75013e-05	0.00629524	yes	up	5.61	4.37	2.85	45.94	96.63	22.31	4.27667	54.96
ENSG00000129824	RPS4Y1	ribosomal protein S4 Y-linked 1 [Source:HGNC Symbol;Acc:HGNC:10425]	15.022	3.90903	2.62201e-06	0.000499412	yes	up	39.86	10.23	0.4	293.3	271.49	285.46	16.83	283.417
ENSG00000129965	INS-IGF2	INS-IGF2 readthrough [Source:HGNC Symbol;Acc:HGNC:33527]	41.772	5.38446	8.10002e-09	1.7632e-05	yes	up	0.47	0.78	0.17	15.04	34.01	1.21	0.473333	16.7533
ENSG00000130066	SAT1	spermidine/spermine N1-acetyltransferase 1 [Source:HGNC Symbol;Acc:HGNC:10540]	6.769	2.75903	0.000581816	0.0237361	yes	up	142.52	65.78	100.02	135.2	419.52	1496.08	102.773	683.6
ENSG00000130164	LDLR	low density lipoprotein receptor [Source:HGNC Symbol;Acc:HGNC:6547]	6.406	2.67936	0.000704672	0.0270124	yes	up	4.07	9.68	3.22	24.17	45.27	16.11	5.65667	28.5167
ENSG00000130173	ANGPTL8	angiopoietin like 8 [Source:HGNC Symbol;Acc:HGNC:24933]	12.869	3.68586	6.05881e-05	0.00449251	yes	up	10.36	3.86	0	41	58.34	103.9	4.74	67.7467
ENSG00000130203	APOE	apolipoprotein E [Source:HGNC Symbol;Acc:HGNC:613]	8.337	3.05945	0.000276694	0.0139838	yes	up	595.74	90.05	128.29	3866.44	1527.04	1166.47	271.36	2186.65
ENSG00000130208	APOC1	apolipoprotein C1 [Source:HGNC Symbol;Acc:HGNC:607]	7.574	2.92107	0.000240478	0.0124635	yes	up	158.05	76.7	42.51	867.01	651.89	417.83	92.42	645.577
ENSG00000130294	KIF1A	kinesin family member 1A [Source:HGNC Symbol;Acc:HGNC:888]	0.072	-3.80286	4.43396e-06	0.000711184	yes	down	40.23	21.88	26.89	0.57	1.19	4.4	29.6667	2.05333
ENSG00000130545	CRB3	crumbs cell polarity complex component 3 [Source:HGNC Symbol;Acc:HGNC:20237]	20.009	4.3226	2.69264e-05	0.00249417	yes	up	2.41	1.6	0.76	45.46	29.6	12.12	1.59	29.06
ENSG00000130876	SLC7A10	solute carrier family 7 member 10 [Source:HGNC Symbol;Acc:HGNC:11058]	18.647	4.22089	9.57712e-07	0.00026533	yes	up	8.81	0.92	0.34	132.89	22.38	10.38	3.35667	55.2167
ENSG00000130958	SLC35D2	solute carrier family 35 member D2 [Source:HGNC Symbol;Acc:HGNC:20799]	29.961	4.90504	1.25603e-07	7.97448e-05	yes	up	4.05	2.69	0.04	69.9	65.59	20.65	2.26	52.0467
ENSG00000130988	RGN	regucalcin [Source:HGNC Symbol;Acc:HGNC:9989]	19.527	4.28743	2.30258e-05	0.00227829	yes	up	2.41	1.03	0.11	25.41	22.93	11.86	1.18333	20.0667
ENSG00000131002	TXLNGY	taxilin gamma pseudogene, Y-linked [Source:HGNC Symbol;Acc:HGNC:18473]	51.257	5.67968	1.81561e-06	0.000400946	yes	up	0.25	0.56	0.05	1.5	10.42	3.21	0.286667	5.04333
ENSG00000131409	LRRC4B	leucine rich repeat containing 4B [Source:HGNC Symbol;Acc:HGNC:25042]	0.103	-3.28581	0.000626166	0.0249118	yes	down	10.93	4.91	9.28	0.02	0.27	2.24	8.37333	0.843333
ENSG00000131471	AOC3	amine oxidase copper containing 3 [Source:HGNC Symbol;Acc:HGNC:550]	15.85	3.9864	3.02452e-05	0.002703	yes	up	1.75	1.29	0.27	27.99	10.5	4.85	1.10333	14.4467
ENSG00000131668	BARX1	BARX homeobox 1 [Source:HGNC Symbol;Acc:HGNC:955]	0.118	-3.08643	0.00091557	0.0327104	yes	down	35.92	26.68	48.66	0.2	0.83	10.27	37.0867	3.76667
ENSG00000131730	CKMT2	creatine kinase, mitochondrial 2 [Source:HGNC Symbol;Acc:HGNC:1996]	35.407	5.14594	0.000320539	0.0155548	yes	up	0.16	0.35	0	3.02	1.48	0.71	0.17	1.73667
ENSG00000131746	TNS4	tensin 4 [Source:HGNC Symbol;Acc:HGNC:24352]	76.437	6.2562	1.53897e-06	0.000369292	yes	up	0.06	0.02	0	0.86	7.72	0.39	0.0266667	2.99
ENSG00000131910	NR0B2	nuclear receptor subfamily 0 group B member 2 [Source:HGNC Symbol;Acc:HGNC:7961]	20.088	4.32828	4.35492e-07	0.000167995	yes	up	13.61	3.89	0.23	192.6	94.29	65.97	5.91	117.62
ENSG00000132031	MATN3	matrilin 3 [Source:HGNC Symbol;Acc:HGNC:6909]	21.898	4.45273	1.87775e-06	0.000402988	yes	up	1.21	1.93	0.63	22.37	30.52	10.74	1.25667	21.21
ENSG00000132164	SLC6A11	solute carrier family 6 member 11 [Source:HGNC Symbol;Acc:HGNC:11044]	7.671	2.93939	0.001043	0.0358752	yes	up	1.45	2.84	1.17	9.22	18.25	4.91	1.82	10.7933
ENSG00000132437	DDC	dopa decarboxylase [Source:HGNC Symbol;Acc:HGNC:2719]	34.488	5.10803	3.38217e-06	0.000592365	yes	up	0.5	1.69	0.2	14.56	20.08	3.81	0.796667	12.8167
ENSG00000132677	RHBG	Rh family B glycoprotein (gene/pseudogene) [Source:HGNC Symbol;Acc:HGNC:14572]	15.575	3.96118	2.42719e-05	0.00236321	yes	up	3.04	1.62	0.55	41.91	22.83	8.49	1.73667	24.41
ENSG00000132744	ACY3	aminoacylase 3 [Source:HGNC Symbol;Acc:HGNC:24104]	41.527	5.37596	0.000304843	0.0150569	yes	up	0.04	0.09	0	2.27	0.55	0.3	0.0433333	1.04
ENSG00000132840	BHMT2	betaine--homocysteine S-methyltransferase 2 [Source:HGNC Symbol;Acc:HGNC:1048]	27.774	4.79568	2.39172e-05	0.00234365	yes	up	0.16	0.82	0	4.05	10.65	2.73	0.326667	5.81
ENSG00000132854	KANK4	KN motif and ankyrin repeat domains 4 [Source:HGNC Symbol;Acc:HGNC:27263]	12.554	3.65004	0.00063824	0.0251622	yes	up	0.21	0.42	0.19	2.33	3.49	1.63	0.273333	2.48333
ENSG00000134363	FST	follistatin [Source:HGNC Symbol;Acc:HGNC:3971]	10.689	3.41803	0.000145846	0.00864719	yes	up	5.41	2.08	0.41	25.57	28.2	25.81	2.63333	26.5267
ENSG00000134871	COL4A2	collagen type IV alpha 2 chain [Source:HGNC Symbol;Acc:HGNC:2203]	0.137	-2.86484	0.000490961	0.0211328	yes	down	27.23	18.27	17.38	0.47	2.2	7.33	20.96	3.33333
ENSG00000134962	KLB	klotho beta [Source:HGNC Symbol;Acc:HGNC:15527]	14.277	3.83566	3.0267e-05	0.00269703	yes	up	0.7	1.3	0.07	7.46	12.37	3.95	0.69	7.92667
ENSG00000135048	CEMIP2	cell migration inducing hyaluronidase 2 [Source:HGNC Symbol;Acc:HGNC:11869]	10.76	3.42757	3.44861e-05	0.00297723	yes	up	0.77	9.64	1.75	9.32	74.82	8.92	4.05333	31.02
ENSG00000135100	HNF1A	HNF1 homeobox A [Source:HGNC Symbol;Acc:HGNC:11621]	26.117	4.70689	2.96615e-07	0.000127315	yes	up	2.34	0.76	0	42.23	24.1	5.88	1.03333	24.07
ENSG00000135220	UGT2A3	UDP glucuronosyltransferase family 2 member A3 [Source:HGNC Symbol;Acc:HGNC:28528]	18.572	4.21509	9.31642e-06	0.00119293	yes	up	1.3	1.63	0.02	8.32	22.13	19.1	0.983333	16.5167
ENSG00000135318	NT5E	5'-nucleotidase ecto [Source:HGNC Symbol;Acc:HGNC:8021]	11.571	3.53243	0.000580062	0.0236962	yes	up	0.85	0.57	0.62	10.11	9.12	4.11	0.68	7.78
ENSG00000135374	ELF5	E74 like ETS transcription factor 5 [Source:HGNC Symbol;Acc:HGNC:3320]	30.743	4.94218	0.000206656	0.0109718	yes	up	0.07	0.1	0	2.22	1.25	0.3	0.0566667	1.25667
ENSG00000135744	AGT	angiotensinogen [Source:HGNC Symbol;Acc:HGNC:333]	18.283	4.19245	2.00285e-06	0.00041241	yes	up	129.74	13.66	0.25	2005.85	407	173.93	47.8833	862.26
ENSG00000135926	TMBIM1	transmembrane BAX inhibitor motif containing 1 [Source:HGNC Symbol;Acc:HGNC:23410]	10.314	3.36652	3.55917e-05	0.00302133	yes	up	33.85	7.31	6.78	287.31	136.3	45.84	15.98	156.483
ENSG00000135929	CYP27A1	cytochrome P450 family 27 subfamily A member 1 [Source:HGNC Symbol;Acc:HGNC:2605]	13.293	3.73256	6.05989e-06	0.000887862	yes	up	25.3	6.62	1.13	208.24	125.58	78.9	11.0167	137.573
ENSG00000136205	TNS3	tensin 3 [Source:HGNC Symbol;Acc:HGNC:21616]	9.664	3.27263	5.37496e-05	0.00417862	yes	up	2.77	3.12	0.94	26.44	21	5.01	2.27667	17.4833
ENSG00000136305	CIDEB	cell death inducing DFFA like effector b [Source:HGNC Symbol;Acc:HGNC:1977]	16.419	4.03734	1.24803e-05	0.00144067	yes	up	4.4	2.05	0	64.25	19.76	4.82	2.15	29.61
ENSG00000136689	IL1RN	interleukin 1 receptor antagonist [Source:HGNC Symbol;Acc:HGNC:6000]	11.392	3.50992	0.000551639	0.0229035	yes	up	2.26	0.29	0	13.2	11.27	11.94	0.85	12.1367
ENSG00000136931	NR5A1	nuclear receptor subfamily 5 group A member 1 [Source:HGNC Symbol;Acc:HGNC:7983]	11.601	3.53614	1.97591e-05	0.00202747	yes	up	8.04	1.42	0.53	73.51	33.69	11.15	3.33	39.45
ENSG00000136944	LMX1B	LIM homeobox transcription factor 1 beta [Source:HGNC Symbol;Acc:HGNC:6654]	0.096	-3.38544	0.000424979	0.0189901	yes	down	4.89	5.69	4.47	0.09	0.32	0.83	5.01667	0.413333
ENSG00000137142	IGFBPL1	insulin like growth factor binding protein like 1 [Source:HGNC Symbol;Acc:HGNC:20081]	0.079	-3.65739	0.00144544	0.0453654	yes	down	1.5	2.81	2.26	0.05	0.16	0.21	2.19	0.14
ENSG00000137198	GMPR	guanosine monophosphate reductase [Source:HGNC Symbol;Acc:HGNC:4376]	0.103	-3.28477	0.00103509	0.0356433	yes	down	18.71	10.27	22.55	0.4	0.3	3.97	17.1767	1.55667
ENSG00000137331	IER3	immediate early response 3 [Source:HGNC Symbol;Acc:HGNC:5392]	5.688	2.50801	0.0013647	0.0435035	yes	up	92.45	21.9	15.58	167.44	307.01	355.02	43.31	276.49
ENSG00000137491	SLCO2B1	solute carrier organic anion transporter family member 2B1 [Source:HGNC Symbol;Acc:HGNC:10962]	48.942	5.61299	3.43542e-08	4.0267e-05	yes	up	1.08	0.36	0.02	25.11	9.08	2.12	0.486667	12.1033
ENSG00000137727	ARHGAP20	Rho GTPase activating protein 20 [Source:HGNC Symbol;Acc:HGNC:18357]	0.038	-4.72644	0.000456077	0.0200273	yes	down	0.04	1.23	0.53	0	0.04	0.01	0.6	0.0166667
ENSG00000137731	FXYD2	FXYD domain containing ion transport regulator 2 [Source:HGNC Symbol;Acc:HGNC:4026]	27.716	4.79264	5.48972e-07	0.000192298	yes	up	7.88	2.15	0.13	239.63	36.28	15.16	3.38667	97.0233
ENSG00000137767	SQOR	sulfide quinone oxidoreductase [Source:HGNC Symbol;Acc:HGNC:20390]	10.208	3.35156	0.00023392	0.0121858	yes	up	4	2.95	2.39	30.16	36.87	14.07	3.11333	27.0333
ENSG00000137801	THBS1	thrombospondin 1 [Source:HGNC Symbol;Acc:HGNC:11785]	33.824	5.07998	1.09977e-07	7.97987e-05	yes	up	0.6	0.75	0.12	1.16	23.72	3.09	0.49	9.32333
ENSG00000137960	GIPC2	GIPC PDZ domain containing family member 2 [Source:HGNC Symbol;Acc:HGNC:18177]	17.861	4.15873	6.61634e-05	0.00476673	yes	up	0.43	0.73	0.08	9.36	12.86	3.86	0.413333	8.69333
ENSG00000138031	ADCY3	adenylate cyclase 3 [Source:HGNC Symbol;Acc:HGNC:234]	0.135	-2.8901	0.000858615	0.0312247	yes	down	25.16	28.48	19.07	0.83	1.99	6.46	24.2367	3.09333
ENSG00000138061	CYP1B1	cytochrome P450 family 1 subfamily B member 1 [Source:HGNC Symbol;Acc:HGNC:2597]	0.047	-4.42182	0.000473085	0.0206551	yes	down	0.04	1.51	1.61	0	0.08	0.07	1.05333	0.05
ENSG00000138075	ABCG5	ATP binding cassette subfamily G member 5 [Source:HGNC Symbol;Acc:HGNC:13886]	18.11	4.17874	0.000353414	0.0166208	yes	up	0.02	0.6	0.03	2.27	3.4	1.5	0.216667	2.39
ENSG00000138080	EMILIN1	elastin microfibril interfacer 1 [Source:HGNC Symbol;Acc:HGNC:19880]	13.553	3.76051	5.5105e-06	0.000831349	yes	up	7.53	2.83	1.22	79.78	58.53	11.38	3.86	49.8967
ENSG00000138131	LOXL4	lysyl oxidase like 4 [Source:HGNC Symbol;Acc:HGNC:17171]	6.538	2.70878	0.000610203	0.0245006	yes	up	13.05	1.71	0.74	60.42	20.67	23.31	5.16667	34.8
ENSG00000138152	BTBD16	BTB domain containing 16 [Source:HGNC Symbol;Acc:HGNC:26340]	41.524	5.37587	7.36271e-06	0.00102456	yes	up	0.61	0.91	0.1	15.85	22.48	8.31	0.54	15.5467
ENSG00000138207	RBP4	retinol binding protein 4 [Source:HGNC Symbol;Acc:HGNC:9922]	8.01	3.00182	0.000197465	0.0106133	yes	up	143.17	20.95	0.16	525.88	647.09	374.81	54.76	515.927
ENSG00000138308	PLA2G12B	phospholipase A2 group XIIB [Source:HGNC Symbol;Acc:HGNC:18555]	12.528	3.64714	0.000608698	0.0244724	yes	up	1.3	0.56	0.03	10.98	6.76	4.09	0.63	7.27667
ENSG00000138356	AOX1	aldehyde oxidase 1 [Source:HGNC Symbol;Acc:HGNC:553]	12.258	3.61563	0.000810851	0.0299523	yes	up	0.86	0.64	0.08	1.96	5.29	1.87	0.526667	3.04
ENSG00000138413	IDH1	isocitrate dehydrogenase (NADP(+)) 1 [Source:HGNC Symbol;Acc:HGNC:5382]	8.179	3.03187	0.00016491	0.00930671	yes	up	10.96	76.3	35.92	130.44	406.05	133.56	41.06	223.35
ENSG00000138623	SEMA7A	semaphorin 7A (John Milton Hagen blood group) [Source:HGNC Symbol;Acc:HGNC:10741]	7.588	2.92371	0.000720085	0.0274995	yes	up	3.18	2.76	2.39	27.86	12.6	4.09	2.77667	14.85
ENSG00000138823	MTTP	microsomal triglyceride transfer protein [Source:HGNC Symbol;Acc:HGNC:7467]	10.22	3.35327	0.000664572	0.0259985	yes	up	0.81	0.98	0.37	4.06	6.45	6.13	0.72	5.54667
ENSG00000138829	FBN2	fibrillin 2 [Source:HGNC Symbol;Acc:HGNC:3604]	0.14	-2.83581	0.0016381	0.0492318	yes	down	0.34	14.17	2.6	0.02	0.8	0.95	5.70333	0.59
ENSG00000138835	RGS3	regulator of G protein signaling 3 [Source:HGNC Symbol;Acc:HGNC:9999]	8.138	3.02474	0.000363521	0.0169134	yes	up	6.31	3.39	5.94	24.12	24.37	9.76	5.21333	19.4167
ENSG00000139178	C1RL	complement C1r subcomponent like [Source:HGNC Symbol;Acc:HGNC:21265]	12.945	3.69438	6.7173e-05	0.0048167	yes	up	1.81	1.54	1.84	29.63	17.87	10.2	1.73	19.2333
ENSG00000139192	TAPBPL	TAP binding protein like [Source:HGNC Symbol;Acc:HGNC:30683]	18.609	4.21792	0.000178763	0.00985135	yes	up	0.92	0.91	0.12	13.27	4.68	1.35	0.65	6.43333
ENSG00000139194	RBP5	retinol binding protein 5 [Source:HGNC Symbol;Acc:HGNC:15847]	15.229	3.92872	0.000337569	0.016049	yes	up	1.09	0.42	0.74	20.55	7.91	3.71	0.75	10.7233
ENSG00000139200	PIANP	PILR alpha associated neural protein [Source:HGNC Symbol;Acc:HGNC:25338]	0.057	-4.14465	0.000316754	0.0154203	yes	down	3.19	3.53	4.54	0.02	0.08	0.44	3.75333	0.18
ENSG00000139289	PHLDA1	pleckstrin homology like domain family A member 1 [Source:HGNC Symbol;Acc:HGNC:8933]	26.86	4.74739	4.21941e-08	4.28622e-05	yes	up	2.99	2.16	0.24	49.32	60.92	27.61	1.79667	45.95
ENSG00000139292	LGR5	leucine rich repeat containing G protein-coupled receptor 5 [Source:HGNC Symbol;Acc:HGNC:4504]	10.26	3.35901	0.000310211	0.0152233	yes	up	0.63	2.73	0.6	3.4	23.4	4.7	1.32	10.5
ENSG00000139318	DUSP6	dual specificity phosphatase 6 [Source:HGNC Symbol;Acc:HGNC:3072]	27.721	4.79293	2.28572e-07	0.000110567	yes	up	1.12	2	0.28	8.73	37.94	20.81	1.13333	22.4933
ENSG00000139540	SLC39A5	solute carrier family 39 member 5 [Source:HGNC Symbol;Acc:HGNC:20502]	10.966	3.45496	8.02992e-05	0.00546232	yes	up	7.63	1.32	0.18	57.98	29.78	21.8	3.04333	36.52
ENSG00000139626	ITGB7	integrin subunit beta 7 [Source:HGNC Symbol;Acc:HGNC:6162]	26.671	4.73722	0.00159553	0.0484782	yes	up	0.03	0	0.03	1.12	0.34	0.59	0.02	0.683333
ENSG00000139679	LPAR6	lysophosphatidic acid receptor 6 [Source:HGNC Symbol;Acc:HGNC:15520]	56.394	5.81747	6.58545e-07	0.000215797	yes	up	0.2	0.16	0.11	5.15	11.02	12.41	0.156667	9.52667
ENSG00000140093	SERPINA10	serpin family A member 10 [Source:HGNC Symbol;Acc:HGNC:15996]	30.47	4.9293	2.98958e-06	0.00054884	yes	up	0.39	0.52	0.02	11.54	12.16	3.73	0.31	9.14333
ENSG00000140297	GCNT3	glucosaminyl (N-acetyl) transferase 3, mucin type [Source:HGNC Symbol;Acc:HGNC:4205]	37.946	5.24588	7.05145e-07	0.000214893	yes	up	0.45	0.25	0	7.23	15.03	4.58	0.233333	8.94667
ENSG00000140379	BCL2A1	BCL2 related protein A1 [Source:HGNC Symbol;Acc:HGNC:991]	124.481	6.95978	0.000173549	0.00968667	yes	up	0	0	0	1.15	1.3	1.11	0	1.18667
ENSG00000140511	HAPLN3	hyaluronan and proteoglycan link protein 3 [Source:HGNC Symbol;Acc:HGNC:21446]	0.131	-2.92728	0.000653309	0.0256898	yes	down	46.12	20.75	39.57	0.96	0.44	10.9	35.48	4.1
ENSG00000140563	MCTP2	multiple C2 and transmembrane domain containing 2 [Source:HGNC Symbol;Acc:HGNC:25636]	49.265	5.6225	8.15192e-05	0.00552066	yes	up	0	0.04	0	0.4	1.8	0.29	0.0133333	0.83
ENSG00000140807	NKD1	NKD inhibitor of WNT signaling pathway 1 [Source:HGNC Symbol;Acc:HGNC:17045]	11.185	3.48345	1.95318e-05	0.0020246	yes	up	4.82	4.22	3.13	92.19	101.77	12.99	4.05667	68.9833
ENSG00000140961	OSGIN1	oxidative stress induced growth inhibitor 1 [Source:HGNC Symbol;Acc:HGNC:30093]	7.889	2.97987	0.000392248	0.0178681	yes	up	10.47	1.68	1.57	46.94	32.43	35.43	4.57333	38.2667
ENSG00000141485	SLC13A5	solute carrier family 13 member 5 [Source:HGNC Symbol;Acc:HGNC:23089]	11.871	3.56936	1.3937e-05	0.00156151	yes	up	9.2	0.67	0.13	83.64	26.17	10.2	3.33333	40.0033
ENSG00000141505	ASGR1	asialoglycoprotein receptor 1 [Source:HGNC Symbol;Acc:HGNC:742]	11.304	3.49881	2.25088e-05	0.00224168	yes	up	87.93	14.37	5.75	616.39	337.06	262.06	36.0167	405.17
ENSG00000141526	SLC16A3	solute carrier family 16 member 3 [Source:HGNC Symbol;Acc:HGNC:10924]	16.631	4.05581	1.9019e-06	0.000402503	yes	up	56.11	30.28	1.14	551.67	694.45	223.48	29.1767	489.867
ENSG00000141738	GRB7	growth factor receptor bound protein 7 [Source:HGNC Symbol;Acc:HGNC:4567]	12.641	3.66002	1.34899e-05	0.00152261	yes	up	9.06	2.04	1.24	93.17	33.89	21.23	4.11333	49.43
ENSG00000142089	IFITM3	interferon induced transmembrane protein 3 [Source:HGNC Symbol;Acc:HGNC:5414]	9.206	3.20255	7.11758e-05	0.00502103	yes	up	93.93	25.64	17.44	660.86	434.41	222.44	45.67	439.237
ENSG00000142156	COL6A1	collagen type VI alpha 1 chain [Source:HGNC Symbol;Acc:HGNC:2211]	0.166	-2.59026	0.00098702	0.0343765	yes	down	51.09	45.66	47.64	2.32	3.09	15.69	48.13	7.03333
ENSG00000142173	COL6A2	collagen type VI alpha 2 chain [Source:HGNC Symbol;Acc:HGNC:2212]	0.147	-2.77045	0.00052543	0.0220862	yes	down	44.62	24.46	41.52	0.48	1.17	13.22	36.8667	4.95667
ENSG00000142484	TM4SF5	transmembrane 4 L six family member 5 [Source:HGNC Symbol;Acc:HGNC:11857]	7.024	2.81234	0.000692017	0.0266614	yes	up	48.71	1.43	0.18	213.8	71.97	103.18	16.7733	129.65
ENSG00000142661	MYOM3	myomesin 3 [Source:HGNC Symbol;Acc:HGNC:26679]	13.97	3.80428	2.75267e-05	0.00251161	yes	up	1.45	0.66	0.08	15.66	9.34	4.55	0.73	9.85
ENSG00000142910	TINAGL1	tubulointerstitial nephritis antigen like 1 [Source:HGNC Symbol;Acc:HGNC:19168]	11.872	3.56944	5.40681e-05	0.00419269	yes	up	5.36	0.83	0.26	35.61	26.52	19.41	2.15	27.18
ENSG00000142959	BEST4	bestrophin 4 [Source:HGNC Symbol;Acc:HGNC:17106]	27.967	4.80563	8.04072e-05	0.00545748	yes	up	0.39	0.16	0	9.07	6.09	3.68	0.183333	6.28
ENSG00000143127	ITGA10	integrin subunit alpha 10 [Source:HGNC Symbol;Acc:HGNC:6135]	15.26	3.93167	0.00121009	0.0398246	yes	up	0.06	0.06	0.07	1.54	0.56	0.1	0.0633333	0.733333
ENSG00000143153	ATP1B1	ATPase Na+/K+ transporting subunit beta 1 [Source:HGNC Symbol;Acc:HGNC:804]	6.004	2.58592	0.0011029	0.03718	yes	up	6.9	20.28	10.66	47.82	89.09	29.23	12.6133	55.38
ENSG00000143320	CRABP2	cellular retinoic acid binding protein 2 [Source:HGNC Symbol;Acc:HGNC:2339]	0.156	-2.68279	0.000671601	0.0261393	yes	down	269.8	129.77	271.11	5.69	4.28	87.01	223.56	32.3267
ENSG00000143365	RORC	RAR related orphan receptor C [Source:HGNC Symbol;Acc:HGNC:10260]	14.416	3.84955	0.0014603	0.0455037	yes	up	0.62	0.22	0	3.31	0.42	0.85	0.28	1.52667
ENSG00000143412	ANXA9	annexin A9 [Source:HGNC Symbol;Acc:HGNC:547]	8.703	3.1215	0.000370933	0.0171796	yes	up	4.88	3.07	1.49	62.56	20.9	8.52	3.14667	30.66
ENSG00000143627	PKLR	pyruvate kinase L/R [Source:HGNC Symbol;Acc:HGNC:9020]	20.123	4.33074	2.32648e-05	0.00229448	yes	up	0.87	0.42	0.05	13.87	9.24	2.96	0.446667	8.69
ENSG00000143850	PLEKHA6	pleckstrin homology domain containing A6 [Source:HGNC Symbol;Acc:HGNC:17053]	7.435	2.89429	0.00122319	0.0400395	yes	up	0.96	0.8	0.55	5.6	8.02	1.33	0.77	4.98333
ENSG00000143921	ABCG8	ATP binding cassette subfamily G member 8 [Source:HGNC Symbol;Acc:HGNC:13887]	18.428	4.20381	0.000263783	0.0134653	yes	up	0.06	0.25	0.19	1.46	1.43	0.25	0.166667	1.04667
ENSG00000144035	NAT8	N-acetyltransferase 8 (putative) [Source:HGNC Symbol;Acc:HGNC:18069]	38.634	5.27179	9.66817e-05	0.00625557	yes	up	0.17	0.15	0	3.72	5.13	2.02	0.106667	3.62333
ENSG00000144045	DQX1	DEAQ-box RNA dependent ATPase 1 [Source:HGNC Symbol;Acc:HGNC:20410]	19.065	4.25284	1.83501e-05	0.00194174	yes	up	1.6	1.46	0.12	19.52	20.04	2.88	1.06	14.1467
ENSG00000144285	SCN1A	sodium voltage-gated channel alpha subunit 1 [Source:HGNC Symbol;Acc:HGNC:10585]	16.466	4.0414	0.000586868	0.0238147	yes	up	0.01	0.52	0	0.18	2.22	0.44	0.176667	0.946667
ENSG00000144834	TAGLN3	transgelin 3 [Source:HGNC Symbol;Acc:HGNC:29868]	38.123	5.25258	9.25884e-05	0.00606802	yes	up	0.3	0	0	5.51	4.05	0.97	0.1	3.51
ENSG00000144852	NR1I2	nuclear receptor subfamily 1 group I member 2 [Source:HGNC Symbol;Acc:HGNC:7968]	22.804	4.5112	5.30527e-05	0.00414559	yes	up	0.34	0.63	0	7.41	9.34	1.93	0.323333	6.22667
ENSG00000145020	AMT	aminomethyltransferase [Source:HGNC Symbol;Acc:HGNC:473]	15.187	3.92473	1.21858e-05	0.00143383	yes	up	5.05	2.4	0.58	53.99	37.93	13.89	2.67667	35.27
ENSG00000145192	AHSG	alpha 2-HS glycoprotein [Source:HGNC Symbol;Acc:HGNC:349]	10.772	3.42922	5.57808e-05	0.00427116	yes	up	291.96	37.12	0.88	1826.63	1297.98	843.04	109.987	1322.55
ENSG00000145217	SLC26A1	solute carrier family 26 member 1 [Source:HGNC Symbol;Acc:HGNC:10993]	19.266	4.26802	1.10302e-05	0.00133391	yes	up	1.09	0.99	0.29	19.03	7.8	1.52	0.79	9.45
ENSG00000145623	OSMR	oncostatin M receptor [Source:HGNC Symbol;Acc:HGNC:8507]	15.479	3.9522	9.08959e-06	0.00119916	yes	up	1.69	2.13	0.65	8.6	30.23	9.59	1.49	16.14
ENSG00000145692	BHMT	betaine--homocysteine S-methyltransferase [Source:HGNC Symbol;Acc:HGNC:1047]	82.893	6.37317	0.000785626	0.0293406	yes	up	0	0	0	0.14	0.57	0.08	0	0.263333
ENSG00000145920	CPLX2	complexin 2 [Source:HGNC Symbol;Acc:HGNC:2310]	14.989	3.9058	2.68261e-06	0.000504645	yes	up	9.42	4.84	0.29	46.72	112.33	57.81	4.85	72.2867
ENSG00000146013	GFRA3	GDNF family receptor alpha 3 [Source:HGNC Symbol;Acc:HGNC:4245]	0.078	-3.68253	0.000107496	0.00679658	yes	down	27.9	14.96	16.12	0.7	0.32	3.19	19.66	1.40333
ENSG00000146072	TNFRSF21	TNF receptor superfamily member 21 [Source:HGNC Symbol;Acc:HGNC:13469]	10.574	3.4025	3.55077e-05	0.00302261	yes	up	3.5	6.52	2.33	38.36	48.84	12.67	4.11667	33.29
ENSG00000146376	ARHGAP18	Rho GTPase activating protein 18 [Source:HGNC Symbol;Acc:HGNC:21035]	7.212	2.85045	0.000664961	0.0259804	yes	up	0.6	6.48	3.1	4.26	34.81	14.16	3.39333	17.7433
ENSG00000146477	SLC22A3	solute carrier family 22 member 3 [Source:HGNC Symbol;Acc:HGNC:10967]	43.404	5.43977	8.89077e-07	0.000253221	yes	up	0.29	0.23	0	6.16	12.36	2.42	0.173333	6.98
ENSG00000146678	IGFBP1	insulin like growth factor binding protein 1 [Source:HGNC Symbol;Acc:HGNC:5469]	11.217	3.48767	2.04389e-05	0.00207625	yes	up	50.07	5.87	0.15	28.98	140.8	630.94	18.6967	266.907
ENSG00000146700	SSC4D	scavenger receptor cysteine rich family member with 4 domains [Source:HGNC Symbol;Acc:HGNC:14461]	7.483	2.90354	0.000709915	0.0271792	yes	up	7.62	1.35	1.78	42.14	9.78	10.51	3.58333	20.81
ENSG00000146755	TRIM50	tripartite motif containing 50 [Source:HGNC Symbol;Acc:HGNC:19017]	20.392	4.34992	1.11344e-05	0.00133591	yes	up	1.64	0.19	0.09	29.88	1.75	1.84	0.64	11.1567
ENSG00000146904	EPHA1	EPH receptor A1 [Source:HGNC Symbol;Acc:HGNC:3385]	9.567	3.258	0.00159026	0.0483665	yes	up	1.35	0.75	0.31	9.27	4.86	0.99	0.803333	5.04
ENSG00000147262	GPR119	G protein-coupled receptor 119 [Source:HGNC Symbol;Acc:HGNC:19060]	161.146	7.33222	6.32332e-05	0.00459912	yes	up	0	0	0	1.1	1.01	0.12	0	0.743333
ENSG00000147465	STAR	steroidogenic acute regulatory protein [Source:HGNC Symbol;Acc:HGNC:11359]	26.296	4.71675	0.000137039	0.00831928	yes	up	0.16	0.14	0.08	4.27	0.29	0.53	0.126667	1.69667
ENSG00000147676	MAL2	mal, T cell differentiation protein 2 (gene/pseudogene) [Source:HGNC Symbol;Acc:HGNC:13634]	29.015	4.85873	6.80121e-07	0.000213677	yes	up	0.66	2.43	0.28	13.28	33.11	15.21	1.12333	20.5333
ENSG00000147804	SLC39A4	solute carrier family 39 member 4 [Source:HGNC Symbol;Acc:HGNC:17129]	5.722	2.5166	0.00129499	0.0415421	yes	up	85.51	58.73	46.98	322.11	105.63	91.07	63.74	172.937
ENSG00000147872	PLIN2	perilipin 2 [Source:HGNC Symbol;Acc:HGNC:248]	6.022	2.59015	0.00106112	0.0362529	yes	up	63.35	61.72	21.73	159.68	426.36	252.88	48.9333	279.64
ENSG00000148143	ZNF462	zinc finger protein 462 [Source:HGNC Symbol;Acc:HGNC:21684]	0.033	-4.91347	0.000267528	0.0136109	yes	down	0.26	1.72	0.26	0	0.02	0.1	0.746667	0.04
ENSG00000148180	GSN	gelsolin [Source:HGNC Symbol;Acc:HGNC:4620]	8.52	3.09088	0.000162585	0.00919255	yes	up	69.91	20.81	29.86	601.86	133.51	108.08	40.1933	281.15
ENSG00000148346	LCN2	lipocalin 2 [Source:HGNC Symbol;Acc:HGNC:6526]	18.114	4.17907	7.31473e-05	0.00510106	yes	up	4.05	0.77	0	37.42	12.45	31.9	1.60667	27.2567
ENSG00000148584	A1CF	APOBEC1 complementation factor [Source:HGNC Symbol;Acc:HGNC:24086]	22.948	4.52028	1.61106e-06	0.000377669	yes	up	1.3	1.47	0.07	6.64	26.9	29.65	0.946667	21.0633
ENSG00000148677	ANKRD1	ankyrin repeat domain 1 [Source:HGNC Symbol;Acc:HGNC:15819]	15.882	3.98929	0.000150476	0.00881875	yes	up	0.8	0.77	0.62	1.59	18.39	13.9	0.73	11.2933
ENSG00000148935	GAS2	growth arrest specific 2 [Source:HGNC Symbol;Acc:HGNC:4167]	20.725	4.37329	4.6423e-05	0.003723	yes	up	0.93	1.06	0.02	5.54	24.22	17.66	0.67	15.8067
ENSG00000148965	SAA4	serum amyloid A4, constitutive [Source:HGNC Symbol;Acc:HGNC:10516]	16.567	4.05024	2.67182e-06	0.000505737	yes	up	31.65	7	0	385.04	130.56	123.88	12.8833	213.16
ENSG00000149090	PAMR1	peptidase domain containing associated with muscle regeneration 1 [Source:HGNC Symbol;Acc:HGNC:24554]	0.051	-4.30462	0.000767103	0.0287546	yes	down	1.74	1.14	1.2	0	0	0.16	1.36	0.0533333
ENSG00000149212	SESN3	sestrin 3 [Source:HGNC Symbol;Acc:HGNC:23060]	0.13	-2.94671	0.00149262	0.0463215	yes	down	0.28	8.73	6	0.05	0.35	0.83	5.00333	0.41
ENSG00000149573	MPZL2	myelin protein zero like 2 [Source:HGNC Symbol;Acc:HGNC:3496]	12.673	3.66368	0.000359382	0.0167464	yes	up	0.47	1.5	1.05	3.94	17.84	7.07	1.00667	9.61667
ENSG00000149591	TAGLN	transgelin [Source:HGNC Symbol;Acc:HGNC:11553]	9.828	3.29692	0.000940697	0.0332187	yes	up	0.77	2.16	0.84	7.68	17.63	2.53	1.25667	9.28
ENSG00000149735	GPHA2	glycoprotein hormone subunit alpha 2 [Source:HGNC Symbol;Acc:HGNC:18054]	17.631	4.14002	0.000333635	0.0159616	yes	up	1.4	0.78	0.98	20.11	12.79	8.26	1.05333	13.72
ENSG00000150540	HNMT	histamine N-methyltransferase [Source:HGNC Symbol;Acc:HGNC:5028]	25.906	4.6952	4.29569e-07	0.000167835	yes	up	4.55	4.39	0	54.16	81.45	123.8	2.98	86.47
ENSG00000150551	LYPD1	LY6/PLAUR domain containing 1 [Source:HGNC Symbol;Acc:HGNC:28431]	0.061	-4.04463	2.8804e-05	0.00259705	yes	down	23.62	10.51	10.4	0.15	0.4	2.63	14.8433	1.06
ENSG00000150893	FREM2	FRAS1 related extracellular matrix 2 [Source:HGNC Symbol;Acc:HGNC:25396]	0.085	-3.55086	0.000896396	0.0322142	yes	down	0.01	2.78	0.66	0	0.07	0.18	1.15	0.0833333
ENSG00000151062	CACNA2D4	calcium voltage-gated channel auxiliary subunit alpha2delta 4 [Source:HGNC Symbol;Acc:HGNC:20202]	18.245	4.18946	7.20234e-06	0.00100684	yes	up	5.87	0.82	0.02	47.2	49.39	35.65	2.23667	44.08
ENSG00000151224	MAT1A	methionine adenosyltransferase 1A [Source:HGNC Symbol;Acc:HGNC:6903]	16.903	4.07919	1.93224e-06	0.000403323	yes	up	4.15	1.6	0.13	62.85	27.45	8.78	1.96	33.0267
ENSG00000151364	KCTD14	potassium channel tetramerization domain containing 14 [Source:HGNC Symbol;Acc:HGNC:23295]	16.792	4.06966	7.24604e-05	0.0050764	yes	up	1.6	0.85	0.13	14.39	21.49	6.18	0.86	14.02
ENSG00000151632	AKR1C2	aldo-keto reductase family 1 member C2 [Source:HGNC Symbol;Acc:HGNC:385]	5.641	2.49603	0.0014567	0.045578	yes	up	56.15	4.17	0.57	165.68	43.89	131.29	20.2967	113.62
ENSG00000151655	ITIH2	inter-alpha-trypsin inhibitor heavy chain 2 [Source:HGNC Symbol;Acc:HGNC:6167]	31.149	4.9611	2.91258e-08	3.55043e-05	yes	up	12.45	19.95	0.06	156.98	523.33	228.87	10.82	303.06
ENSG00000151715	TMEM45B	transmembrane protein 45B [Source:HGNC Symbol;Acc:HGNC:25194]	11.363	3.50632	1.97381e-05	0.00203216	yes	up	9.84	1.84	0.27	100.98	36.93	19.9	3.98333	52.6033
ENSG00000152931	PART1	prostate androgen-regulated transcript 1 [Source:HGNC Symbol;Acc:HGNC:17263]	14.435	3.85155	0.000583522	0.0237421	yes	up	0.57	0.03	0.17	3.28	4.5	3.04	0.256667	3.60667
ENSG00000153707	PTPRD	protein tyrosine phosphatase receptor type D [Source:HGNC Symbol;Acc:HGNC:9668]	0.033	-4.93709	0.000508142	0.0216582	yes	down	0.11	1.28	0.51	0	0	0.02	0.633333	0.00666667
ENSG00000154252	GAL3ST2	galactose-3-O-sulfotransferase 2 [Source:HGNC Symbol;Acc:HGNC:24869]	14.665	3.87428	4.17695e-05	0.00343107	yes	up	0.68	0.66	0.14	7.25	8.73	2.88	0.493333	6.28667
ENSG00000154269	ENPP3	ectonucleotide pyrophosphatase/phosphodiesterase 3 [Source:HGNC Symbol;Acc:HGNC:3358]	11.381	3.50857	0.0011038	0.0371693	yes	up	0.25	0.95	0.26	1.1	7.3	3.22	0.486667	3.87333
ENSG00000154277	UCHL1	ubiquitin C-terminal hydrolase L1 [Source:HGNC Symbol;Acc:HGNC:12513]	0.182	-2.46134	0.00162591	0.0489622	yes	down	320.55	373.98	417.87	6.07	20.66	143.98	370.8	56.9033
ENSG00000154736	ADAMTS5	ADAM metallopeptidase with thrombospondin type 1 motif 5 [Source:HGNC Symbol;Acc:HGNC:221]	0.011	-6.56327	0.000807273	0.0298564	yes	down	0	0.15	0.14	0	0	0	0.0966667	0
ENSG00000155093	PTPRN2	protein tyrosine phosphatase receptor type N2 [Source:HGNC Symbol;Acc:HGNC:9677]	9.398	3.23233	0.0014689	0.0456318	yes	up	1.02	0.17	0.21	5	3.94	2.55	0.466667	3.83
ENSG00000155428	TRIM74	tripartite motif containing 74 [Source:HGNC Symbol;Acc:HGNC:17453]	18.687	4.224	0.000262997	0.0134477	yes	up	0.49	0.56	0.19	11.54	1.02	2.08	0.413333	4.88
ENSG00000156127	BATF	basic leucine zipper ATF-like transcription factor [Source:HGNC Symbol;Acc:HGNC:958]	80.551	6.33184	0.000939608	0.0333348	yes	up	0	0	0	1.3	0.16	0.06	0	0.506667
ENSG00000156413	FUT6	fucosyltransferase 6 [Source:HGNC Symbol;Acc:HGNC:4017]	22.84	4.5135	1.50888e-06	0.000364946	yes	up	2.69	0.39	0.04	40.23	14.82	7.85	1.04	20.9667
ENSG00000156510	HKDC1	hexokinase domain containing 1 [Source:HGNC Symbol;Acc:HGNC:23302]	18.148	4.18171	7.09585e-06	0.0010058	yes	up	1.22	1.31	0.27	14.83	27.77	7.56	0.933333	16.72
ENSG00000156968	MPV17L	MPV17 mitochondrial inner membrane protein like [Source:HGNC Symbol;Acc:HGNC:26827]	27.343	4.77308	5.41885e-07	0.000192023	yes	up	0.42	1.2	0.08	9.75	14.86	4.32	0.566667	9.64333
ENSG00000157131	C8A	complement C8 alpha chain [Source:HGNC Symbol;Acc:HGNC:1352]	64.453	6.01018	1.81992e-06	0.000399007	yes	up	0.16	0.03	0	4.17	4.81	3.64	0.0633333	4.20667
ENSG00000157303	SUSD3	sushi domain containing 3 [Source:HGNC Symbol;Acc:HGNC:28391]	13.396	3.7437	0.000560017	0.0231253	yes	up	1.8	0.41	0	16.58	5.6	8.31	0.736667	10.1633
ENSG00000157315	TMED6	transmembrane p24 trafficking protein 6 [Source:HGNC Symbol;Acc:HGNC:28331]	16.442	4.0393	0.000912206	0.0326668	yes	up	0.45	0.86	0.19	3.48	8.52	6.05	0.5	6.01667
ENSG00000157399	ARSL	arylsulfatase L [Source:HGNC Symbol;Acc:HGNC:719]	10.106	3.33707	0.000147316	0.00870049	yes	up	5.44	1	0.67	42.69	23.03	13.92	2.37	26.5467
ENSG00000157613	CREB3L1	cAMP responsive element binding protein 3 like 1 [Source:HGNC Symbol;Acc:HGNC:18856]	0.087	-3.52327	0.000912395	0.0326353	yes	down	6.91	3.76	4.77	0.13	0.09	1.16	5.14667	0.46
ENSG00000157617	C2CD2	C2 calcium dependent domain containing 2 [Source:HGNC Symbol;Acc:HGNC:1266]	17.675	4.14365	0.000554877	0.0229754	yes	up	0.14	0.1	0	0.93	2.2	0.52	0.08	1.21667
ENSG00000157851	DPYSL5	dihydropyrimidinase like 5 [Source:HGNC Symbol;Acc:HGNC:20637]	0.141	-2.82651	0.000445281	0.0196951	yes	down	24.33	27.92	26.36	0.7	1.59	7	26.2033	3.09667
ENSG00000157873	TNFRSF14	TNF receptor superfamily member 14 [Source:HGNC Symbol;Acc:HGNC:11912]	21.485	4.42524	5.09988e-05	0.00400564	yes	up	0.75	0.65	0.14	19.62	6.95	2.76	0.513333	9.77667
ENSG00000158050	DUSP2	dual specificity phosphatase 2 [Source:HGNC Symbol;Acc:HGNC:3068]	0.039	-4.6845	0.000520791	0.0220126	yes	down	1.36	2.18	2.33	0	0.1	0.22	1.95667	0.106667
ENSG00000158089	GALNT14	polypeptide N-acetylgalactosaminyltransferase 14 [Source:HGNC Symbol;Acc:HGNC:22946]	0.039	-4.68776	0.00100086	0.0346998	yes	down	1.07	0.63	0.59	0	0.09	0.14	0.763333	0.0766667
ENSG00000158104	HPD	4-hydroxyphenylpyruvate dioxygenase [Source:HGNC Symbol;Acc:HGNC:5147]	15.78	3.98004	1.90722e-06	0.000400845	yes	up	32.35	9.08	0.54	310.96	281.19	101.83	13.99	231.327
ENSG00000158220	ESYT3	extended synaptotagmin 3 [Source:HGNC Symbol;Acc:HGNC:24295]	29.019	4.85891	0.000333569	0.0159835	yes	up	0.03	0.28	0.01	0.57	0.72	0.29	0.106667	0.526667
ENSG00000158315	RHBDL2	rhomboid like 2 [Source:HGNC Symbol;Acc:HGNC:16083]	26.301	4.71702	7.25406e-05	0.00507035	yes	up	0.37	0.25	0.06	3.59	8.08	5.76	0.226667	5.81
ENSG00000158806	NPM2	nucleophosmin/nucleoplasmin 2 [Source:HGNC Symbol;Acc:HGNC:7930]	10.668	3.41516	0.000230646	0.0120359	yes	up	9.76	4.67	0.93	100.19	32.96	13.36	5.12	48.8367
ENSG00000158859	ADAMTS4	ADAM metallopeptidase with thrombospondin type 1 motif 4 [Source:HGNC Symbol;Acc:HGNC:220]	13.303	3.73366	0.000359273	0.016767	yes	up	0.14	0.14	0.14	2.51	3.26	0.32	0.14	2.03
ENSG00000158869	FCER1G	Fc fragment of IgE receptor Ig [Source:HGNC Symbol;Acc:HGNC:3611]	33.579	5.0695	0.000406394	0.0182667	yes	up	0	0.4	0.12	4.16	6.54	1.22	0.173333	3.97333
ENSG00000158874	APOA2	apolipoprotein A2 [Source:HGNC Symbol;Acc:HGNC:601]	33.553	5.06838	3.66531e-08	3.9893e-05	yes	up	474.83	343.36	3.82	8720.45	12544.8	5822.09	274.003	9029.12
ENSG00000158887	MPZ	myelin protein zero [Source:HGNC Symbol;Acc:HGNC:7225]	17.705	4.14612	2.12355e-06	0.000428578	yes	up	6.42	2.41	1.76	94.94	24.93	23.2	3.53	47.69
ENSG00000159166	LAD1	ladinin 1 [Source:HGNC Symbol;Acc:HGNC:6472]	22.101	4.46604	1.98468e-07	0.000104281	yes	up	4.49	3.14	0.18	74.76	81.16	13.31	2.60333	56.41
ENSG00000159173	TNNI1	troponin I1, slow skeletal type [Source:HGNC Symbol;Acc:HGNC:11945]	19.624	4.29454	0.00137389	0.0437506	yes	up	0.01	0.37	0.24	0.17	0.55	0.15	0.206667	0.29
ENSG00000159176	CSRP1	cysteine and glycine rich protein 1 [Source:HGNC Symbol;Acc:HGNC:2469]	17.681	4.14411	2.16271e-06	0.000433609	yes	up	6.47	2.06	1.47	133.88	22.8	4.59	3.33333	53.7567
ENSG00000159423	ALDH4A1	aldehyde dehydrogenase 4 family member A1 [Source:HGNC Symbol;Acc:HGNC:406]	5.835	2.54461	0.00115428	0.0383608	yes	up	23.7	12.59	13.81	120.82	73.38	34.98	16.7	76.3933
ENSG00000159674	SPON2	spondin 2 [Source:HGNC Symbol;Acc:HGNC:11253]	7.691	2.94315	0.00079532	0.0295578	yes	up	12.14	2.29	0.32	72.75	21.58	16.83	4.91667	37.0533
ENSG00000159784	FAM131B	family with sequence similarity 131 member B [Source:HGNC Symbol;Acc:HGNC:22202]	0.072	-3.78609	0.000425585	0.0189893	yes	down	4.54	1.05	3.48	0.01	0.03	0.68	3.02333	0.24
ENSG00000159899	NPR2	natriuretic peptide receptor 2 [Source:HGNC Symbol;Acc:HGNC:7944]	19.26	4.26756	0.00138338	0.0440068	yes	up	0.15	0.26	0.01	1.36	2.64	0.97	0.14	1.65667
ENSG00000160202	CRYAA	crystallin alpha A [Source:HGNC Symbol;Acc:HGNC:2388]	9.774	3.28896	0.000535171	0.0224029	yes	up	8.79	0.76	0	54.15	20.71	9.42	3.18333	28.0933
ENSG00000160282	FTCD	formimidoyltransferase cyclodeaminase [Source:HGNC Symbol;Acc:HGNC:3974]	12.826	3.68104	5.91968e-05	0.00440006	yes	up	4.18	1.34	0.44	35.54	25.2	17.31	1.98667	26.0167
ENSG00000160593	JAML	junction adhesion molecule like [Source:HGNC Symbol;Acc:HGNC:19084]	19.949	4.31821	0.000844911	0.0309108	yes	up	0.06	0.05	0.05	2.14	2.68	0.96	0.0533333	1.92667
ENSG00000160678	S100A1	S100 calcium binding protein A1 [Source:HGNC Symbol;Acc:HGNC:10486]	16.213	4.01911	1.62845e-06	0.000375963	yes	up	55.75	13.79	7.21	886.09	272.95	65.05	25.5833	408.03
ENSG00000160862	AZGP1	alpha-2-glycoprotein 1, zinc-binding [Source:HGNC Symbol;Acc:HGNC:910]	11.179	3.48274	4.07958e-05	0.0033784	yes	up	17.54	1.41	0.37	151.58	38.2	34.8	6.44	74.86
ENSG00000160867	FGFR4	fibroblast growth factor receptor 4 [Source:HGNC Symbol;Acc:HGNC:3691]	7.208	2.84961	0.000388457	0.0178018	yes	up	40.49	19.14	23.63	291.33	169.14	61.57	27.7533	174.013
ENSG00000160870	CYP3A7	cytochrome P450 family 3 subfamily A member 7 [Source:HGNC Symbol;Acc:HGNC:2640]	56.367	5.81678	2.20614e-05	0.00220433	yes	up	0.1	0	0	4.48	0.56	0.12	0.0333333	1.72
ENSG00000161544	CYGB	cytoglobin [Source:HGNC Symbol;Acc:HGNC:16505]	6.75	2.75495	0.00146049	0.0454632	yes	up	9.23	1.26	0.31	52.27	23.79	13.12	3.6	29.7267
ENSG00000161671	EMC10	ER membrane protein complex subunit 10 [Source:HGNC Symbol;Acc:HGNC:27609]	0.173	-2.53045	0.00124761	0.0407513	yes	down	101.36	107.14	114.24	2.78	7.34	38.15	107.58	16.09
ENSG00000161681	SHANK1	SH3 and multiple ankyrin repeat domains 1 [Source:HGNC Symbol;Acc:HGNC:15474]	0.066	-3.91215	0.00109006	0.0369516	yes	down	2.92	2.13	4.1	0	0	0.49	3.05	0.163333
ENSG00000161944	ASGR2	asialoglycoprotein receptor 2 [Source:HGNC Symbol;Acc:HGNC:743]	16.761	4.06704	1.43084e-06	0.00035451	yes	up	42.8	10.05	0.26	466.58	298.39	150.02	17.7033	304.997
ENSG00000161999	JMJD8	jumonji domain containing 8 [Source:HGNC Symbol;Acc:HGNC:14148]	0.16	-2.64565	0.00105848	0.0362439	yes	down	97.25	55.7	66.6	6.78	6.29	21.17	73.1833	11.4133
ENSG00000162009	SSTR5	somatostatin receptor 5 [Source:HGNC Symbol;Acc:HGNC:11334]	17.734	4.14842	5.07574e-05	0.00399698	yes	up	1.85	1.29	0.2	21.41	25.09	8.35	1.11333	18.2833
ENSG00000162078	ZG16B	zymogen granule protein 16B [Source:HGNC Symbol;Acc:HGNC:30456]	26.561	4.73126	0.000161842	0.00918463	yes	up	0.65	0.23	0	10.79	4.64	5.89	0.293333	7.10667
ENSG00000162267	ITIH3	inter-alpha-trypsin inhibitor heavy chain 3 [Source:HGNC Symbol;Acc:HGNC:6168]	13.571	3.76241	5.30219e-06	0.000811981	yes	up	15.11	1.07	0.08	165.06	17.84	26.84	5.42	69.9133
ENSG00000162545	CAMK2N1	calcium/calmodulin dependent protein kinase II inhibitor 1 [Source:HGNC Symbol;Acc:HGNC:24190]	11.33	3.5021	2.06607e-05	0.00209181	yes	up	9.38	6.11	2.47	95.17	47.5	14.55	5.98667	52.4067
ENSG00000162722	TRIM58	tripartite motif containing 58 [Source:HGNC Symbol;Acc:HGNC:24150]	0.004	-8.14287	1.22724e-05	0.00143846	yes	down	0.17	0.94	0.27	0	0	0	0.46	0
ENSG00000163032	VSNL1	visinin like 1 [Source:HGNC Symbol;Acc:HGNC:12722]	28.523	4.83405	1.04463e-05	0.00128886	yes	up	0.4	1.45	0.02	3.93	27.79	5.79	0.623333	12.5033
ENSG00000163347	CLDN1	claudin 1 [Source:HGNC Symbol;Acc:HGNC:2032]	21.687	4.43878	1.60384e-06	0.000381852	yes	up	0.43	2.47	0.72	4.06	44.78	12.85	1.20667	20.5633
ENSG00000163435	ELF3	E74 like ETS transcription factor 3 [Source:HGNC Symbol;Acc:HGNC:3318]	18.112	4.1789	1.29689e-05	0.00148581	yes	up	2.36	0.83	0.76	30.09	19.07	13.53	1.31667	20.8967
ENSG00000163513	TGFBR2	transforming growth factor beta receptor 2 [Source:HGNC Symbol;Acc:HGNC:11773]	14.066	3.81415	4.3424e-06	0.000700183	yes	up	1.8	7	2.72	13.12	86.65	21.54	3.84	40.4367
ENSG00000163581	SLC2A2	solute carrier family 2 member 2 [Source:HGNC Symbol;Acc:HGNC:11006]	21.902	4.45296	0.000193893	0.0104397	yes	up	0.1	0.34	0	0.93	5.2	2.09	0.146667	2.74
ENSG00000163586	FABP1	fatty acid binding protein 1 [Source:HGNC Symbol;Acc:HGNC:3555]	57.204	5.83804	2.05193e-10	1.04221e-06	yes	up	55.15	13.62	0.24	2275.08	890.4	786.36	23.0033	1317.28
ENSG00000163631	ALB	albumin [Source:HGNC Symbol;Acc:HGNC:399]	12.499	3.64372	1.8775e-05	0.00197299	yes	up	120.66	84.19	1.72	422.38	952.07	1451.23	68.8567	941.893
ENSG00000163701	IL17RE	interleukin 17 receptor E [Source:HGNC Symbol;Acc:HGNC:18439]	14.789	3.88646	0.000157649	0.00908194	yes	up	0.91	0.46	0.4	11.33	10.15	2.44	0.59	7.97333
ENSG00000163735	CXCL5	C-X-C motif chemokine ligand 5 [Source:HGNC Symbol;Acc:HGNC:10642]	94.773	6.5664	0.000476646	0.0207808	yes	up	0	0	0	0.12	0.37	0.23	0	0.24
ENSG00000163993	S100P	S100 calcium binding protein P [Source:HGNC Symbol;Acc:HGNC:10504]	6.613	2.72541	0.000549884	0.0228618	yes	up	369.15	12.72	0.73	537.92	513.13	2161.21	127.533	1070.75
ENSG00000164007	CLDN19	claudin 19 [Source:HGNC Symbol;Acc:HGNC:2040]	15.985	3.99867	0.000321559	0.0155795	yes	up	0.61	0.21	0.03	8.46	1.97	1.4	0.283333	3.94333
ENSG00000164050	PLXNB1	plexin B1 [Source:HGNC Symbol;Acc:HGNC:9103]	6.067	2.60104	0.00094756	0.0333451	yes	up	8.44	10.8	6.01	51.31	34.1	17.6	8.41667	34.3367
ENSG00000164125	GASK1B	golgi associated kinase 1B [Source:HGNC Symbol;Acc:HGNC:25312]	20.204	4.33657	1.30056e-05	0.00148444	yes	up	0.12	1.71	0.29	1.37	18.79	3.26	0.706667	7.80667
ENSG00000164379	FOXQ1	forkhead box Q1 [Source:HGNC Symbol;Acc:HGNC:20951]	17.347	4.11658	1.0917e-06	0.0002893	yes	up	5.62	2.71	0.85	52.18	64.75	41.67	3.06	52.8667
ENSG00000164690	SHH	sonic hedgehog signaling molecule [Source:HGNC Symbol;Acc:HGNC:10848]	22.202	4.47259	9.07676e-05	0.00597439	yes	up	0.47	0.14	0.03	5.86	5.1	2.25	0.213333	4.40333
ENSG00000164794	KCNV1	potassium voltage-gated channel modifier subfamily V member 1 [Source:HGNC Symbol;Acc:HGNC:18861]	0.04	-4.63455	0.00105272	0.0361686	yes	down	0.29	0.59	0.46	0	0.01	0.01	0.446667	0.00666667
ENSG00000164825	DEFB1	defensin beta 1 [Source:HGNC Symbol;Acc:HGNC:2766]	71.569	6.16127	9.31449e-05	0.0060914	yes	up	0.34	0	0	0	3.41	28.11	0.113333	10.5067
ENSG00000164850	GPER1	G protein-coupled estrogen receptor 1 [Source:HGNC Symbol;Acc:HGNC:4485]	15.908	3.99165	7.17703e-06	0.00101259	yes	up	3.29	0.76	0.5	49.04	11.56	1.72	1.51667	20.7733
ENSG00000164853	UNCX	UNC homeobox [Source:HGNC Symbol;Acc:HGNC:33194]	0.031	-4.99674	1.94623e-05	0.00202428	yes	down	7.77	4.89	4.66	0.06	0.29	0.18	5.77333	0.176667
ENSG00000164855	TMEM184A	transmembrane protein 184A [Source:HGNC Symbol;Acc:HGNC:28797]	14.506	3.85863	8.77351e-05	0.00581245	yes	up	0.61	0.24	0.09	10.41	4.23	1.74	0.313333	5.46
ENSG00000164867	NOS3	nitric oxide synthase 3 [Source:HGNC Symbol;Acc:HGNC:7876]	10.915	3.4482	0.000279561	0.0140588	yes	up	3.79	1.53	1.05	28.51	19.87	9.01	2.12333	19.13
ENSG00000164932	CTHRC1	collagen triple helix repeat containing 1 [Source:HGNC Symbol;Acc:HGNC:18831]	22.707	4.50505	9.12766e-05	0.00599495	yes	up	0.9	0.26	0	7	9.34	11.47	0.386667	9.27
ENSG00000164946	FREM1	FRAS1 related extracellular matrix 1 [Source:HGNC Symbol;Acc:HGNC:23399]	22.984	4.52257	8.81622e-06	0.00117325	yes	up	0.53	1.18	0.2	4.41	15.29	3.21	0.636667	7.63667
ENSG00000164976	MYORG	myogenesis regulating glycosidase (putative) [Source:HGNC Symbol;Acc:HGNC:19918]	5.713	2.51431	0.00140949	0.0445583	yes	up	3.56	5.34	3.14	25.33	21.47	4.3	4.01333	17.0333
ENSG00000165029	ABCA1	ATP binding cassette subfamily A member 1 [Source:HGNC Symbol;Acc:HGNC:29]	14.602	3.86808	8.53012e-05	0.00570078	yes	up	0.05	0.66	0.12	0.48	8.53	0.48	0.276667	3.16333
ENSG00000165092	ALDH1A1	aldehyde dehydrogenase 1 family member A1 [Source:HGNC Symbol;Acc:HGNC:402]	18.229	4.18814	7.73589e-07	0.000226684	yes	up	12.89	21.52	6.32	100.16	295.01	238.44	13.5767	211.203
ENSG00000165246	NLGN4Y	neuroligin 4 Y-linked [Source:HGNC Symbol;Acc:HGNC:15529]	30.851	4.94726	0.000181766	0.00999875	yes	up	0	0.58	0	2.11	3.91	0.75	0.193333	2.25667
ENSG00000165349	SLC7A3	solute carrier family 7 member 3 [Source:HGNC Symbol;Acc:HGNC:11061]	0.124	-3.01357	0.000938658	0.0333787	yes	down	34.1	4.63	5.58	0.08	0.14	6.16	14.77	2.12667
ENSG00000165376	CLDN2	claudin 2 [Source:HGNC Symbol;Acc:HGNC:2041]	61.457	5.94151	1.98122e-05	0.00201932	yes	up	0	0.05	0.03	1.7	1.48	0.13	0.0266667	1.10333
ENSG00000165443	PHYHIPL	phytanoyl-CoA 2-hydroxylase interacting protein like [Source:HGNC Symbol;Acc:HGNC:29378]	21.997	4.45924	3.43212e-06	0.000590926	yes	up	0.83	1.6	0.08	10.02	32.03	7.24	0.836667	16.43
ENSG00000165471	MBL2	mannose binding lectin 2 [Source:HGNC Symbol;Acc:HGNC:6922]	19.262	4.26767	0.000203001	0.0108155	yes	up	0.09	0.47	0	1.51	5.9	0.53	0.186667	2.64667
ENSG00000165478	HEPACAM	hepatic and glial cell adhesion molecule [Source:HGNC Symbol;Acc:HGNC:26361]	26.775	4.74282	1.07186e-07	8.16623e-05	yes	up	2.13	2.44	0.11	68.07	17.59	3.19	1.56	29.6167
ENSG00000165556	CDX2	caudal type homeobox 2 [Source:HGNC Symbol;Acc:HGNC:1806]	0.127	-2.9807	0.00116842	0.0387459	yes	down	15.07	27.86	29.59	0.24	1.35	4.29	24.1733	1.96
ENSG00000165671	NSD1	nuclear receptor binding SET domain protein 1 [Source:HGNC Symbol;Acc:HGNC:14234]	0.142	-2.81708	0.000738744	0.0279668	yes	down	1.86	27.84	4.59	0	1.73	1.82	11.43	1.18333
ENSG00000165828	PRAP1	proline rich acidic protein 1 [Source:HGNC Symbol;Acc:HGNC:23304]	14.441	3.85212	9.2406e-06	0.00118822	yes	up	22.54	5.75	2.45	259.73	90.73	78.2	10.2467	142.887
ENSG00000166035	LIPC	lipase C, hepatic type [Source:HGNC Symbol;Acc:HGNC:6619]	18.683	4.22364	2.34376e-05	0.00230406	yes	up	2.62	0.31	0.15	30.94	7.35	6.82	1.02667	15.0367
ENSG00000166126	AMN	amnion associated transmembrane protein [Source:HGNC Symbol;Acc:HGNC:14604]	10.79	3.4316	0.000225043	0.0118245	yes	up	5.07	0.63	0.03	41.09	13.74	9.43	1.91	21.42
ENSG00000166278	C2	complement C2 [Source:HGNC Symbol;Acc:HGNC:1248]	9.387	3.23072	6.22777e-05	0.00455135	yes	up	25.1	4.23	2.4	166.01	59.82	42.05	10.5767	89.2933
ENSG00000166313	APBB1	amyloid beta precursor protein binding family B member 1 [Source:HGNC Symbol;Acc:HGNC:581]	0.181	-2.46478	0.00165022	0.0494984	yes	down	82.39	51.07	69.48	4.42	3.81	25.65	67.6467	11.2933
ENSG00000166391	MOGAT2	monoacylglycerol O-acyltransferase 2 [Source:HGNC Symbol;Acc:HGNC:23248]	20.196	4.33597	2.63946e-05	0.00246741	yes	up	0.56	0.65	0	10.08	11.21	3.38	0.403333	8.22333
ENSG00000166589	CDH16	cadherin 16 [Source:HGNC Symbol;Acc:HGNC:1755]	23.354	4.54559	4.20541e-06	0.000692756	yes	up	1.44	0	0	29.55	0.25	0.59	0.48	10.13
ENSG00000166801	FAM111A	family with sequence similarity 111 member A [Source:HGNC Symbol;Acc:HGNC:24725]	16.846	4.07432	0.00145764	0.0455605	yes	up	0	0.17	0	0.18	3.28	0.2	0.0566667	1.22
ENSG00000166825	ANPEP	alanyl aminopeptidase, membrane [Source:HGNC Symbol;Acc:HGNC:500]	13.375	3.74145	5.85508e-06	0.000861998	yes	up	11.62	5.14	0.24	110.94	75.97	13.33	5.66667	66.7467
ENSG00000166833	NAV2	neuron navigator 2 [Source:HGNC Symbol;Acc:HGNC:15997]	7.533	2.9133	0.00167785	0.049934	yes	up	0.19	1.48	0.69	0.55	10.51	1.63	0.786667	4.23
ENSG00000167106	FAM102A	family with sequence similarity 102 member A [Source:HGNC Symbol;Acc:HGNC:31419]	6.411	2.68062	0.000688708	0.0266688	yes	up	11.8	7.25	4.35	67.79	17.56	5.32	7.8	30.2233
ENSG00000167244	IGF2	insulin like growth factor 2 [Source:HGNC Symbol;Acc:HGNC:5466]	23.028	4.52534	1.2987e-07	8.07712e-05	yes	up	3.3	2.96	1.52	57.56	91.99	8.31	2.59333	52.62
ENSG00000167363	FN3K	fructosamine 3 kinase [Source:HGNC Symbol;Acc:HGNC:24822]	18.544	4.21291	3.45427e-06	0.000588094	yes	up	5.35	2.46	0.63	83.76	48.5	7.33	2.81333	46.53
ENSG00000167614	TTYH1	tweety family member 1 [Source:HGNC Symbol;Acc:HGNC:13476]	9.644	3.26962	0.00095658	0.033585	yes	up	1.91	0.41	0.71	19.25	5.56	2.25	1.01	9.02
ENSG00000167618	LAIR2	leukocyte associated immunoglobulin like receptor 2 [Source:HGNC Symbol;Acc:HGNC:6478]	38.418	5.2637	0.00105319	0.0361441	yes	up	0.11	0	0	3.99	1.49	0.1	0.0366667	1.86
ENSG00000167642	SPINT2	serine peptidase inhibitor, Kunitz type 2 [Source:HGNC Symbol;Acc:HGNC:11247]	0.161	-2.63104	0.000817197	0.0301138	yes	down	188.75	101.75	166.51	7.42	4.32	57.63	152.337	23.1233
ENSG00000167644	C19orf33	chromosome 19 open reading frame 33 [Source:HGNC Symbol;Acc:HGNC:16668]	17.705	4.14605	0.000884207	0.031889	yes	up	2.79	0.46	0	32.99	10.63	10.68	1.08333	18.1
ENSG00000167680	SEMA6B	semaphorin 6B [Source:HGNC Symbol;Acc:HGNC:10739]	5.843	2.5467	0.00125415	0.0408336	yes	up	30.4	9.05	17.99	148.52	91.18	30.74	19.1467	90.1467
ENSG00000167711	SERPINF2	serpin family F member 2 [Source:HGNC Symbol;Acc:HGNC:9075]	13.355	3.73926	9.04778e-06	0.00119883	yes	up	58.04	9.17	0.36	610.98	170.6	118.05	22.5233	299.877
ENSG00000167767	KRT80	keratin 80 [Source:HGNC Symbol;Acc:HGNC:27056]	40.378	5.33551	8.21023e-05	0.00553555	yes	up	0.05	0.02	0.01	1.84	0.14	0.05	0.0266667	0.676667
ENSG00000167780	SOAT2	sterol O-acyltransferase 2 [Source:HGNC Symbol;Acc:HGNC:11178]	35.507	5.15002	4.22159e-07	0.00016928	yes	up	1.15	0.54	0.03	26.44	29.79	8.38	0.573333	21.5367
ENSG00000167785	ZNF558	zinc finger protein 558 [Source:HGNC Symbol;Acc:HGNC:26422]	57.697	5.85043	7.20737e-05	0.00507263	yes	up	0.01	0	0	0.2	1.58	0.86	0.00333333	0.88
ENSG00000167880	EVPL	envoplakin [Source:HGNC Symbol;Acc:HGNC:3503]	16.355	4.03162	1.79644e-05	0.00191421	yes	up	1.23	0.37	0.03	9.95	10.41	2.72	0.543333	7.69333
ENSG00000167972	ABCA3	ATP binding cassette subfamily A member 3 [Source:HGNC Symbol;Acc:HGNC:33]	0.153	-2.7083	0.000734965	0.027893	yes	down	28.11	10.94	11.86	1.97	0.72	4.88	16.97	2.52333
ENSG00000167992	VWCE	von Willebrand factor C and EGF domains [Source:HGNC Symbol;Acc:HGNC:26487]	21.941	4.45557	2.47446e-06	0.000477273	yes	up	1.25	1.33	0.33	22.71	26.94	4.57	0.97	18.0733
ENSG00000168065	SLC22A11	solute carrier family 22 member 11 [Source:HGNC Symbol;Acc:HGNC:18120]	28.692	4.84258	0.000187437	0.010164	yes	up	0.31	0	0.14	2.21	2.27	1.69	0.15	2.05667
ENSG00000168140	VASN	vasorin [Source:HGNC Symbol;Acc:HGNC:18517]	11.338	3.50313	5.85026e-05	0.00436977	yes	up	3.93	1.24	0.72	39.32	14.74	5.96	1.96333	20.0067
ENSG00000168237	GLYCTK	glycerate kinase [Source:HGNC Symbol;Acc:HGNC:24247]	7.304	2.86873	0.000559492	0.023135	yes	up	7.04	9.89	5.36	60.87	44.8	16.31	7.43	40.66
ENSG00000168306	ACOX2	acyl-CoA oxidase 2 [Source:HGNC Symbol;Acc:HGNC:120]	31.047	4.95637	3.31933e-06	0.00059156	yes	up	1.5	0.97	0.24	17.56	38.95	11.59	0.903333	22.7
ENSG00000168386	FILIP1L	filamin A interacting protein 1 like [Source:HGNC Symbol;Acc:HGNC:24589]	31.019	4.95509	4.21252e-06	0.000690197	yes	up	0.13	0.6	0.29	2.03	11.46	8.28	0.34	7.25667
ENSG00000168404	MLKL	mixed lineage kinase domain like pseudokinase [Source:HGNC Symbol;Acc:HGNC:26617]	26.284	4.71611	5.71018e-05	0.00431806	yes	up	0.22	0.67	0.08	3.52	9.71	0.64	0.323333	4.62333
ENSG00000168497	CAVIN2	caveolae associated protein 2 [Source:HGNC Symbol;Acc:HGNC:10690]	32.042	5.00191	4.58328e-07	0.000172439	yes	up	0.22	1.85	0.06	2.31	41.8	7.54	0.71	17.2167
ENSG00000168646	AXIN2	axin 2 [Source:HGNC Symbol;Acc:HGNC:904]	6.472	2.69426	0.00139547	0.0442068	yes	up	1.28	7.19	2.47	13	31.33	8.59	3.64667	17.64
ENSG00000168899	VAMP5	vesicle associated membrane protein 5 [Source:HGNC Symbol;Acc:HGNC:12646]	21.509	4.42686	1.03727e-05	0.00129552	yes	up	7.41	0	0	101.37	47.43	31.32	2.47	60.04
ENSG00000168918	INPP5D	inositol polyphosphate-5-phosphatase D [Source:HGNC Symbol;Acc:HGNC:6079]	12.024	3.58787	5.76651e-05	0.00432843	yes	up	2.1	1.18	0.56	20.08	14.38	3.63	1.28	12.6967
ENSG00000169047	IRS1	insulin receptor substrate 1 [Source:HGNC Symbol;Acc:HGNC:6125]	8.804	3.13819	0.000451758	0.0199238	yes	up	0.61	1.73	0.33	4.2	14.26	3.65	0.89	7.37
ENSG00000169083	AR	androgen receptor [Source:HGNC Symbol;Acc:HGNC:644]	0.003	-8.25651	8.65337e-06	0.00116172	yes	down	0.01	0.56	0.24	0	0	0	0.27	0
ENSG00000169174	PCSK9	proprotein convertase subtilisin/kexin type 9 [Source:HGNC Symbol;Acc:HGNC:20001]	17.691	4.14495	2.35812e-06	0.000463637	yes	up	3.1	0.65	0.12	23.4	49.48	11.34	1.29	28.0733
ENSG00000169347	GP2	glycoprotein 2 [Source:HGNC Symbol;Acc:HGNC:4441]	69.107	6.11076	0.00161053	0.0485949	yes	up	0	0	0	0.46	0.03	0.13	0	0.206667
ENSG00000169429	CXCL8	C-X-C motif chemokine ligand 8 [Source:HGNC Symbol;Acc:HGNC:6025]	20.531	4.35976	1.61931e-05	0.00175617	yes	up	1.06	0.58	1.41	5.67	4.81	44.47	1.01667	18.3167
ENSG00000169507	SLC38A11	solute carrier family 38 member 11 [Source:HGNC Symbol;Acc:HGNC:26836]	24.089	4.59031	0.000762098	0.0286374	yes	up	0	0.09	0	0.97	2.84	0.1	0.03	1.30333
ENSG00000169550	MUC15	mucin 15, cell surface associated [Source:HGNC Symbol;Acc:HGNC:14956]	132.164	7.04619	0.000133517	0.00820348	yes	up	0	0	0	0.09	0.65	0.2	0	0.313333
ENSG00000169562	GJB1	gap junction protein beta 1 [Source:HGNC Symbol;Acc:HGNC:4283]	24.207	4.59737	1.00678e-07	7.86709e-05	yes	up	7.69	2.94	0.15	155.52	68.87	24.8	3.59333	83.0633
ENSG00000169583	CLIC3	chloride intracellular channel 3 [Source:HGNC Symbol;Acc:HGNC:2064]	16.107	4.00957	0.000900228	0.0323138	yes	up	0.76	0.55	0.23	10.98	6.56	2.7	0.513333	6.74667
ENSG00000169696	ASPSCR1	ASPSCR1 tether for SLC2A4, UBX domain containing [Source:HGNC Symbol;Acc:HGNC:13825]	5.585	2.48143	0.00164152	0.049286	yes	up	86.18	33.77	42.19	514.06	210	160.94	54.0467	295
ENSG00000169715	MT1E	metallothionein 1E [Source:HGNC Symbol;Acc:HGNC:7397]	59.669	5.89891	1.18445e-07	7.68e-05	yes	up	1.45	2.43	0	67.39	68.14	9.2	1.29333	48.2433
ENSG00000169908	TM4SF1	transmembrane 4 L six family member 1 [Source:HGNC Symbol;Acc:HGNC:11853]	29.724	4.89356	2.47741e-08	3.28257e-05	yes	up	17.98	14.58	0.1	236.59	377.17	316.96	10.8867	310.24
ENSG00000170099	SERPINA6	serpin family A member 6 [Source:HGNC Symbol;Acc:HGNC:1540]	17.281	4.11113	1.03223e-06	0.000278382	yes	up	17.56	4.37	0.41	228.36	73.5	50.32	7.44667	117.393
ENSG00000170421	KRT8	keratin 8 [Source:HGNC Symbol;Acc:HGNC:6446]	6.765	2.75809	0.000961266	0.0336719	yes	up	437	161.04	183.26	2071.41	2093.37	859.75	260.433	1674.84
ENSG00000170430	MGMT	O-6-methylguanine-DNA methyltransferase [Source:HGNC Symbol;Acc:HGNC:7059]	20.124	4.33083	7.18792e-06	0.00100946	yes	up	3.8	1.35	0.04	47.77	28.7	23.08	1.73	33.1833
ENSG00000170468	RIOX1	ribosomal oxygenase 1 [Source:HGNC Symbol;Acc:HGNC:20968]	42.544	5.41088	1.28812e-06	0.000324425	yes	up	0.39	0.17	0.02	11.19	10.86	1.37	0.193333	7.80667
ENSG00000170485	NPAS2	neuronal PAS domain protein 2 [Source:HGNC Symbol;Acc:HGNC:7895]	7.313	2.87045	0.00100044	0.0347247	yes	up	2.83	6.79	4.45	22.13	43.74	8.75	4.69	24.8733
ENSG00000170500	LONRF2	LON peptidase N-terminal domain and ring finger 2 [Source:HGNC Symbol;Acc:HGNC:24788]	0.092	-3.43545	0.00141415	0.0446592	yes	down	0.34	2.92	0.6	0	0.13	0.13	1.28667	0.0866667
ENSG00000170608	FOXA3	forkhead box A3 [Source:HGNC Symbol;Acc:HGNC:5023]	6.344	2.66545	0.0011209	0.0374554	yes	up	13.45	3.36	3.85	71.81	30.86	18.03	6.88667	40.2333
ENSG00000170689	HOXB9	homeobox B9 [Source:HGNC Symbol;Acc:HGNC:5120]	0.161	-2.63847	0.000802792	0.0297991	yes	down	89.62	87.3	60.34	1.04	4.39	28.49	79.0867	11.3067
ENSG00000170743	SYT9	synaptotagmin 9 [Source:HGNC Symbol;Acc:HGNC:19265]	0.05	-4.32878	0.00109942	0.0371041	yes	down	0.24	1.09	0.96	0	0.04	0.03	0.763333	0.0233333
ENSG00000171227	TMEM37	transmembrane protein 37 [Source:HGNC Symbol;Acc:HGNC:18216]	8.656	3.1137	0.00020167	0.0107634	yes	up	10.2	4.74	3.78	98.22	20.91	11.59	6.24	43.5733
ENSG00000171234	UGT2B7	UDP glucuronosyltransferase family 2 member B7 [Source:HGNC Symbol;Acc:HGNC:12554]	18.671	4.22275	3.12498e-05	0.00277649	yes	up	1.14	1.59	0.11	10.19	37.08	9.13	0.946667	18.8
ENSG00000171236	LRG1	leucine rich alpha-2-glycoprotein 1 [Source:HGNC Symbol;Acc:HGNC:29480]	32.066	5.00298	1.26002e-08	1.91996e-05	yes	up	4.87	0.8	0.23	125.22	35.87	22.23	1.96667	61.1067
ENSG00000171345	KRT19	keratin 19 [Source:HGNC Symbol;Acc:HGNC:6436]	29.174	4.86661	3.70263e-08	3.89095e-05	yes	up	36.35	10.65	0.53	716.66	597.1	125.62	15.8433	479.793
ENSG00000171346	KRT15	keratin 15 [Source:HGNC Symbol;Acc:HGNC:6421]	20.933	4.38772	0.000564236	0.0232053	yes	up	0.07	0.18	0.07	3.86	2.43	0.88	0.106667	2.39
ENSG00000171552	BCL2L1	BCL2 like 1 [Source:HGNC Symbol;Acc:HGNC:992]	7.706	2.94595	0.000259894	0.0133114	yes	up	55.63	25.57	19.44	297.28	196.37	95.32	33.5467	196.323
ENSG00000171557	FGG	fibrinogen gamma chain [Source:HGNC Symbol;Acc:HGNC:3694]	61.492	5.94232	2.07038e-10	9.01355e-07	yes	up	13.53	12.39	0.37	550.92	383.4	455.8	8.76333	463.373
ENSG00000171560	FGA	fibrinogen alpha chain [Source:HGNC Symbol;Acc:HGNC:3661]	70.829	6.14627	1.0682e-10	8.13835e-07	yes	up	14.33	6.43	0.11	839.1	323.69	161.22	6.95667	441.337
ENSG00000171564	FGB	fibrinogen beta chain [Source:HGNC Symbol;Acc:HGNC:3662]	89.161	6.47834	8.2344e-12	1.25472e-07	yes	up	3.15	0.81	0	224.38	144.98	79.74	1.32	149.7
ENSG00000171617	ENC1	ectodermal-neural cortex 1 [Source:HGNC Symbol;Acc:HGNC:3345]	11.602	3.53628	3.37453e-05	0.00293825	yes	up	0.46	5.09	1.28	3.84	51.28	6.78	2.27667	20.6333
ENSG00000171658	NMRAL2P	NmrA like redox sensor 2, pseudogene [Source:HGNC Symbol;Acc:HGNC:52332]	116.054	6.85866	1.23093e-05	0.00143726	yes	up	0	0.04	0	0.2	2.32	3.43	0.0133333	1.98333
ENSG00000171759	PAH	phenylalanine hydroxylase [Source:HGNC Symbol;Acc:HGNC:8582]	25.763	4.68725	2.24125e-07	0.000110165	yes	up	2.2	7.38	0.04	27.31	101.67	19.9	3.20667	49.6267
ENSG00000171903	CYP4F11	cytochrome P450 family 4 subfamily F member 11 [Source:HGNC Symbol;Acc:HGNC:13265]	19.763	4.30474	9.49643e-05	0.00615753	yes	up	0.33	0.43	0	4.42	4.86	3.23	0.253333	4.17
ENSG00000172000	ZNF556	zinc finger protein 556 [Source:HGNC Symbol;Acc:HGNC:25669]	23.881	4.5778	6.34067e-06	0.000920152	yes	up	0.93	0.41	0.02	7.55	12.72	5.05	0.453333	8.44
ENSG00000172137	CALB2	calbindin 2 [Source:HGNC Symbol;Acc:HGNC:1435]	19.385	4.27684	0.000409646	0.0183858	yes	up	0.51	0	0.04	9.34	0.18	0.35	0.183333	3.29
ENSG00000172164	SNTB1	syntrophin beta 1 [Source:HGNC Symbol;Acc:HGNC:11168]	10.123	3.33955	5.67316e-05	0.00431146	yes	up	2.5	3.19	1.11	17.72	30.35	11.56	2.26667	19.8767
ENSG00000172296	SPTLC3	serine palmitoyltransferase long chain base subunit 3 [Source:HGNC Symbol;Acc:HGNC:16253]	16.763	4.06721	0.000453876	0.0199594	yes	up	0.19	0.29	0.01	1.44	6.64	0.64	0.163333	2.90667
ENSG00000172478	MAB21L4	mab-21 like 4 [Source:HGNC Symbol;Acc:HGNC:26216]	18.973	4.24591	0.000568197	0.0233052	yes	up	0.32	0.15	0.07	3.83	0.62	0.73	0.18	1.72667
ENSG00000172482	AGXT	alanine--glyoxylate and serine--pyruvate aminotransferase [Source:HGNC Symbol;Acc:HGNC:341]	20.872	4.38347	9.18318e-06	0.00119088	yes	up	1.27	0.17	0	23.28	2.53	2.87	0.48	9.56
ENSG00000172955	ADH6	alcohol dehydrogenase 6 (class V) [Source:HGNC Symbol;Acc:HGNC:255]	33.158	5.05129	6.61048e-07	0.000212057	yes	up	0.4	1.31	0.35	6.81	26.22	17.14	0.686667	16.7233
ENSG00000173080	RXFP4	relaxin family peptide/INSL5 receptor 4 [Source:HGNC Symbol;Acc:HGNC:14666]	38.649	5.27237	0.000143853	0.00859592	yes	up	0.08	0.05	0.03	3.61	0.81	0.39	0.0533333	1.60333
ENSG00000173193	PARP14	poly(ADP-ribose) polymerase family member 14 [Source:HGNC Symbol;Acc:HGNC:29232]	24.84	4.6346	5.48824e-05	0.00422359	yes	up	0.04	0.22	0	0.49	4.28	0.52	0.0866667	1.76333
ENSG00000173531	MST1	macrophage stimulating 1 [Source:HGNC Symbol;Acc:HGNC:7380]	8.863	3.14781	0.000159246	0.00910509	yes	up	10.47	6.7	4.6	81.39	60.18	48.4	7.25667	63.3233
ENSG00000173662	TAS1R1	taste 1 receptor member 1 [Source:HGNC Symbol;Acc:HGNC:14448]	16.014	4.00126	0.00035573	0.0166783	yes	up	0.4	0.22	0.1	7.76	3.65	1.04	0.24	4.15
ENSG00000173762	CD7	CD7 molecule [Source:HGNC Symbol;Acc:HGNC:1695]	10.519	3.39486	8.69008e-05	0.00576972	yes	up	13.23	1.44	0.44	111.4	24.03	13.33	5.03667	49.5867
ENSG00000174145	NWD2	NACHT and WD repeat domain containing 2 [Source:HGNC Symbol;Acc:HGNC:29229]	0.011	-6.56116	0.000819131	0.0301486	yes	down	0.01	0.19	0.11	0	0	0	0.103333	0
ENSG00000174292	TNK1	tyrosine kinase non receptor 1 [Source:HGNC Symbol;Acc:HGNC:11940]	11.619	3.53842	0.001288	0.0414485	yes	up	0.67	0.39	0.19	6.18	3.21	0.56	0.416667	3.31667
ENSG00000174498	IGDCC3	immunoglobulin superfamily DCC subclass member 3 [Source:HGNC Symbol;Acc:HGNC:9700]	10.316	3.36679	3.51085e-05	0.00301389	yes	up	3.63	6.49	2.98	48.76	29.97	6.6	4.36667	28.4433
ENSG00000174502	SLC26A9	solute carrier family 26 member 9 [Source:HGNC Symbol;Acc:HGNC:14469]	245.125	7.93737	2.52854e-07	0.000113319	yes	up	0.01	0	0	0.16	3.74	0.11	0.00333333	1.33667
ENSG00000174567	GOLT1A	golgi transport 1A [Source:HGNC Symbol;Acc:HGNC:24766]	11.676	3.54544	0.0005832	0.0237607	yes	up	4.03	0.44	0.1	24.06	17.62	18.87	1.52333	20.1833
ENSG00000174791	RIN1	Ras and Rab interactor 1 [Source:HGNC Symbol;Acc:HGNC:18749]	11.776	3.55775	0.000774373	0.0289558	yes	up	0.96	0.39	0.05	4.76	6.24	2.37	0.466667	4.45667
ENSG00000174807	CD248	CD248 molecule [Source:HGNC Symbol;Acc:HGNC:18219]	34.414	5.10494	3.53138e-05	0.00301453	yes	up	0.15	0.11	0.02	4.68	2.55	0.26	0.0933333	2.49667
ENSG00000174827	PDZK1	PDZ domain containing 1 [Source:HGNC Symbol;Acc:HGNC:8821]	20.532	4.35979	7.56928e-05	0.00519535	yes	up	0.29	1.25	0.2	5.92	9.26	7.14	0.58	7.44
ENSG00000174990	CA5A	carbonic anhydrase 5A [Source:HGNC Symbol;Acc:HGNC:1377]	18.01	4.17069	2.88587e-05	0.0025943	yes	up	2.94	1.67	0.02	29.73	31.85	16.61	1.54333	26.0633
ENSG00000175311	ANKS4B	ankyrin repeat and sterile alpha motif domain containing 4B [Source:HGNC Symbol;Acc:HGNC:26795]	39.35	5.2983	1.64544e-07	9.64322e-05	yes	up	0.33	0.54	0.03	10.06	16.05	2.75	0.3	9.62
ENSG00000175336	APOF	apolipoprotein F [Source:HGNC Symbol;Acc:HGNC:615]	44.688	5.48181	8.40191e-06	0.00113799	yes	up	0.19	0.23	0	7.32	5.3	2.07	0.14	4.89667
ENSG00000175658	DRD5P2	dopamine receptor D5 pseudogene 2 [Source:HGNC Symbol;Acc:HGNC:3028]	0.005	-7.55195	6.82883e-05	0.00485101	yes	down	1.1	0.14	0.29	0	0	0	0.51	0
ENSG00000175793	SFN	stratifin [Source:HGNC Symbol;Acc:HGNC:10773]	16.003	4.00026	1.75367e-06	0.000398829	yes	up	20.41	5.53	2.44	211.35	218.77	42.75	9.46	157.623
ENSG00000175832	ETV4	ETS variant transcription factor 4 [Source:HGNC Symbol;Acc:HGNC:3493]	8.692	3.11972	0.000100833	0.00644213	yes	up	31.91	7.56	6.8	183.76	188.35	71.45	15.4233	147.853
ENSG00000175899	A2M	alpha-2-macroglobulin [Source:HGNC Symbol;Acc:HGNC:7]	21.492	4.42575	8.9618e-07	0.00025288	yes	up	76.07	20.15	0.56	1122.95	572.52	260.79	32.26	652.087
ENSG00000176087	SLC35A4	solute carrier family 35 member A4 [Source:HGNC Symbol;Acc:HGNC:20753]	0.135	-2.89425	0.000398809	0.018059	yes	down	50.81	75.66	52.65	2.84	5.45	8.73	59.7067	5.67333
ENSG00000176153	GPX2	glutathione peroxidase 2 [Source:HGNC Symbol;Acc:HGNC:4554]	15.665	3.96946	3.87161e-06	0.000644739	yes	up	218.24	29.11	1.14	2568.34	1060.95	439.42	82.83	1356.24
ENSG00000176170	SPHK1	sphingosine kinase 1 [Source:HGNC Symbol;Acc:HGNC:11240]	7.301	2.8681	0.000314606	0.0153648	yes	up	42.18	12.38	21.3	255.34	148.15	96.45	25.2867	166.647
ENSG00000176720	BOK	BCL2 family apoptosis regulator BOK [Source:HGNC Symbol;Acc:HGNC:1087]	8.56	3.09754	0.000176979	0.00978845	yes	up	14.2	3.49	1.3	96.96	34.32	25.62	6.33	52.3
ENSG00000176907	TCIM	transcriptional and immune response regulator [Source:HGNC Symbol;Acc:HGNC:1357]	58.281	5.86494	8.50367e-09	1.61968e-05	yes	up	0.3	1.58	0.37	1.78	20.23	71.77	0.75	31.26
ENSG00000177106	EPS8L2	EPS8 like 2 [Source:HGNC Symbol;Acc:HGNC:21296]	15.904	3.99128	1.84144e-06	0.000400842	yes	up	20.06	4.37	1.73	222.87	100.29	47.34	8.72	123.5
ENSG00000177301	KCNA2	potassium voltage-gated channel subfamily A member 2 [Source:HGNC Symbol;Acc:HGNC:6220]	0.026	-5.23971	0.00107681	0.0366248	yes	down	0	0.43	0.18	0	0	0	0.203333	0
ENSG00000177337	DLGAP1-AS1	DLGAP1 antisense RNA 1 [Source:HGNC Symbol;Acc:HGNC:31676]	13.389	3.74299	0.000929954	0.0331854	yes	up	0.58	0.3	0.75	9.32	6.37	6.17	0.543333	7.28667
ENSG00000177669	MBOAT4	membrane bound O-acyltransferase domain containing 4 [Source:HGNC Symbol;Acc:HGNC:32311]	26.115	4.7068	0.000322502	0.0156004	yes	up	0.17	0.04	0.03	4.31	0.7	0.12	0.08	1.71
ENSG00000177807	KCNJ10	potassium inwardly rectifying channel subfamily J member 10 [Source:HGNC Symbol;Acc:HGNC:6256]	16.572	4.05066	0.000333779	0.0159434	yes	up	0.06	0.52	0.25	2.58	4.03	0.17	0.276667	2.26
ENSG00000178078	STAP2	signal transducing adaptor family member 2 [Source:HGNC Symbol;Acc:HGNC:30430]	9.16	3.19539	0.000554257	0.0229809	yes	up	6.2	4.39	2.13	38.59	23.07	18.93	4.24	26.8633
ENSG00000178150	ZNF114	zinc finger protein 114 [Source:HGNC Symbol;Acc:HGNC:12894]	9.011	3.17162	0.00049761	0.0212987	yes	up	2.45	3.29	0.83	16.34	25.44	6.28	2.19	16.02
ENSG00000178199	ZC3H12D	zinc finger CCCH-type containing 12D [Source:HGNC Symbol;Acc:HGNC:21175]	17.816	4.15513	0.000832395	0.0305629	yes	up	0.05	0.12	0.12	0.79	3.1	0.28	0.0966667	1.39
ENSG00000178522	AMBN	ameloblastin [Source:HGNC Symbol;Acc:HGNC:452]	0.007	-7.19011	0.000168637	0.00946448	yes	down	0.3	0.14	1.19	0	0	0	0.543333	0
ENSG00000178538	CA8	carbonic anhydrase 8 [Source:HGNC Symbol;Acc:HGNC:1382]	0.099	-3.33744	0.000157995	0.00906761	yes	down	9.38	38.29	44.62	0.1	1.02	5.73	30.7633	2.28333
ENSG00000178567	EPM2AIP1	EPM2A interacting protein 1 [Source:HGNC Symbol;Acc:HGNC:19735]	31.957	4.99807	2.65896e-05	0.00247803	yes	up	0.01	0.16	0	0.12	6.45	0.34	0.0566667	2.30333
ENSG00000178568	ERBB4	erb-b2 receptor tyrosine kinase 4 [Source:HGNC Symbol;Acc:HGNC:3432]	0.036	-4.78821	0.0012777	0.0413793	yes	down	0.07	0.34	0.13	0	0	0.01	0.18	0.00333333
ENSG00000178623	GPR35	G protein-coupled receptor 35 [Source:HGNC Symbol;Acc:HGNC:4492]	7.978	2.99597	0.00024555	0.0127048	yes	up	9.89	1.44	0.27	64.26	24.28	22.91	3.86667	37.15
ENSG00000178685	PARP10	poly(ADP-ribose) polymerase family member 10 [Source:HGNC Symbol;Acc:HGNC:25895]	8.804	3.13809	0.000415259	0.018583	yes	up	3.76	1.35	1.64	25.22	9.53	3.58	2.25	12.7767
ENSG00000178695	KCTD12	potassium channel tetramerization domain containing 12 [Source:HGNC Symbol;Acc:HGNC:14678]	0.138	-2.86094	0.000540485	0.0225944	yes	down	1.23	46.28	16.83	0.07	2.31	3.45	21.4467	1.94333
ENSG00000178718	RPP25	ribonuclease P and MRP subunit p25 [Source:HGNC Symbol;Acc:HGNC:30361]	0.161	-2.63692	0.00168035	0.0499597	yes	down	33.65	28.78	29.97	1.09	2.42	9.72	30.8	4.41
ENSG00000178772	CPN2	carboxypeptidase N subunit 2 [Source:HGNC Symbol;Acc:HGNC:2313]	22.696	4.5044	1.81033e-06	0.000402699	yes	up	1.37	1.2	0.05	23.82	24.7	3.33	0.873333	17.2833
ENSG00000178814	OPLAH	5-oxoprolinase, ATP-hydrolysing [Source:HGNC Symbol;Acc:HGNC:8149]	18.871	4.23813	3.4266e-06	0.000596718	yes	up	1.64	0.52	0.08	23.05	15.33	5.52	0.746667	14.6333
ENSG00000178826	TMEM139	transmembrane protein 139 [Source:HGNC Symbol;Acc:HGNC:22058]	16.021	4.00185	0.000906906	0.0325153	yes	up	0.54	0.36	0.48	7.01	3.15	1.29	0.46	3.81667
ENSG00000178934	LGALS7B	galectin 7B [Source:HGNC Symbol;Acc:HGNC:34447]	11.207	3.48634	0.000484276	0.0209635	yes	up	14.1	2.9	0.16	110.34	59.68	28.66	5.72	66.2267
ENSG00000179023	KLHDC7A	kelch domain containing 7A [Source:HGNC Symbol;Acc:HGNC:26791]	17.137	4.09904	0.00113693	0.0379081	yes	up	0.03	0.05	0.04	0.89	0.59	0.02	0.04	0.5
ENSG00000179403	VWA1	von Willebrand factor A domain containing 1 [Source:HGNC Symbol;Acc:HGNC:30910]	9.246	3.20878	6.82563e-05	0.00486007	yes	up	9.75	7.86	10.43	134.42	67.56	18.05	9.34667	73.3433
ENSG00000179761	PIPOX	pipecolic acid and sarcosine oxidase [Source:HGNC Symbol;Acc:HGNC:17804]	14.373	3.84526	4.78397e-06	0.000743834	yes	up	8.14	3.89	0.17	86.55	56.05	21.56	4.06667	54.72
ENSG00000179855	GIPC3	GIPC PDZ domain containing family member 3 [Source:HGNC Symbol;Acc:HGNC:18183]	0.103	-3.28278	0.00114575	0.0381187	yes	down	4.49	4.31	4.71	0.12	0.34	0.77	4.50333	0.41
ENSG00000180089	TMEM86B	transmembrane protein 86B [Source:HGNC Symbol;Acc:HGNC:28448]	21.878	4.45141	0.000278534	0.0140535	yes	up	0.39	0	0.08	7.28	1.97	2.04	0.156667	3.76333
ENSG00000180190	TDRP	testis development related protein [Source:HGNC Symbol;Acc:HGNC:26951]	12.868	3.68575	0.00033741	0.0160665	yes	up	0.25	1.13	0.49	4.61	14.2	6.4	0.623333	8.40333
ENSG00000180210	F2	coagulation factor II, thrombin [Source:HGNC Symbol;Acc:HGNC:3535]	12.6	3.65538	1.13803e-05	0.00136005	yes	up	50.86	7.4	0.1	442.25	220.08	106.93	19.4533	256.42
ENSG00000180730	SHISA2	shisa family member 2 [Source:HGNC Symbol;Acc:HGNC:20366]	0.097	-3.36097	0.000387409	0.0177805	yes	down	0.29	14.2	21.98	0	0.2	2.16	12.1567	0.786667
ENSG00000180767	CHST13	carbohydrate sulfotransferase 13 [Source:HGNC Symbol;Acc:HGNC:21755]	18.78	4.23111	2.36579e-06	0.000462163	yes	up	3.92	1.17	0.93	59.19	31.47	14.91	2.00667	35.19
ENSG00000180818	HOXC10	homeobox C10 [Source:HGNC Symbol;Acc:HGNC:5122]	0.106	-3.23652	0.000770118	0.0288321	yes	down	20.31	29.31	25.18	0.39	2.05	4.68	24.9333	2.37333
ENSG00000181019	NQO1	NAD(P)H quinone dehydrogenase 1 [Source:HGNC Symbol;Acc:HGNC:2874]	13.51	3.756	1.04502e-05	0.00128416	yes	up	178.23	75.34	21.08	1238.11	1238.53	992.34	91.55	1156.33
ENSG00000181291	TMEM132E	transmembrane protein 132E [Source:HGNC Symbol;Acc:HGNC:26991]	0.063	-3.99549	0.000173137	0.00969918	yes	down	3.62	2.63	2.86	0	0.11	0.38	3.03667	0.163333
ENSG00000181392	SYNE4	spectrin repeat containing nuclear envelope family member 4 [Source:HGNC Symbol;Acc:HGNC:26703]	17.023	4.08937	0.000160895	0.00914791	yes	up	1.48	0.47	0.34	15.26	14.59	7.88	0.763333	12.5767
ENSG00000181625	SLX1B	SLX1 homolog B, structure-specific endonuclease subunit [Source:HGNC Symbol;Acc:HGNC:28748]	22.463	4.48945	0.000176756	0.00981171	yes	up	0.26	0	0.74	10.53	1.4	6.55	0.333333	6.16
ENSG00000181790	ADGRB1	adhesion G protein-coupled receptor B1 [Source:HGNC Symbol;Acc:HGNC:943]	0.074	-3.75828	0.00121196	0.0398429	yes	down	4.3	1.97	3.37	0.08	0	0.51	3.21333	0.196667
ENSG00000182175	RGMA	repulsive guidance molecule BMP co-receptor a [Source:HGNC Symbol;Acc:HGNC:30308]	0.137	-2.86489	0.00126547	0.0410706	yes	down	18.09	15.54	15.43	0.38	0.77	4.39	16.3533	1.84667
ENSG00000182179	UBA7	ubiquitin like modifier activating enzyme 7 [Source:HGNC Symbol;Acc:HGNC:12471]	11.207	3.48636	0.000850919	0.031056	yes	up	1.52	0.52	0.25	8.02	2.37	1.25	0.763333	3.88
ENSG00000182326	C1S	complement C1s [Source:HGNC Symbol;Acc:HGNC:1247]	34.677	5.11591	7.02532e-08	6.48777e-05	yes	up	1.34	1.21	0.36	48.29	19.31	7.05	0.97	24.8833
ENSG00000182327	GLTPD2	glycolipid transfer protein domain containing 2 [Source:HGNC Symbol;Acc:HGNC:33756]	15.128	3.91912	6.54211e-06	0.000944885	yes	up	8.23	1.2	0.68	107.48	29.54	31.08	3.37	56.0333
ENSG00000182379	NXPH4	neurexophilin 4 [Source:HGNC Symbol;Acc:HGNC:8078]	0.105	-3.24706	0.00118039	0.039058	yes	down	16.72	5.82	11.03	0.85	0.52	2	11.19	1.12333
ENSG00000182600	SNORC	secondary ossification center associated regulator of chondrocyte maturation [Source:HGNC Symbol;Acc:HGNC:33763]	18.77	4.23039	6.08317e-07	0.000205983	yes	up	15.06	7.09	0.57	279.77	111.74	62.17	7.57333	151.227
ENSG00000182795	C1orf116	chromosome 1 open reading frame 116 [Source:HGNC Symbol;Acc:HGNC:28667]	19.075	4.25359	0.000342472	0.0162063	yes	up	0.14	0.06	0.02	2.29	1.23	0.24	0.0733333	1.25333
ENSG00000183023	SLC8A1	solute carrier family 8 member A1 [Source:HGNC Symbol;Acc:HGNC:11068]	0.057	-4.12594	0.000442342	0.0196221	yes	down	0.04	4.06	1.4	0	0.02	0.11	1.83333	0.0433333
ENSG00000183044	ABAT	4-aminobutyrate aminotransferase [Source:HGNC Symbol;Acc:HGNC:23]	13.755	3.78189	5.41159e-06	0.000820489	yes	up	1.65	5.64	2.5	28.04	54.14	13.68	3.26333	31.9533
ENSG00000183072	NKX2-5	NK2 homeobox 5 [Source:HGNC Symbol;Acc:HGNC:2488]	0.145	-2.78797	0.00105989	0.0362516	yes	down	55.53	39.46	49.02	1.56	2.65	14.26	48.0033	6.15667
ENSG00000183185	GABRR3	gamma-aminobutyric acid type A receptor subunit rho3 (gene/pseudogene) [Source:HGNC Symbol;Acc:HGNC:17969]	51.352	5.68235	0.000353936	0.0166197	yes	up	0.01	0	0	0.7	0.39	0.06	0.00333333	0.383333
ENSG00000183773	AIFM3	apoptosis inducing factor mitochondria associated 3 [Source:HGNC Symbol;Acc:HGNC:26398]	11.734	3.55268	0.000377885	0.0173958	yes	up	2.03	0.64	0.14	20.25	7.45	4.52	0.936667	10.74
ENSG00000183785	TUBA8	tubulin alpha 8 [Source:HGNC Symbol;Acc:HGNC:12410]	0.005	-7.51639	7.40964e-05	0.00514371	yes	down	0.92	0.78	0.49	0	0	0	0.73	0
ENSG00000183844	FAM3B	FAM3 metabolism regulating signaling molecule B [Source:HGNC Symbol;Acc:HGNC:1253]	21.841	4.44898	0.000166847	0.00939861	yes	up	0.64	0.75	0	8.42	7.91	6.61	0.463333	7.64667
ENSG00000183876	ARSI	arylsulfatase family member I [Source:HGNC Symbol;Acc:HGNC:32521]	48.613	5.60327	7.78563e-09	1.82513e-05	yes	up	0.96	0.25	0.18	44.13	7.06	1.03	0.463333	17.4067
ENSG00000183888	SRARP	steroid receptor associated and regulated protein [Source:HGNC Symbol;Acc:HGNC:28339]	30.903	4.94967	3.45368e-06	0.000591297	yes	up	0.38	0.33	0.14	8.11	11.13	3.7	0.283333	7.64667
ENSG00000184185	KCNJ12	potassium inwardly rectifying channel subfamily J member 12 [Source:HGNC Symbol;Acc:HGNC:6258]	0.121	-3.04704	0.00157068	0.0480588	yes	down	3.89	6.78	5.5	0.09	0.37	1.17	5.39	0.543333
ENSG00000184363	PKP3	plakophilin 3 [Source:HGNC Symbol;Acc:HGNC:9025]	21.325	4.41449	6.59567e-07	0.000213833	yes	up	3.07	1.12	0.06	42.32	42.08	15.92	1.41667	33.44
ENSG00000184697	CLDN6	claudin 6 [Source:HGNC Symbol;Acc:HGNC:2048]	10.997	3.45901	2.70781e-05	0.00250062	yes	up	18.21	3.53	3.76	152.74	102.42	29.8	8.5	94.9867
ENSG00000184895	SRY	sex determining region Y [Source:HGNC Symbol;Acc:HGNC:11311]	80.523	6.33132	0.000883986	0.0319188	yes	up	0	0	0	0.7	1.56	0	0	0.753333
ENSG00000184906	AMYH02020865.1	methylenetetrahydrofolate dehydrogenase (NADP+ dependent) 1 like pseudogene [Source:NCBI gene (formerly Entrezgene);Acc:101929583]	92.607	6.53305	0.000532393	0.0223173	yes	up	0	0	0	0.77	1.17	0.66	0	0.866667
ENSG00000184916	JAG2	jagged canonical Notch ligand 2 [Source:HGNC Symbol;Acc:HGNC:6189]	0.135	-2.8904	0.000530834	0.0222826	yes	down	29.51	26.58	26.67	0.21	0.85	6.81	27.5867	2.62333
ENSG00000184988	TMEM106A	transmembrane protein 106A [Source:HGNC Symbol;Acc:HGNC:28288]	18.096	4.17762	8.86283e-05	0.00585889	yes	up	0.64	0.35	0.03	9.16	6.21	2.07	0.34	5.81333
ENSG00000185101	ANO9	anoctamin 9 [Source:HGNC Symbol;Acc:HGNC:20679]	13.724	3.7786	0.000964112	0.0337328	yes	up	0.47	0.14	0.05	2.78	3.04	1.4	0.22	2.40667
ENSG00000185105	MYADML2	myeloid associated differentiation marker like 2 [Source:HGNC Symbol;Acc:HGNC:34548]	0.035	-4.84727	0.000297722	0.014777	yes	down	0.3	1.76	2.99	0.02	0.07	0.02	1.68333	0.0366667
ENSG00000185269	NOTUM	notum, palmitoleoyl-protein carboxylesterase [Source:HGNC Symbol;Acc:HGNC:27106]	10.4	3.37854	3.14491e-05	0.00278608	yes	up	36.04	5.12	5.11	196.36	123.27	100.3	15.4233	139.977
ENSG00000185338	SOCS1	suppressor of cytokine signaling 1 [Source:HGNC Symbol;Acc:HGNC:19383]	15.169	3.9231	0.00063054	0.0250204	yes	up	0.71	0.19	0.37	8.5	8.07	2.08	0.423333	6.21667
ENSG00000185467	KPNA7	karyopherin subunit alpha 7 [Source:HGNC Symbol;Acc:HGNC:21839]	26.239	4.71363	0.00158168	0.0482018	yes	up	0.06	0	0	0.73	0.84	0.29	0.02	0.62
ENSG00000185559	DLK1	delta like non-canonical Notch ligand 1 [Source:HGNC Symbol;Acc:HGNC:2907]	32.524	5.02345	1.11848e-08	1.89366e-05	yes	up	9.7	2.7	0	240.98	299.69	73.64	4.13333	204.77
ENSG00000185813	PCYT2	phosphate cytidylyltransferase 2, ethanolamine [Source:HGNC Symbol;Acc:HGNC:8756]	7.807	2.96473	0.000203395	0.0108175	yes	up	16.25	28.46	27.16	238.08	171.46	33.99	23.9567	147.843
ENSG00000186007	LEMD1	LEM domain containing 1 [Source:HGNC Symbol;Acc:HGNC:18725]	20.522	4.35911	0.000135013	0.00824556	yes	up	0.41	0	0.02	2.4	1.18	0.52	0.143333	1.36667
ENSG00000186088	GSAP	gamma-secretase activating protein [Source:HGNC Symbol;Acc:HGNC:28042]	18.315	4.19492	0.000444087	0.0196709	yes	up	0.05	0.34	0.1	0.79	4.66	1.42	0.163333	2.29
ENSG00000186115	CYP4F2	cytochrome P450 family 4 subfamily F member 2 [Source:HGNC Symbol;Acc:HGNC:2645]	83.619	6.38576	0.000742789	0.028085	yes	up	0	0	0	0.06	0.78	0.66	0	0.5
ENSG00000186198	SLC51B	solute carrier family 51 subunit beta [Source:HGNC Symbol;Acc:HGNC:29956]	20.585	4.36353	1.8377e-05	0.00193785	yes	up	3.85	0.55	0.06	33.91	29.99	39.43	1.48667	34.4433
ENSG00000186204	CYP4F12	cytochrome P450 family 4 subfamily F member 12 [Source:HGNC Symbol;Acc:HGNC:18857]	23.094	4.52944	0.000176863	0.00979982	yes	up	0.33	0.18	0	4.12	6.31	2.99	0.17	4.47333
ENSG00000186301	MST1P2	macrophage stimulating 1 pseudogene 2 [Source:HGNC Symbol;Acc:HGNC:7383]	24.584	4.61962	5.59255e-07	0.000193674	yes	up	1.57	1.66	0.18	19.34	29.19	24.83	1.13667	24.4533
ENSG00000186480	INSIG1	insulin induced gene 1 [Source:HGNC Symbol;Acc:HGNC:6083]	0.152	-2.7165	0.00129561	0.041518	yes	down	3.1	74.8	39.72	0.3	3.5	7.41	39.2067	3.73667
ENSG00000186715	MST1L	macrophage stimulating 1 like [Source:HGNC Symbol;Acc:HGNC:7390]	12.483	3.64185	0.00119507	0.039458	yes	up	0.79	0.62	0.19	4.84	5.87	5.87	0.533333	5.52667
ENSG00000186910	SERPINA11	serpin family A member 11 [Source:HGNC Symbol;Acc:HGNC:19193]	15.366	3.94167	1.03748e-05	0.00129049	yes	up	6.34	1.09	0.03	75.01	28.49	16	2.48667	39.8333
ENSG00000187017	ESPN	espin [Source:HGNC Symbol;Acc:HGNC:13281]	12.858	3.6846	1.23453e-05	0.00143051	yes	up	15.47	2.98	1.13	188.88	61.57	23.84	6.52667	91.43
ENSG00000187134	AKR1C1	aldo-keto reductase family 1 member C1 [Source:HGNC Symbol;Acc:HGNC:384]	9.785	3.29061	0.00014598	0.00863831	yes	up	663.37	43.13	2.11	3635.97	950.84	2752.3	236.203	2446.37
ENSG00000187144	SPATA21	spermatogenesis associated 21 [Source:HGNC Symbol;Acc:HGNC:28026]	23.831	4.57475	0.000513732	0.021805	yes	up	0.09	0.15	0.26	2.68	2.23	0.57	0.166667	1.82667
ENSG00000187244	BCAM	basal cell adhesion molecule (Lutheran blood group) [Source:HGNC Symbol;Acc:HGNC:6722]	6.35	2.66673	0.000715881	0.0273733	yes	up	29.97	12.12	15.69	202.64	69.69	31.65	19.26	101.327
ENSG00000187288	CIDEC	cell death inducing DFFA like effector c [Source:HGNC Symbol;Acc:HGNC:24229]	12.005	3.58557	0.000600528	0.0243042	yes	up	2.39	0.64	0.27	15.4	22.78	4.53	1.1	14.2367
ENSG00000187566	NHLRC1	NHL repeat containing E3 ubiquitin protein ligase 1 [Source:HGNC Symbol;Acc:HGNC:21576]	139.432	7.12342	0.00011604	0.00724655	yes	up	0	0	0	0.72	0.19	0	0	0.303333
ENSG00000187678	SPRY4	sprouty RTK signaling antagonist 4 [Source:HGNC Symbol;Acc:HGNC:15533]	32.23	5.01034	5.14075e-07	0.000184311	yes	up	0.48	0.27	0.03	4.42	18.5	6.15	0.26	9.69
ENSG00000187688	TRPV2	transient receptor potential cation channel subfamily V member 2 [Source:HGNC Symbol;Acc:HGNC:18082]	7.697	2.94422	0.000631051	0.0250082	yes	up	7.56	0.98	1.92	31.52	21.67	9.07	3.48667	20.7533
ENSG00000187902	SHISA7	shisa family member 7 [Source:HGNC Symbol;Acc:HGNC:35409]	0.025	-5.3117	0.000329308	0.0158291	yes	down	0.31	0.31	0.33	0.02	0	0.01	0.316667	0.01
ENSG00000187994	RINL	Ras and Rab interactor like [Source:HGNC Symbol;Acc:HGNC:24795]	11.222	3.48821	0.000453177	0.0199575	yes	up	1.65	0.83	0.36	14.08	7.2	3.59	0.946667	8.29
ENSG00000188015	S100A3	S100 calcium binding protein A3 [Source:HGNC Symbol;Acc:HGNC:10493]	36.086	5.17336	1.18749e-05	0.00141363	yes	up	1.44	0.18	0.13	40.49	12.39	2.4	0.583333	18.4267
ENSG00000188060	RAB42	RAB42, member RAS oncogene family [Source:HGNC Symbol;Acc:HGNC:28702]	21.6	4.43294	9.41424e-06	0.00120041	yes	up	1.81	0.62	0.12	34.54	21.78	7.88	0.85	21.4
ENSG00000188171	ZNF626	zinc finger protein 626 [Source:HGNC Symbol;Acc:HGNC:30461]	22.95	4.52043	0.000252531	0.0129779	yes	up	0.28	0.16	0	0.81	4	2.88	0.146667	2.56333
ENSG00000188223	AD000671.1	novel protein	0.005	-7.51577	7.39914e-05	0.00514814	yes	down	1.75	1.75	0.64	0	0	0	1.38	0
ENSG00000188257	PLA2G2A	phospholipase A2 group IIA [Source:HGNC Symbol;Acc:HGNC:9031]	21.653	4.43652	4.16808e-07	0.000169363	yes	up	16.2	0.54	0	319.91	19.84	26.08	5.58	121.943
ENSG00000188396	TCTEX1D4	Tctex1 domain containing 4 [Source:HGNC Symbol;Acc:HGNC:32315]	79.88	6.31976	0.000941514	0.0332091	yes	up	0	0	0	0.94	0.09	0.31	0	0.446667
ENSG00000188488	SERPINA5	serpin family A member 5 [Source:HGNC Symbol;Acc:HGNC:8723]	18.752	4.22898	1.12463e-06	0.000295458	yes	up	58	12.23	0.3	946.39	213.07	114.7	23.51	424.72
ENSG00000188501	LCTL	lactase like [Source:HGNC Symbol;Acc:HGNC:15583]	18.543	4.21283	0.000862737	0.0312999	yes	up	0.04	0.42	0	2.2	1.11	0.42	0.153333	1.24333
ENSG00000188582	PAQR9	progestin and adipoQ receptor family member 9 [Source:HGNC Symbol;Acc:HGNC:30131]	13.844	3.7912	7.46931e-05	0.00516161	yes	up	0.24	0.42	0.34	3.75	5.09	1.86	0.333333	3.56667
ENSG00000188643	S100A16	S100 calcium binding protein A16 [Source:HGNC Symbol;Acc:HGNC:20441]	11.253	3.49218	4.45454e-05	0.00360085	yes	up	15.96	2.85	1.47	108.79	83.17	42.94	6.76	78.3
ENSG00000188707	ZBED6CL	ZBED6 C-terminal like [Source:HGNC Symbol;Acc:HGNC:21720]	5.902	2.56126	0.00109781	0.0371317	yes	up	20.56	9.43	12.95	109.86	32.82	14.39	14.3133	52.3567
ENSG00000188848	BEND4	BEN domain containing 4 [Source:HGNC Symbol;Acc:HGNC:23815]	0.116	-3.10719	0.00154812	0.0478004	yes	down	0.32	7.09	3.05	0.01	0.35	0.42	3.48667	0.26
ENSG00000188959	C9orf152	chromosome 9 open reading frame 152 [Source:HGNC Symbol;Acc:HGNC:31455]	31.834	4.99249	4.3109e-05	0.00353158	yes	up	0.17	0.08	0.02	3.58	2.57	1.62	0.09	2.59
ENSG00000189056	RELN	reelin [Source:HGNC Symbol;Acc:HGNC:9957]	42.436	5.40722	2.07781e-09	7.03571e-06	yes	up	2.9	3.06	0.1	75.5	116.03	25.8	2.02	72.4433
ENSG00000189057	FAM111B	family with sequence similarity 111 member B [Source:HGNC Symbol;Acc:HGNC:24200]	57.32	5.84097	2.63502e-05	0.00247084	yes	up	0	0.06	0.02	0.2	3.43	0.11	0.0266667	1.24667
ENSG00000189143	CLDN4	claudin 4 [Source:HGNC Symbol;Acc:HGNC:2046]	10.601	3.40613	3.6305e-05	0.00306481	yes	up	13.96	2.35	0.31	92.45	73.92	28.68	5.54	65.0167
ENSG00000196136	SERPINA3	serpin family A member 3 [Source:HGNC Symbol;Acc:HGNC:16]	22.211	4.47323	1.2045e-06	0.000311078	yes	up	494.25	6.31	0.28	9739.06	546.15	705.37	166.947	3663.53
ENSG00000196139	AKR1C3	aldo-keto reductase family 1 member C3 [Source:HGNC Symbol;Acc:HGNC:386]	19.668	4.29778	4.65502e-07	0.000173002	yes	up	42.98	11.01	0.58	244.46	255.77	708.28	18.19	402.837
ENSG00000196141	SPATS2L	spermatogenesis associated serine rich 2 like [Source:HGNC Symbol;Acc:HGNC:24574]	8.361	3.06365	0.000155298	0.00896345	yes	up	3.35	25.2	7.01	30.15	151.43	25.42	11.8533	69
ENSG00000196154	S100A4	S100 calcium binding protein A4 [Source:HGNC Symbol;Acc:HGNC:10494]	12.28	3.61822	6.80762e-05	0.0048586	yes	up	18.87	4.86	6.58	308.46	40.35	14.36	10.1033	121.057
ENSG00000196188	CTSE	cathepsin E [Source:HGNC Symbol;Acc:HGNC:2530]	80.217	6.32583	0.000940443	0.0332482	yes	up	0	0	0	0.41	0.08	0.09	0	0.193333
ENSG00000196421	C20orf204	chromosome 20 open reading frame 204 [Source:HGNC Symbol;Acc:HGNC:27655]	27.263	4.76886	1.10436e-07	7.64894e-05	yes	up	7.9	1.29	0.26	158.83	85.73	36.46	3.15	93.6733
ENSG00000196502	SULT1A1	sulfotransferase family 1A member 1 [Source:HGNC Symbol;Acc:HGNC:11453]	6.776	2.76053	0.000495577	0.0212415	yes	up	68.24	38.48	39.15	464.81	234.55	178.85	48.6233	292.737
ENSG00000196604	POTEF	POTE ankyrin domain family member F [Source:HGNC Symbol;Acc:HGNC:33905]	78.457	6.29384	0.000931588	0.0332049	yes	up	0	0	0	0.02	0.3	0.04	0	0.12
ENSG00000196954	CASP4	caspase 4 [Source:HGNC Symbol;Acc:HGNC:1505]	43.632	5.44731	6.12296e-07	0.000205052	yes	up	0.83	1.05	0	11.42	32.24	23.48	0.626667	22.38
ENSG00000196975	ANXA4	annexin A4 [Source:HGNC Symbol;Acc:HGNC:542]	8.824	3.14141	9.41916e-05	0.00613353	yes	up	9.38	19.09	8.36	80.97	110.13	41.37	12.2767	77.49
ENSG00000197085	NPSR1-AS1	NPSR1 antisense RNA 1 [Source:HGNC Symbol;Acc:HGNC:22128]	16.937	4.08208	0.000868808	0.0314453	yes	up	0.11	0.37	0	1.49	2.99	1.32	0.16	1.93333
ENSG00000197142	ACSL5	acyl-CoA synthetase long chain family member 5 [Source:HGNC Symbol;Acc:HGNC:16526]	17.796	4.15344	2.78156e-06	0.000516878	yes	up	2.78	1.55	0	17.33	41.74	20.78	1.44333	26.6167
ENSG00000197165	SULT1A2	sulfotransferase family 1A member 2 [Source:HGNC Symbol;Acc:HGNC:11454]	24.614	4.6214	1.99814e-06	0.000414241	yes	up	6.76	1.49	0.03	109.56	48.7	29.21	2.76	62.49
ENSG00000197249	SERPINA1	serpin family A member 1 [Source:HGNC Symbol;Acc:HGNC:8941]	16.115	4.01033	1.06624e-05	0.00130496	yes	up	912.98	159.65	2.94	11751.7	4291.23	1616.08	358.523	5886.33
ENSG00000197353	LYPD2	LY6/PLAUR domain containing 2 [Source:HGNC Symbol;Acc:HGNC:25215]	133.951	7.06557	0.000136904	0.00832763	yes	up	0	0	0	4.13	0.61	0.12	0	1.62
ENSG00000197653	DNAH10	dynein axonemal heavy chain 10 [Source:HGNC Symbol;Acc:HGNC:2941]	0.019	-5.73699	0.00139134	0.0441218	yes	down	0.31	0.18	0.1	0	0.04	0	0.196667	0.0133333
ENSG00000197903	H2BC12	H2B clustered histone 12 [Source:HGNC Symbol;Acc:HGNC:13954]	0.168	-2.57401	0.00166418	0.0496727	yes	down	128.55	225.61	179.5	5.88	11.52	57.95	177.887	25.1167
ENSG00000197956	S100A6	S100 calcium binding protein A6 [Source:HGNC Symbol;Acc:HGNC:10496]	27.358	4.77388	1.43291e-07	8.56233e-05	yes	up	32.18	5.22	1.12	762.62	173	80.4	12.84	338.673
ENSG00000198074	AKR1B10	aldo-keto reductase family 1 member B10 [Source:HGNC Symbol;Acc:HGNC:382]	11.079	3.46972	2.56893e-05	0.00245417	yes	up	74.84	14.28	0.47	353.78	246.63	448.34	29.8633	349.583
ENSG00000198099	ADH4	alcohol dehydrogenase 4 (class II), pi polypeptide [Source:HGNC Symbol;Acc:HGNC:252]	88.047	6.46021	4.22454e-08	4.153e-05	yes	up	0.19	0.3	0	0.96	16.89	19.75	0.163333	12.5333
ENSG00000198113	TOR4A	torsin family 4 member A [Source:HGNC Symbol;Acc:HGNC:25981]	8.939	3.16014	0.000138044	0.00834698	yes	up	4.93	1.61	0.6	31.3	24.65	7.01	2.38	20.9867
ENSG00000198131	ZNF544	zinc finger protein 544 [Source:HGNC Symbol;Acc:HGNC:16759]	31.108	4.95921	7.22343e-05	0.00507221	yes	up	0.09	0.35	0.13	3.55	7.07	2.54	0.19	4.38667
ENSG00000198142	SOWAHC	sosondowah ankyrin repeat domain family member C [Source:HGNC Symbol;Acc:HGNC:26149]	7.913	2.9842	0.000944259	0.0332674	yes	up	0.43	3.28	1.11	3.82	16.12	7.08	1.60667	9.00667
ENSG00000198185	ZNF334	zinc finger protein 334 [Source:HGNC Symbol;Acc:HGNC:15806]	41.203	5.36467	0.000308666	0.0151719	yes	up	0	0.06	0	0.04	1.07	0.21	0.02	0.44
ENSG00000198300	PEG3	paternally expressed 3 [Source:HGNC Symbol;Acc:HGNC:8826]	23.29	4.54164	2.20935e-07	0.000112217	yes	up	0.21	2.78	0.02	5.32	67.99	5.97	1.00333	26.4267
ENSG00000198429	ZNF69	zinc finger protein 69 [Source:HGNC Symbol;Acc:HGNC:13138]	29.626	4.88878	9.89132e-05	0.00635945	yes	up	0.36	0.08	0	3.92	4.24	1.1	0.146667	3.08667
ENSG00000198521	ZNF43	zinc finger protein 43 [Source:HGNC Symbol;Acc:HGNC:13109]	19.09	4.25478	0.00084884	0.0310173	yes	up	0.02	0.26	0.02	0.57	2.37	0.5	0.1	1.14667
ENSG00000198650	TAT	tyrosine aminotransferase [Source:HGNC Symbol;Acc:HGNC:11573]	36.059	5.17229	5.64084e-05	0.00429762	yes	up	0.03	0.12	0	0.37	1.56	1.94	0.05	1.29
ENSG00000198692	EIF1AY	eukaryotic translation initiation factor 1A Y-linked [Source:HGNC Symbol;Acc:HGNC:3252]	21.151	4.40266	3.65015e-05	0.00307288	yes	up	1.35	1.15	0.17	11.17	23.92	16.12	0.89	17.07
ENSG00000198734	F5	coagulation factor V [Source:HGNC Symbol;Acc:HGNC:3542]	32.256	5.01148	4.52768e-07	0.000172476	yes	up	0.55	0.7	0.13	5.77	13.02	4.18	0.46	7.65667
ENSG00000198753	PLXNB3	plexin B3 [Source:HGNC Symbol;Acc:HGNC:9105]	12.446	3.63763	0.000347846	0.0164351	yes	up	1.67	0.46	0.04	16.76	5.79	0.99	0.723333	7.84667
ENSG00000198758	EPS8L3	EPS8 like 3 [Source:HGNC Symbol;Acc:HGNC:21297]	10.309	3.36582	0.000545089	0.0227245	yes	up	2.47	0.42	0	17.2	12.27	6.95	0.963333	12.14
ENSG00000198848	CES1	carboxylesterase 1 [Source:HGNC Symbol;Acc:HGNC:1863]	6.574	2.71687	0.00108453	0.0368053	yes	up	15.65	4.38	0.1	45.22	45.13	46.66	6.71	45.67
ENSG00000198892	SHISA4	shisa family member 4 [Source:HGNC Symbol;Acc:HGNC:27139]	36.183	5.17724	0.000167745	0.00943181	yes	up	0.18	0	0.04	5.12	0.39	0.11	0.0733333	1.87333
ENSG00000198959	TGM2	transglutaminase 2 [Source:HGNC Symbol;Acc:HGNC:11778]	10.304	3.36508	3.49217e-05	0.00300632	yes	up	5.5	1.75	3.45	61.11	17.75	10.41	3.56667	29.7567
ENSG00000203797	DDO	D-aspartate oxidase [Source:HGNC Symbol;Acc:HGNC:2727]	45.962	5.52238	3.16893e-05	0.00279113	yes	up	0.08	0.11	0	2.51	2.47	1.69	0.0633333	2.22333
ENSG00000203896	LIME1	Lck interacting transmembrane adaptor 1 [Source:HGNC Symbol;Acc:HGNC:26016]	19.433	4.28042	1.89032e-06	0.000402851	yes	up	6.91	3.63	1.22	117.64	55.94	21.23	3.92	64.9367
ENSG00000203985	LDLRAD1	low density lipoprotein receptor class A domain containing 1 [Source:HGNC Symbol;Acc:HGNC:32069]	13.237	3.72654	0.00125239	0.0408636	yes	up	0.44	0.23	0	4.19	1.11	1.95	0.223333	2.41667
ENSG00000203999	LINC01270	long intergenic non-protein coding RNA 1270 [Source:HGNC Symbol;Acc:HGNC:27658]	12.808	3.67894	0.000633706	0.0250482	yes	up	0.54	0.68	0.23	3.78	4.7	5.81	0.483333	4.76333
ENSG00000204099	NEU4	neuraminidase 4 [Source:HGNC Symbol;Acc:HGNC:21328]	17.898	4.16175	8.20228e-07	0.000235816	yes	up	11.09	4.78	0.1	157.63	83.21	32.38	5.32333	91.0733
ENSG00000204128	C2orf72	chromosome 2 open reading frame 72 [Source:HGNC Symbol;Acc:HGNC:27418]	9.529	3.25226	6.31571e-05	0.00460457	yes	up	7.61	4.22	2.71	72.7	43.32	8.62	4.84667	41.5467
ENSG00000204219	TCEA3	transcription elongation factor A3 [Source:HGNC Symbol;Acc:HGNC:11615]	17.554	4.13376	3.01978e-06	0.000547784	yes	up	5.21	2.26	0.6	74.15	38.66	11.69	2.69	41.5
ENSG00000204264	PSMB8	proteasome 20S subunit beta 8 [Source:HGNC Symbol;Acc:HGNC:9545]	15.542	3.95811	1.62991e-05	0.00176141	yes	up	7.34	1.67	0.15	93.13	30.08	12.43	3.05333	45.2133
ENSG00000204335	SP5	Sp5 transcription factor [Source:HGNC Symbol;Acc:HGNC:14529]	18.351	4.19782	6.54513e-07	0.000216807	yes	up	20.53	5.94	0.28	179.67	127.48	46.97	8.91667	118.04
ENSG00000204385	SLC44A4	solute carrier family 44 member 4 [Source:HGNC Symbol;Acc:HGNC:13941]	7.599	2.92579	0.000668946	0.0260692	yes	up	1.63	0.45	0.32	23.73	4.72	2.23	0.8	10.2267
ENSG00000204386	NEU1	neuraminidase 1 [Source:HGNC Symbol;Acc:HGNC:7758]	5.676	2.50481	0.00156801	0.0480253	yes	up	45.15	26.92	21.65	288.2	149.4	37.79	31.24	158.463
ENSG00000204389	HSPA1A	heat shock protein family A (Hsp70) member 1A [Source:HGNC Symbol;Acc:HGNC:5232]	10.818	3.43534	2.75333e-05	0.00250471	yes	up	35.25	6.01	0.94	280.58	149.93	31.89	14.0667	154.133
ENSG00000204444	APOM	apolipoprotein M [Source:HGNC Symbol;Acc:HGNC:13916]	11.663	3.54386	1.97202e-05	0.0020372	yes	up	39.06	7.32	2.61	199.15	193.69	213.58	16.33	202.14
ENSG00000204610	TRIM15	tripartite motif containing 15 [Source:HGNC Symbol;Acc:HGNC:16284]	7.171	2.84227	0.000613213	0.0245245	yes	up	12.7	1.69	0.5	37.94	28.97	55.69	4.96333	40.8667
ENSG00000204613	TRIM10	tripartite motif containing 10 [Source:HGNC Symbol;Acc:HGNC:10072]	22.158	4.46975	0.000323689	0.015633	yes	up	0.09	0.09	0.02	1.32	1.62	0.76	0.0666667	1.23333
ENSG00000204740	MALRD1	MAM and LDL receptor class A domain containing 1 [Source:HGNC Symbol;Acc:HGNC:24331]	50.385	5.65491	0.000377467	0.0174029	yes	up	0	0.01	0	0.03	1.03	0.19	0.00333333	0.416667
ENSG00000204876	AC021218.1	uncharacterized LOC389602 [Source:NCBI gene (formerly Entrezgene);Acc:389602]	20.082	4.32782	5.77071e-05	0.00432095	yes	up	0.5	0.28	0	4.66	5.56	1.55	0.26	3.92333
ENSG00000204959	ARHGEF34P	Rho guanine nucleotide exchange factor 34, pseudogene [Source:HGNC Symbol;Acc:HGNC:38086]	32.524	5.02345	0.000151127	0.00882297	yes	up	0	0.44	0	1.21	2.37	0.57	0.146667	1.38333
ENSG00000205076	LGALS7	galectin 7 [Source:HGNC Symbol;Acc:HGNC:6568]	32.445	5.01992	0.000744656	0.0281207	yes	up	0.29	0	0	6.4	1.98	0.79	0.0966667	3.05667
ENSG00000205212	CCDC144NL	CCDC144A N-terminal pseudogene [Source:HGNC Symbol;Acc:HGNC:33735]	218.972	7.7746	1.76337e-05	0.00188557	yes	up	0	0	0	1.54	3.09	1.67	0	2.1
ENSG00000205267	DGAT2L7P	diacylglycerol O-acyltransferase 2 like 7, pseudogene [Source:HGNC Symbol;Acc:HGNC:44367]	56.268	5.81423	0.00024968	0.0128966	yes	up	0.07	0	0	2.07	0.93	1.29	0.0233333	1.43
ENSG00000205336	ADGRG1	adhesion G protein-coupled receptor G1 [Source:HGNC Symbol;Acc:HGNC:4512]	11.654	3.54277	0.00014396	0.00858548	yes	up	2.3	1.12	0.59	21.51	11.96	3.44	1.33667	12.3033
ENSG00000205403	CFI	complement factor I [Source:HGNC Symbol;Acc:HGNC:5394]	35.978	5.16902	1.89441e-08	2.74915e-05	yes	up	2	1.39	1.53	50.14	64.73	31.28	1.64	48.7167
ENSG00000205436	EXOC3L4	exocyst complex component 3 like 4 [Source:HGNC Symbol;Acc:HGNC:20120]	20.05	4.32552	0.000127515	0.00785057	yes	up	1.06	0.23	0.55	11.44	2.2	6.26	0.613333	6.63333
ENSG00000205978	NYNRIN	NYN domain and retroviral integrase containing [Source:HGNC Symbol;Acc:HGNC:20165]	0.12	-3.06124	0.000989128	0.0344106	yes	down	4.04	6.01	5.08	0.29	0.27	0.83	5.04333	0.463333
ENSG00000206090	AP000350.1	glutathione S-transferase (GST) theta pseudogene	80.879	6.33768	0.000939261	0.0333613	yes	up	0	0	0	4.95	0	0	0	1.65
ENSG00000206557	TRIM71	tripartite motif containing 71 [Source:HGNC Symbol;Acc:HGNC:32669]	8.872	3.14925	0.000154043	0.00892483	yes	up	0.24	4.86	0.62	1.16	32.68	3.24	1.90667	12.36
ENSG00000211452	DIO1	iodothyronine deiodinase 1 [Source:HGNC Symbol;Acc:HGNC:2883]	33.34	5.0592	1.8626e-06	0.000402572	yes	up	0.45	1.54	0.03	18.8	20.9	8.93	0.673333	16.21
ENSG00000213023	SYT3	synaptotagmin 3 [Source:HGNC Symbol;Acc:HGNC:11511]	0.074	-3.75907	0.000339485	0.0161149	yes	down	15.62	5.04	8.28	0.13	0.29	1.31	9.64667	0.576667
ENSG00000213145	CRIP1	cysteine rich protein 1 [Source:HGNC Symbol;Acc:HGNC:2360]	27.242	4.76778	2.43221e-07	0.000114033	yes	up	10.71	4.26	0.23	242.04	109.21	36.11	5.06667	129.12
ENSG00000213398	LCAT	lecithin-cholesterol acyltransferase [Source:HGNC Symbol;Acc:HGNC:6522]	9.29	3.21574	0.00160314	0.0485642	yes	up	2.95	1.86	1.55	22.49	10.63	4.05	2.12	12.39
ENSG00000213648	SULT1A4	sulfotransferase family 1A member 4 [Source:HGNC Symbol;Acc:HGNC:30004]	10.902	3.44649	4.34862e-05	0.00354343	yes	up	14.41	6.02	3.15	140.46	53.54	19.49	7.86	71.1633
ENSG00000213886	UBD	ubiquitin D [Source:HGNC Symbol;Acc:HGNC:18795]	28.813	4.84864	1.69498e-07	9.56563e-05	yes	up	7.23	2.01	0.25	158.24	40.21	59.13	3.16333	85.86
ENSG00000213981	AC007277.1	novel transcript, antisense to MYO3B	47.062	5.55649	6.0603e-05	0.00448271	yes	up	0.05	0.03	0.02	1.68	0.26	0.47	0.0333333	0.803333
ENSG00000214049	UCA1	urothelial cancer associated 1 [Source:HGNC Symbol;Acc:HGNC:37126]	72.064	6.17121	6.82612e-06	0.000976648	yes	up	0.09	0	0.04	8.8	0.61	0.08	0.0433333	3.16333
ENSG00000214274	ANG	angiogenin [Source:HGNC Symbol;Acc:HGNC:483]	8.927	3.15819	0.000316541	0.0154345	yes	up	8.92	6.74	7.82	71.32	54.86	51.48	7.82667	59.22
ENSG00000214290	COLCA2	colorectal cancer associated 2 [Source:HGNC Symbol;Acc:HGNC:26978]	28.629	4.83942	8.42554e-05	0.00564326	yes	up	0.58	0	0	7.61	5.84	2.83	0.193333	5.42667
ENSG00000214855	APOC1P1	apolipoprotein C1 pseudogene 1 [Source:HGNC Symbol;Acc:HGNC:608]	17.747	4.14952	0.000304552	0.0150669	yes	up	3.82	4.1	1.99	36.67	34.96	18.05	3.30333	29.8933
ENSG00000214915	BX546450.1	novel transcript	12.839	3.68245	0.000664025	0.0260105	yes	up	2.16	0.84	0.52	11.58	12.39	16.43	1.17333	13.4667
ENSG00000214944	ARHGEF28	Rho guanine nucleotide exchange factor 28 [Source:HGNC Symbol;Acc:HGNC:30322]	8.965	3.16426	0.000967754	0.0338215	yes	up	0.38	1.1	0.5	3.03	13.33	2.91	0.66	6.42333
ENSG00000218819	TDRD15	tudor domain containing 15 [Source:HGNC Symbol;Acc:HGNC:45037]	71.263	6.15509	0.00128681	0.0414541	yes	up	0	0	0	0	0.09	0.09	0	0.06
ENSG00000219438	TAFA5	TAFA chemokine like family member 5 [Source:HGNC Symbol;Acc:HGNC:21592]	20.8	4.37849	9.11936e-06	0.00119276	yes	up	1.51	1.39	0	27.1	22.77	11.03	0.966667	20.3
ENSG00000221869	CEBPD	CCAAT enhancer binding protein delta [Source:HGNC Symbol;Acc:HGNC:1835]	10.714	3.42139	0.000152308	0.00885799	yes	up	6.2	3.23	3.33	64.77	20.81	25.93	4.25333	37.17
ENSG00000221932	HEPN1	hepatocellular carcinoma, down-regulated 1 [Source:HGNC Symbol;Acc:HGNC:34400]	15.786	3.98054	6.17042e-05	0.00453117	yes	up	2.96	0.49	0	38.62	11.41	2.58	1.15	17.5367
ENSG00000221963	APOL6	apolipoprotein L6 [Source:HGNC Symbol;Acc:HGNC:14870]	21.903	4.45309	5.72462e-05	0.00431826	yes	up	0.09	0.11	0	1.32	1.73	0.67	0.0666667	1.24
ENSG00000222033	LINC01124	long intergenic non-protein coding RNA 1124 [Source:HGNC Symbol;Acc:HGNC:49270]	27.604	4.78679	3.20964e-05	0.00281074	yes	up	0.47	0	0.05	9.99	3.23	0.85	0.173333	4.69
ENSG00000223776	LGALS8-AS1	LGALS8 antisense RNA 1 [Source:HGNC Symbol;Acc:HGNC:40340]	29.788	4.89668	0.000413062	0.0185119	yes	up	0.04	0.16	0	1.22	2.41	0.86	0.0666667	1.49667
ENSG00000224057	EGFR-AS1	EGFR antisense RNA 1 [Source:HGNC Symbol;Acc:HGNC:40207]	24.631	4.62239	8.561e-05	0.00570889	yes	up	0.24	0.15	0	2.98	4.48	1.88	0.13	3.11333
ENSG00000224078	SNHG14	small nucleolar RNA host gene 14 [Source:HGNC Symbol;Acc:HGNC:37462]	22.061	4.46344	1.69171e-06	0.000387631	yes	up	1.5	3.12	0.21	12.53	35.83	9.85	1.61	19.4033
ENSG00000224093	BCAR3-AS1	BCAR3 antisense RNA 1 [Source:HGNC Symbol;Acc:HGNC:40093]	15.986	3.99872	0.000127439	0.00786173	yes	up	2.51	0.34	0.05	12.91	15.29	9.99	0.966667	12.73
ENSG00000224272	AC131097.2	novel transcript	23.403	4.54859	0.000328596	0.0158198	yes	up	0.3	0.19	0.04	4.35	5.57	1.38	0.176667	3.76667
ENSG00000224294	PINCR	p53-induced noncoding RNA [Source:HGNC Symbol;Acc:HGNC:53590]	24.487	4.61397	0.00039965	0.0180702	yes	up	0.23	0.33	0.06	1.48	4.77	9.69	0.206667	5.31333
ENSG00000224389	C4B	complement C4B (Chido blood group) [Source:HGNC Symbol;Acc:HGNC:1324]	24.996	4.64361	9.21193e-08	7.58739e-05	yes	up	37.02	2.98	0.39	568.45	148.04	47.65	13.4633	254.713
ENSG00000224417	AL606970.1	novel transcript	28.009	4.80782	9.07231e-05	0.00598439	yes	up	0.04	0.33	0.02	1.28	4.74	1.62	0.13	2.54667
ENSG00000224596	ZMIZ1-AS1	ZMIZ1 antisense RNA 1 [Source:HGNC Symbol;Acc:HGNC:27433]	29.05	4.86044	9.44772e-05	0.006139	yes	up	0.13	0.14	0.05	0.37	3.98	4.69	0.106667	3.01333
ENSG00000224916	APOC4-APOC2	APOC4-APOC2 readthrough (NMD candidate) [Source:HGNC Symbol;Acc:HGNC:44426]	15.999	3.99987	1.03776e-05	0.00128559	yes	up	4.46	1.26	0.06	50.97	20.75	18.23	1.92667	29.9833
ENSG00000226752	CUTALP	cutA divalent cation tolerance like, pseudogene [Source:HGNC Symbol;Acc:HGNC:27367]	35.009	5.12967	9.98401e-05	0.00639207	yes	up	0.06	0.12	0.1	1.22	4.29	0.93	0.0933333	2.14667
ENSG00000227036	LINC00511	long intergenic non-protein coding RNA 511 [Source:HGNC Symbol;Acc:HGNC:43564]	10.394	3.37775	0.000160585	0.00914735	yes	up	6.14	2.44	1.22	44.91	22.83	21	3.26667	29.58
ENSG00000227038	GTF2IP7	general transcription factor IIi pseudogene 7 [Source:HGNC Symbol;Acc:HGNC:51720]	9.918	3.30999	0.000607868	0.0244713	yes	up	0.71	0.65	0.14	2.98	6.83	1.72	0.5	3.84333
ENSG00000227088	AC012494.1	novel transcript	27.169	4.76389	0.000106963	0.00677689	yes	up	0.3	0.18	0	5.01	4.6	1.4	0.16	3.67
ENSG00000227471	AKR1B15	aldo-keto reductase family 1 member B15 [Source:HGNC Symbol;Acc:HGNC:37281]	11.689	3.5471	2.4419e-05	0.00236996	yes	up	20.7	3.61	0.24	121.46	75.43	121.23	8.18333	106.04
ENSG00000227619	AL391056.1	novel transcript	21.095	4.39885	0.000138997	0.00838797	yes	up	0.45	0.11	0	8.55	4.3	2.91	0.186667	5.25333
ENSG00000227681	AL033504.1	novel transcript	13.617	3.76734	0.000646001	0.0254353	yes	up	8.41	1.12	0	57.75	38.22	38.61	3.17667	44.86
ENSG00000227906	SNAP25-AS1	SNAP25 antisense RNA 1 [Source:HGNC Symbol;Acc:HGNC:44312]	62.994	5.97715	2.62542e-05	0.00246943	yes	up	0.01	0.05	0	1.89	1.01	0.44	0.02	1.11333
ENSG00000228278	ORM2	orosomucoid 2 [Source:HGNC Symbol;Acc:HGNC:8499]	14.8	3.88755	3.00069e-06	0.00054758	yes	up	46.2	19.11	0.08	370.94	380.6	248.85	21.7967	333.463
ENSG00000228522	AL845321.1	methylenetetrahydrofolate dehydrogenase (NADP+ dependent) 1-like (MTHFD1L) pseudogene	48.921	5.61238	0.000160577	0.009164	yes	up	0	0.16	0	2.03	3.46	0.18	0.0533333	1.89
ENSG00000228648	AL353747.2	novel transcript	55.14	5.78503	9.35216e-05	0.00610294	yes	up	0.04	0.06	0	0.73	4.36	6.59	0.0333333	3.89333
ENSG00000229005	HNF4A-AS1	HNF4A antisense RNA 1 [Source:HGNC Symbol;Acc:HGNC:49505]	21.863	4.45044	0.00040263	0.0181243	yes	up	0.09	0.45	0	3.62	4.87	1.6	0.18	3.36333
ENSG00000229056	HECW2-AS1	HECW2 antisense RNA 1 [Source:HGNC Symbol;Acc:HGNC:54062]	287.625	8.16805	5.71322e-06	0.000849319	yes	up	0	0	0	3.11	0.77	0.41	0	1.43
ENSG00000229214	LINC00242	long intergenic non-protein coding RNA 242 [Source:HGNC Symbol;Acc:HGNC:21249]	9.619	3.26583	0.00160156	0.0485648	yes	up	0.4	0.89	0.73	6.36	2.4	0.65	0.673333	3.13667
ENSG00000229314	ORM1	orosomucoid 1 [Source:HGNC Symbol;Acc:HGNC:8498]	16.511	4.04536	1.3596e-06	0.000339621	yes	up	44.63	24.92	0.24	342.56	494.61	387.93	23.2633	408.367
ENSG00000229425	AJ009632.2	novel transcript	50.254	5.65117	4.69578e-05	0.00373639	yes	up	0	0.1	0	0.07	3.35	2	0.0333333	1.80667
ENSG00000229807	XIST	X inactive specific transcript [Source:HGNC Symbol;Acc:HGNC:12810]	0.147	-2.76516	0.000734863	0.0279239	yes	down	13.97	718.82	185.33	0.31	28.28	87.28	306.04	38.6233
ENSG00000230082	PRRT3-AS1	PRRT3 antisense RNA 1 [Source:HGNC Symbol;Acc:HGNC:41151]	318.929	8.31709	3.54428e-06	0.000600065	yes	up	0	0	0	4.58	6.88	2.03	0	4.49667
ENSG00000230269	LINC02525	long intergenic non-protein coding RNA 2525 [Source:HGNC Symbol;Acc:HGNC:53545]	12.903	3.68958	0.000477838	0.020803	yes	up	1.16	0.46	0.81	5.88	8.64	13.58	0.81	9.36667
ENSG00000230356	NCAPD2P1	non-SMC condensin I complex subunit D2 pseudogene 1 [Source:HGNC Symbol;Acc:HGNC:43831]	21.661	4.43702	0.0011205	0.0374833	yes	up	0.01	0.18	0	0.66	2.15	0.28	0.0633333	1.03
ENSG00000230647	AC022816.1	novel transcript	34.147	5.09368	0.000134272	0.00821677	yes	up	0.1	0.26	0	1.63	5.07	5.23	0.12	3.97667
ENSG00000230795	HLA-K	major histocompatibility complex, class I, K (pseudogene) [Source:HGNC Symbol;Acc:HGNC:4969]	87.459	6.45054	0.000665847	0.0259817	yes	up	0	0	0	0.71	0.65	0.27	0	0.543333
ENSG00000230882	AC005077.4	hypothetical protein LOC285908 (LOC285908) pseudogene	15.752	3.97749	0.00135763	0.0433689	yes	up	0.16	0	0	1.34	1.67	0	0.0533333	1.00333
ENSG00000230952	AC099344.1	novel transcript	40.371	5.33526	7.48499e-06	0.00103684	yes	up	0.23	1.07	0	8.84	25.02	4.63	0.433333	12.83
ENSG00000231023	LINC00326	long intergenic non-protein coding RNA 326 [Source:HGNC Symbol;Acc:HGNC:41926]	28.275	4.82145	0.000252804	0.0129701	yes	up	0.39	0	0	0.7	3.87	8.77	0.13	4.44667
ENSG00000231131	LNCAROD	lncRNA activating regulator of DKK1 [Source:HGNC Symbol;Acc:HGNC:50913]	108.786	6.76535	0.000281144	0.0140919	yes	up	0	0	0	0.44	1.41	1.68	0	1.17667
ENSG00000231172	AC007099.1	novel transcript, antisense to EVA1A	38.74	5.27577	5.71156e-06	0.000853235	yes	up	0.3	0.53	0	6.02	16.82	1.24	0.276667	8.02667
ENSG00000231185	SPRY4-AS1	SPRY4 antisense RNA 1 [Source:HGNC Symbol;Acc:HGNC:53465]	34.675	5.1158	0.00146867	0.0456711	yes	up	0.16	0	0	1.71	2.33	2.19	0.0533333	2.07667
ENSG00000231574	LINC02015	long intergenic non-protein coding RNA 2015 [Source:HGNC Symbol;Acc:HGNC:52850]	21.348	4.41601	0.000327846	0.0158087	yes	up	0.33	0.2	0	4.42	5.25	0.52	0.176667	3.39667
ENSG00000231683	AL033397.1	novel transcript	15.507	3.95482	0.000140871	0.00843428	yes	up	2.37	0.56	0	3.33	12.15	11.18	0.976667	8.88667
ENSG00000231826	LINC01819	long intergenic non-protein coding RNA 1819 [Source:HGNC Symbol;Acc:HGNC:52624]	45.08	5.4944	4.66441e-06	0.000732721	yes	up	0.44	0.12	0	10.1	8.77	1.58	0.186667	6.81667
ENSG00000231925	TAPBP	TAP binding protein [Source:HGNC Symbol;Acc:HGNC:11566]	69.207	6.11284	1.33149e-10	8.11546e-07	yes	up	0.75	1.88	0.24	64.42	28.06	0.96	0.956667	31.1467
ENSG00000231948	HS1BP3-IT1	HS1BP3 intronic transcript 1 [Source:HGNC Symbol;Acc:HGNC:41474]	59.939	5.90542	8.2399e-09	1.67407e-05	yes	up	0.08	0.79	0.03	14.12	11.88	6.55	0.3	10.85
ENSG00000232677	LINC00665	long intergenic non-protein coding RNA 665 [Source:HGNC Symbol;Acc:HGNC:44323]	0.068	-3.88339	0.000729933	0.0278059	yes	down	7.12	3.62	4.95	0.18	0.53	0.41	5.23	0.373333
ENSG00000232803	SLCO4A1-AS1	SLCO4A1 antisense RNA 1 [Source:HGNC Symbol;Acc:HGNC:40537]	23.641	4.56319	0.000103571	0.00657565	yes	up	0.73	0.22	0	23.45	0.82	0.9	0.316667	8.39
ENSG00000233085	BX322234.2	novel transcript	82.495	6.36624	0.000789347	0.0294435	yes	up	0	0	0	0.5	0.78	1.86	0	1.04667
ENSG00000233098	CCDC144NL-AS1	CCDC144NL antisense RNA 1 [Source:HGNC Symbol;Acc:HGNC:51340]	20.069	4.32688	0.000121297	0.00751328	yes	up	0.42	0.83	0.08	4.5	14.61	8.4	0.443333	9.17
ENSG00000233559	LINC00513	long intergenic non-protein coding RNA 513 [Source:HGNC Symbol;Acc:HGNC:43566]	30.719	4.94108	1.61098e-05	0.00175338	yes	up	0.33	0.56	0.04	3.31	17.89	13.08	0.31	11.4267
ENSG00000233728	AL929472.3	novel transcript	0.007	-7.18393	0.000174101	0.00969971	yes	down	1.49	4.66	0.8	0	0	0	2.31667	0
ENSG00000234155	LINC02535	long intergenic non-protein coding RNA 2535 [Source:HGNC Symbol;Acc:HGNC:53569]	301.027	8.23375	4.53858e-06	0.000724154	yes	up	0	0	0	0.5	1.05	0.62	0	0.723333
ENSG00000234199	LINC01191	long intergenic non-protein coding RNA 1191 [Source:HGNC Symbol;Acc:HGNC:49595]	25.28	4.6599	6.0679e-05	0.00447747	yes	up	0.72	0.33	0	8.15	7.87	3.47	0.35	6.49667
ENSG00000234279	LINC01937	long intergenic non-protein coding RNA 1937 [Source:HGNC Symbol;Acc:HGNC:52760]	54.407	5.76573	5.00044e-05	0.00394789	yes	up	0.11	0	0.05	4.26	2.4	1.65	0.0533333	2.77
ENSG00000234380	LINC01426	long intergenic non-protein coding RNA 1426 [Source:HGNC Symbol;Acc:HGNC:50734]	20.145	4.33236	7.9031e-05	0.00540016	yes	up	0.83	0.38	0.07	10.37	6.87	4.53	0.426667	7.25667
ENSG00000234906	APOC2	apolipoprotein C2 [Source:HGNC Symbol;Acc:HGNC:609]	17.651	4.14164	8.98992e-07	0.000251347	yes	up	43.56	16.12	0.38	516.92	331.98	213.19	20.02	354.03
ENSG00000235098	ANKRD65	ankyrin repeat domain 65 [Source:HGNC Symbol;Acc:HGNC:42950]	15.544	3.95825	3.15894e-05	0.00279039	yes	up	3.79	1.35	0.78	52.93	22.25	5.31	1.97333	26.83
ENSG00000235590	GNAS-AS1	GNAS antisense RNA 1 [Source:HGNC Symbol;Acc:HGNC:24872]	0.061	-4.03231	0.0015485	0.0477638	yes	down	3.68	2.24	6.17	0	0.39	0.19	4.03	0.193333
ENSG00000235884	LINC00941	long intergenic non-protein coding RNA 941 [Source:HGNC Symbol;Acc:HGNC:48635]	71.189	6.15359	0.00129176	0.0414818	yes	up	0	0	0	0	1.26	0	0	0.42
ENSG00000235899	LINC01564	long intergenic non-protein coding RNA 1564 [Source:HGNC Symbol;Acc:HGNC:51361]	35.508	5.15008	0.000509188	0.0216725	yes	up	0.1	0	0	0.45	1.48	3.78	0.0333333	1.90333
ENSG00000235961	PNMA6A	PNMA family member 6A [Source:HGNC Symbol;Acc:HGNC:28248]	0.121	-3.04871	0.00152988	0.0472851	yes	down	14.57	10.12	11.05	0.26	0.43	3.24	11.9133	1.31
ENSG00000236104	ZBTB22	zinc finger and BTB domain containing 22 [Source:HGNC Symbol;Acc:HGNC:13085]	0.001	-10.0849	1.19827e-08	1.92196e-05	yes	down	3.12	0.5	4.01	0	0	0	2.54333	0
ENSG00000236751	LINC01186	long intergenic non-protein coding RNA 1186 [Source:HGNC Symbol;Acc:HGNC:49573]	272.203	8.08854	7.09544e-06	0.00101044	yes	up	0	0	0	3.06	4.59	2.85	0	3.5
ENSG00000237361	TUSC8	tumor suppressor candidate 8 [Source:HGNC Symbol;Acc:HGNC:49111]	23.953	4.58216	0.000693144	0.0266712	yes	up	0.14	0.16	0	2.65	1.17	0.23	0.1	1.35
[truncated: 148 more rows]

## Sheet:  the liver of TBC1D1 KI mouse-1
DepSeq2 analysis data
[truncated: 557 more rows]

[truncated: 1 more sheets:  the liver of TBC1D1 KI mouse-2]
