# Supplementary material for: Rab2A regulates the progression of nonalcoholic fatty liver disease downstream of AMPK-TBC1D1 axis by stabilizing PPARγ
Source: PLoS Biol. 2022 Jan 21;20(1):e3001522. doi: 10.1371/journal.pbio.3001522 (PMC8809606; doi:10.1371/journal.pbio.3001522)
Supplement: S1 Excel spreadsheet with raw data from all figures — (XLSX) [file pbio.3001522.s011.xlsx]

## Sheet: Figure 1
	1B										1E										1H
		KI				WT						WT				KI						WT				KI
	1	0	0	0	0	0	0	1	3		Plin4	0.807611	0.805589	1.63709	0.749713	3.60308	2.38646	7.19558	4.07673		Ppar1	1.37987	1.15643	1.24798	0.215721	1.5225	1.77768	1.21921	1.70218
		0	0	0	0	1.5	4.5	4	8		Cidec	1.50231	0.693932	1.47008	0.333684	2.0876	2.71867	3.92233	4.43442		Ppar2	1.12934	1.41149	1.08502	0.374157	0.721375	0.781873	1.38092	1.73472
	10	0	0	0	0	3.5	1.5	7	12		Cidea	1.61759	0.631302	1.28211	0.469	2.79919	3.0965	4.78298	2.62978		Ppar1+2	1.01121	1.17657	1.16087	0.651343	0.914506	1.13787	1.23336	1.65551
		0	0	0	0	10	6	10	13		Lpin1	0.504853	0.867821	0.846924	1.7804	1.6602	3.39617	0.56771	1.57654		Cidea	1.61759	0.631302	1.28211	0.469	2.79919	3.0965	4.78298	2.62978
	20	0	0	0	0	8	10.5	5.5	12.5		Cish	0.368364	1.99736	0.458981	1.1753	0.178186	0.0621681	0.071651	0.0636764		Cideb	0.980669	0.944323	1.13869	0.936321	0.973906	0.960589	1.00815	0.944232
		0	0	0	0	6	7.5	12.5	17.5		Enho	1.11804	1.96008	0.579959	0.34192	0.302282	0.184319	0.286084	0.09063		Fsp27	1.50231	0.693932	1.47008	0.333684	2.0876	2.71867	3.92233	4.43442
	30	0	0	0	0	6.5	10	7	11		Socs3	1.18591	0.826711	0.95077	1.03661	0.702505	0.21396	0.379064	0.276869		Fsp27	1.72566	0.63548	1.09438	0.544477	3.54204	4.06935	5.30001	3.54269
		0	0	0	0	9	7	7	7		Tnf	1.11797	0.518052	1.97452	0.389459	0.61804	0.787279	0.405891	1.62518		Fsp27	1.55115	0.710163	1.39736	0.341325	2.52214	3.30507	4.14311	4.37927
	40	0	0	0	0	4.5	4.5	7	4.5		Alox5ap	0.474867	0.113852	3.30166	0.10962	0.469148	0.245983	0.341196	0.493998
		0	0	0.5	0	6	7.5	6.5	2.5		Cyp7b1	1.60342	1.56524	0.371733	0.459608	0.709109	0.596209	0.776123	0.244949
	50	0	0	0.5	0	6	5	7	5		Cyp2g1	0.498867	0.426329	1.57536	1.49944	0.34118	0.590548	0.175248	0.432324
		0	0	3.5	0	6	7	4.5	1.5
	70	0	2.5	2.5	1	5.5	5.5	2.5	0		1G
		0	0	7	1.5	3	5	2	0.5
	90	0	2	9	1	3.5	5	2	1			WT				KI
		1	4	14.5	3	3	5	3	1		PPAR1	0.64821	0.926582	1.16357	1.26164	1.57265	1.03086	1.0515	1.3135
	120	0	8	18.5	6.5	2	2	3	0		PPAR2	0.661348	1.07316	1.34959	0.915894	1.6504	1.23013	1.66389	1.42738
		1.5	7.5	13.5	5	1	1.5	2.5	0		CIDEA	0.786573	0.891157	1.15418	1.16809	2.77404	2.0143	2.50317	1.97863
	160	4.5	20	10	19	3	2	1.5	0		FSP27	0.929716	0.720003	1.3128	1.03748	2.31522	1.57942	1.79919	1.75007
		14	27.5	16.5	32.5	2.5	2	2	0
	300	16.5	15.5	1.5	15.5	3.5	1	0.5	0
		12	6	1	6.5	0	0	0.5	0
	500	11.5	3	0.5	3	1	0	0.5	0
		7.5	1	0	1.5	1.5	0	0	0
	700	6	1.5	0	1.5	0.5	0	0	0
		6	0.5	0	0.5	2	0	0	0
	900	3	0.5	1	1	0	0	0	0
		9	0.5	0	0.5	1	0	1	0
	1500	5	0	0	0	0	0	0	0
		2.5	0	0	0.5	0	0	0	0
	3000	0	0	0	0	0	0	0	0
	1C
	WT	KI
	21.4417	100.076
	17.0026	90.5923
	36.0897	43.2585
	42.7532	117.455

## Sheet: Figure 2
	2C														2D
		Flag-TBC1D1WT-shNC			Flag-TBC1D1WT-shPPAR			Flag-TBC1D1S237A-shNC			Flag-TBC1D1S237A-shPPAR				Flag-TBC1D1WT-shNC	Flag-TBC1D1WT-shPPAR	Flag-TBC1D1S237A-shNC	Flag-TBC1D1S237A-shPPAR
	PPAR γ	0.992364	1.00753	1.0001	0.290833	0.227633	0.271384	0.93939	1.55647	0.887688	0.244704	0.297932	0.339337		1.10688	1.06872	1.68223	0.977791
	PLIN2	0.997203	1.23835	0.764447	0.0578759	0.0223882	0.0720081	1.52651	1.86557	1.55963	0.0271817	0.011707	0.0169682		1.11343	1.11668	1.81	1.02739
	PLIN3	1.17426	1.03812	0.787618	1.45274	1.38559	1.90182	4.57163	4.98983	4.83082	0.777897	0.866256	0.555263		1.10034	1.19204	1.81	1.0699
	PLIN5	1.03936	0.834914	1.12573	0.236488	0.315422	0.222073	3.16664	2.23041	3.22238	0.450909	0.599437	0.596865
	CIDEA	0.922305	1.01769	1.06001	0.814239	0.88039	1.08595	2.2874	1.99322	2.19843	1.16452	1.02285	1.34606
	FSP27	0.981732	1.08224	0.93603	0.644519	0.815306	0.875147	4.42787	4.42787	4.72374	2.00491	1.70778	1.78578
	FABP1	0.876	1.2701	0.853905	0.616168	0.280755	0.335224	2.09445	2.61206	1.36375	0.559892	0.557123	0.570919
	FABP4	1.21441	1.06649	0.719101	0.427006	0.385882	0.434023	2.76962	2.64431	2.77516	0.38288	0.394659	0.371369
	FABP5	1.03694	1.02364	0.939425	0.811863	0.814429	0.832793	2.69349	2.89816	2.84243	0.613178	0.652077	0.724892
	2E														2F
		TBC1D1WT-shNC			TBC1D1WT-shPPAR			TBC1D1S231A-shNC			TBC1D1S231A-shPPAR				TBC1D1WT-shNC	TBC1D1WT-shPPAR	TBC1D1S231A-shNC	TBC1D1S231A-shPPAR
	Ppar γ	0.980869	0.996825	1.02231	0.20204	0.189019	0.188649	1.20523	0.963847	1.11628	0.258391	0.256662	0.256408		0.988439	0.806358	1.34393	0.816314
	Plin2	0.962351	0.98778	1.04986	0.0576397	0.111751	0.0715661	3.24487	3.90997	4.23949	0.0511988	0.135006	0.050189		0.988439	0.83798	1.42663	0.816314
	Plin3	0.90599	1.02953	1.06448	0.349858	0.328013	0.493028	2.15275	2.02946	2.05583	0.745596	0.758296	0.70544		1.02312	0.806358	1.42663	0.856134
	Plin5	0.97441	0.977086	1.04855	0.174743	0.136445	0.190593	1.74978	1.96631	1.97686	0.206087	0.11451	0.0639106
	Cidea	1.35407	0.729415	0.916533	0.260375	0.477126	0.351026	4.7243	3.20507	3.23265	0.15689	0.145594	0.187846
	Fsp27	1.2814	0.80676	0.911839	0.711514	0.523708	0.581058	2.34691	2.20676	2.96019	1.07164	1.02845	1.0462
	Fabp1	0.964422	0.761017	1.27456	0.324687	0.614307	0.526384	2.25644	2.61188	1.86571	0.854714	0.774928	0.80853
	Fabp4	0.9587	0.958691	1.08261	0.266876	0.271721	0.30453	2.39712	2.08165	2.36	0.109759	0.098559	0.12757
	Fabp5	0.934054	1.05418	1.01176	0.261028	0.284513	0.274018	2.38857	2.61241	2.3029	0.258011	0.52916	0.55063

## Sheet: Figure 3
	3G
		WT					KI
	Rab2A	0.831931	0.926053	0.962652	1.20511	1.07425	0.882739	0.828232	0.910579	1.25937	0.907971
	GTP-Rab2A	1.40022	0.374302	0.913278	1.51904	0.793148	7.42871	6.25728	8.33129	5.1707	3.97903
	3I														3J
		Flag-TBC1D1WT-shNC			Flag-TBC1D1WT-shRab2A			Flag-TBC1D1S237A-shNC			Flag-TBC1D1S237A-shRab2A				Flag-TBC1D1WT-shNC	Flag-TBC1D1WT-shRab2A	Flag-TBC1D1S237A-shNC	Flag-TBC1D1S237A-shRab2A
	Rab2A	0.951171	0.988345	1.06048	0.221439	0.223664	0.252348	0.852586	1.06512	1.08474	0.168427	0.16983	0.17404		0.969343	0.938622	1.83129	1.04569
	PLIN2	0.933341	0.995387	1.07127	0.806739	0.865251	0.788607	1.32921	1.30582	1.33073	1.25774	1.17343	1.15526		1.00864	0.952631	1.7887	1.06154
	PLIN3	0.926857	1.45147	0.621676	0.954882	1.1705	0.926582	1.98819	3.41972	2.72894	0.530016	0.720891	0.594913		1.02174	0.968622	1.91647	1.17244
	PLIN5	0.911508	1.04276	1.04573	0.977356	0.989127	1.14983	1.5463	1.47794	1.50665	1.37919	1.45941	1.19375
	CIDEA	0.759864	0.826312	1.41382	0.898595	1.09271	0.676765	2.80979	2.05638	1.67619	0.964725	1.24217	0.997034
	FSP27	0.714058	1.09224	1.1937	0.38684	0.522783	0.277281	1.22821	3.74013	4.29292	0.184438	0.192668	0.163024
	FABP1	0.959899	1.04329	0.996809	0.940371	0.991335	0.929716	4.59946	4.64359	4.36595	2.4762	2.45301	2.39594
	FABP4	0.827935	1.00083	1.17124	1.24353	0.887793	1.13455	2.18481	1.96294	1.61612	1.32623	0.913135	1.34924
	FABP5	1.0132	0.985736	1.00107	1.11945	1.13827	1.10535	1.90298	2.10068	1.9088	0.74689	0.786678	0.786704
	3K														3L
		TBC1D1WT-shNC			TBC1D1WT-shRab2A			TBC1D1S231A-shNC			TBC1D1S231A-shRab2A				TBC1D1WT-shNC	TBC1D1WT-shRab2A	TBC1D1S231A-shNC	TBC1D1S231A-shRab2A
	Rab2A	1.04701	0.956157	0.996832	0.319846	0.341323	0.344787	1.00913	1.0085	1.01536	0.205154	0.24194	0.227308		1.02235	0.795566	1.37881	0.810503
	Plin2	0.962342	0.987771	1.04985	0.75442	0.980453	1.03521	2.66358	3.20954	3.48003	2.17551	2.33233	2.13261		0.955307	0.925454	1.29888	0.97676
	Plin3	1.02712	0.977079	0.995798	0.617644	0.625047	0.689118	2.23527	2.34637	2.05433	0.901393	0.962599	0.749778		1.02235	0.925454	1.37881	0.893631
	Plin5	1.04991	1.06535	0.884738	0.449875	0.400356	0.436204	1.80365	1.87449	2.07638	0.473474	0.317624	0.310112
	Cidea	1.13775	0.747699	1.11454	0.269536	0.123086	0.254791	3.42585	2.5639	4.19832	0.559962	0.413705	0.461136
	Fsp27	0.964925	1.18965	0.845419	0.251604	0.238364	0.167174	2.42178	4.38109	2.28084	0.777925	1.11834	0.445488
	Fabp1	0.977335	1.13319	0.889465	0.459377	0.429246	0.805146	1.67301	1.66239	1.85924	0.63818	0.636368	0.653929
	Fabp4	1.01709	1.0266	0.956315	0.72965	0.666832	0.720874	2.87376	2.83996	2.78297	0.531924	0.57541	0.569499
	Fabp5	0.966465	0.851272	1.18226	0.411327	0.376894	0.328535	3.46288	3.02221	3.19167	0.415437	0.411071	0.348303

## Sheet: Figure 4
	4H				4J				4L				4N
		Free-Flag	Flag-Rab2A			Free-Flag	Flag-Rab2A			Free-Flag	Flag-Rab2A			Free-Flag	Flag-Rab2A
	0	1	3.63899		0	1	1.83431		0	1	2.14749		0	1	2.19824
	2.5	2.8327	3.5389		2	2.36131	2.20153		1	1.62402	2.44031		2	1.6496	2.31933
	5	3.44971	4.05087		4	3.29743	2.48309		3	2.05213	2.22441		4	2.03315	2.12342
	10	4.27052	3.50655						10	2.55914	3.0006		6	2.98234	2.40926
	20	4.43962	3.76215

## Sheet: Figure 5
	5B								5C
		NCD			WD					NCD					WD
	Rab2A	0.714917	1.31243	0.972657	1.17977	1.2397	1.07069		Ppar γ1	0.870518	1.36618	1.26639	0.698309	0.798609	1.49062	1.23194	0.956501	1.48803	2.24729
	GTP-Rab2A	1.43402	0.649325	0.916652	2.85577	2.77852	2.15606		Ppar γ2	1.71031	0.524967	0.633856	0.880317	1.25055	0.985888	0.491539	0.408015	0.544201	0.743119
	pS231-TBC1D1	0.800805	1.04847	1.15072	0.640105	0.357533	0.354449		Ppar γ	1.51148	0.699924	0.799853	0.994353	0.994388	0.700832	0.553834	0.346718	0.491231	0.738694
	pT172-AMPK	1.05097	0.953843	0.995183	0.634238	0.449972	0.441375		Plin1	0.458537	0.618366	1.02025	2.17662	0.726221	0.100759	1.13012	0.660828	0.988818	2.83943
	PPAR γ1	0.930109	0.957423	1.11247	2.23651	2.02184	2.32759		Plin2	1.3824	0.850886	1.13277	0.896493	0.737445	1.98322	1.2248	2.21932	1.362	3.02372
	PPAR γ2	1.00178	1.02132	0.976893	6.04691	6.32277	6.1007		Plin3	1.10916	0.84017	0.984658	1.08163	0.984389	1.15948	1.27599	1.04956	0.933969	2.51898
									Plin4	1.02898	1.31245	0.739219	1.33331	0.586004	1.32995	1.07412	2.63053	2.73115	3.01806
									Plin5	1.19971	0.874202	0.874584	1.1209	0.930604	0.963213	0.699587	0.735687	0.661815	1.04024
									Cidea	1.25755	0.765596	0.861164	1.36383	0.75185	1.11382	1.59673	1.42323	0.73919	1.21334
									Cideb	1.11321	0.834162	0.93661	1.12878	0.987238	1.3883	1.07098	1.13632	0.878126	1.34396
									Fsp27	0.599425	0.681051	2.07013	0.976431	0.672977	25.8011	40.9345	91.0937	39.3024	82.0839
									Fabp1	0.30036	2.41532	1.01723	0.771652	0.495445	2.29262	3.62307	2.76749	2.22252	2.42858
									Fabp2	0.540306	0.462774	1.34106	1.09186	1.564	2.40157	2.57994	3.12833	2.84192	3.69835
									Fabp3	0.602968	0.906915	1.48721	0.966979	1.03594	1.19685	0.520603	0.86541	0.417018	0.964572
									Fabp4	0.918246	0.514096	1.06641	1.41597	1.08527	1.91531	2.11283	2.09279	2.73543	4.01962
									Fabp5	0.697448	0.990804	0.974736	1.31528	1.02173	1.99488	2.33563	2.03167	4.81846	4.14032
									Cd36	0.398629	0.455602	1.04935	0.97992	2.11651	16.5875	7.64597	14.936	3.30559	8.2647
									Rab2A	1.09793	0.900312	0.979227	1.02697	0.995566	0.992429	0.87823	0.942387	0.945745	1.24378

## Sheet: Figure 6
	6B			6C			6F														6J
	Free-Flag	Flag-Rab2A		Free-Flag	Flag-Rab2A			Free-Flag			Flag-Rab2A										shNC	shRab2A
	0.940576	2.64697		0.881806	2.77238		PPAR γ	1.05896	1.00639	0.934655	1.39538	1.1832	1.7336								0.19551	0.34401
	1.37893	1.73902		1.12442	2.9831		PLIN1	1.11817	1.07777	0.80406	1.55059	1.25154	2.65251								0.35898	0.38642
	1.0977	1.81277		0.993781	3.08517		PLIN2	1.00103	1.021	0.977972	6.11607	5.89977	6.80909								0.21853	0.51879
	0.781463	2.18344					PLIN3	1.04522	0.808994	1.14579	13.6316	13.4257	16.5516								0.2601	0.28604
	1.04779	3.30289					PLIN4	0.681131	1.5639	0.754966	27.4128	22.2064	37.2147								0.17568	0.35911
	1.14831	2.70507		6D			PLIN5	0.978704	1.06587	0.955422	2.61765	3.15926	4.70891								0.2601	0.44017
	0.958007	2.24661					CIDEA	1.10768	1.13828	0.754037	2.71087	2.74037	3.68548								0.18555	0.34664
	1.24569	3.35295		Free-Flag	Flag-Rab2A		CIDEB	1.23526	1.06443	0.700316	23.831	19.8135	23.4065								0.87345	0.33979
	0.992521	1.33667		0.9787	1.31461		FSP27	0.768777	1.22498	1.00625	13.9126	13.4342	16.475								4.34439	0.18747
	0.77014	1.98767		1.03621	1.36641		FABP1	1.37936	1.01438	0.606263	90.9403	94.5189	97.937								0.17456	0.23947
	1.26511	3.38612		0.985087	1.41101		FABP2	1.15102	1.00417	0.844818	1.22131	1.13508	1.62567								0.46304	0.30581
	1.19499	2.60034					FABP3	0.96884	0.480479	1.55068	3.44964	3.65248	1.03439								0.9504	0.29981
	0.57537	2.25048					FABP4	0.851517	1.32135	0.827132	1.39546	1.40653	1.8271								0.03098	0.35878
	0.718741	1.78749					FABP5	1.09023	1.09679	0.812984	2.6231	2.78156	3.18406								0.18699	0.4113
	0.884658	2.34459					CD36	1.1817	0.926188	0.892116	2.94424	5.87695	4.80093								8.48224	0.31168
																					0.17246	0.06585
																					0.60096	0.2725
																					0.16203	0.34778
																					0.57331	0.16456
	6G																				0.25362	0.13658
																					0.33712	0.30892
		Flag-Rab2AWT-shNC			Flag-Rab2AWT-shPPAR			Flag-Rab2AQ65L-shNC			Flag-Rab2AQ65L-shPPAR			Flag-Rab2AS20N-shNC			Flag-Rab2AS20N-shPPAR				0.39087	0.30559
	PPAR 	1.3098	0.838518	0.851678	0.0884243	0.142108	0.141649	0.930754	1.2251	0.996855	0.116491	0.148778	0.312696	0.539884	0.578237	0.618995	0.070719	0.0855334	0.136564		0.37576	0.3118
	PLIN2	1.02206	1.00189	0.976055	0.296357	0.31138	0.295033	2.82758	2.80753	2.82664	1.25927	1.11228	1.204	0.23027	0.244099	0.23412	0.16298	0.182549	0.186948		0.75979	0.16123
	PLIN3	0.747306	0.870356	1.38234	0.388828	0.423267	0.441061	2.8576	2.69095	2.69816	0.839645	1.1628	1.24693	0.136517	0.182704	0.206671	0.277245	0.380344	0.493831		0.3739	0.1609
	PLIN4	0.771253	1.04478	1.18397	0.021542	0.00669949	0.241545	2.28942	2.09245	3.99468	1.18108	0.400369	0.89518	1.31861	1.64653	1.69578	0.0257612	0.313135	0.300027		0.19521	0.20597
	FABP1	0.971429	0.941914	1.08666	0.0378654	0.0188269	0.0465807	23.3174	24.8754	24.6107	7.03112	7.29952	6.86688	0.0944014	0.0719298	0.0845588	0.0995682	0.0965949	0.103473		0.18944	0.22612
																					0.80394	0.24163
	6H																				0.17627	0.32255
																					1.43502	0.98655
	Flag-Rab2AWT-shNC	Flag-Rab2AWT-shPPAR	Flag-Rab2AQ65L-shNC	Flag-Rab2AQ65L-shPPAR	Flag-Rab2AS20N-shNC	Flag-Rab2AS20N-shPPAR															1.054	0.19608
	0.992457	0.686372	2.47149	0.668499	0.665667	0.514901															2.91063	0.36938
	1.00215	0.662004	2.51259	0.655886	0.686469	0.514901															0.99651	0.54689
	1.00539	0.694495	2.45388	0.655886	0.669828	0.530744															0.93912	0.94902
																					1.23194	0.84824
																					1.63934	0.33606
																					0.83538	0.351
	6K																				0.43889	0.6983
																					3.60339	0.24817
		shNC			shRab2A																0.41967	0.84594
	Rab2A	0.941343	1.06494	0.993717	0.178746	0.159595	0.211693														2.04445	0.65323
	PPAR γ	0.962432	0.944812	1.09276	0.961863	0.808349	0.663918														1.08608	0.54281
	PLIN2	0.984039	0.977887	1.03807	0.422712	0.40051	0.415867														1.84059	1.02772
	PLIN3	1.03855	0.996043	0.965403	0.437986	0.636847	0.607759															1.49526
	PLIN4	0.819233	1.57474	0.606029	0.548475	0.603266	0.444242															0.73578
	PLIN5	0.89508	1.12147	0.983454	0.18424	0.443906	0.456655															0.35341
	CIDEA	1.11361	0.912829	0.973557	0.726621	0.692146	0.632714															1.39327
	FSP27	0.821193	1.32934	0.849467	0.969605	0.813843	0.876876															0.68214
	FABP1	1.01194	1.00745	0.980614	0.359319	0.416826	0.379437															0.71923
	FABP2	0.630303	0.591375	1.77832	0.468854	0.190482	0.847652															0.76953
	FABP3	1.07421	0.975152	0.950633	0.356429	0.391457	0.817815															0.55608
	FABP4	1.25895	0.664414	1.07664	0.801858	0.834606	0.751405															0.22136
	FABP5	0.951006	0.828677	1.22032	0.504507	0.533668	0.491143															0.42445
	CD36	1.11402	1.13641	0.749572	0.439805	0.366168	0.516809															0.64455

## Sheet: Figure 7
	7B								7C			7D			7E			7F
		shNC			shRab2A				shNC	shRab2A		shNC	shRab2A		shNC	shRab2A		shNC	shRab2A
	Rab2A	1.01425	1.02937	0.956386	0.150198	0.087315	0.074314		36.38792*	40.6549		3.20376	1.83747		130.661	109.797		182.9	162.9
	PPAR1	0.991471	1.10055	0.907981	0.773225	0.873978	0.6192		85.0116	67.043		3.45866	1.69282		107.529	104.808		100.9*	164.9
	PPAR2	0.896734	1.19247	0.910794	0.457827	0.627851	0.537681		102.085	106.8823*		2.33351	1.48469		159.235	100.726		226.9	205.9
	flSREBP-1c	0.979609	0.9547	1.06569	0.832992	0.719222	0.75887		73.4268	50.9468		2.0792	1.09331		138.598	93.469		206.9	171.9
	nSREBP-1c	1.14657	0.979365	0.87407	0.439475	0.366502	0.428603		89.5423	67.1421		1.67605	2.07419		173.296	88.253		213.9	187.9
	FASN	1.07689	1.07834	0.844767	0.28629	0.224896	0.289779
	ACC	1.07373	1.09533	0.830941	0.365246	0.374916	0.476183
	ACSL1	0.940395	1.01767	1.04194	0.720405	0.716563	0.62729
	ACL	1.17594	1.03464	0.789424	0.305928	0.214058	0.306256
	CYP51A1	0.895465	1.24845	0.856084	0.405653	0.319638	0.383411			the number labed with star in blue means exclude values
	DHCR24	0.934605	0.980639	1.08476	0.926736	0.899544	0.831815
	PLIN2	1.10474	1.05683	0.838434	0.363353	0.208008	0.162861
	PLIN3	0.956087	1.07618	0.967731	0.918412	0.927012	0.857998
	CIDEA	0.999944	0.944364	1.05569	0.553327	0.593375	0.553041
	FGF21	1.35753	0.799504	0.842972	2.50812	3.4114	2.4125

## Sheet: Figure S1
	S1B			S1D							S1G										S1L
	WT	KI		WT	KI							WT				KI						WT			KI
	19.5406	22.4924		28.0654	107.873						Ppar	0.843725	0.821568	1.30836	1.02635	1.22039	1.02566	0.796382	1.31317		FASN	1.21528	0.719221	1.0655	1.21571	0.99118	0.99595
	12.8797	13.1268		42.9128	73.454						Ppar	1.00575	1.03049	1.16611	0.797645	0.68179	0.938187	1.40848	1.35084		ACS1	0.898554	1.05377	1.04767	0.968362	1.12115	1.01077
	22.4463	20.4427		10.2004	61.4047						Pgc1	0.618825	0.800055	1.30052	1.2806	1.31904	1.56921	0.719622	1.76842		ACL	1.02953	1.01676	0.953711	1.10771	0.984982	1.0567
	19.92	19.891		15.808	72.753						Cebp	1.01342	0.919216	1.10163	0.965737	1.07875	1.02019	1.0176	1.10946		ACSL1	0.944154	1.0315	1.02435	0.870974	0.885497	0.646691
	21.1691	25.1749									Crebh	1.04144	1.1117	0.841564	1.00529	1.07651	0.956129	1.05055	1.27571		LPL	0.656962	1.19977	1.14327	0.978254	0.788985	0.722926
											Srebp-1c	1.06288	0.651488	1.0556	1.23003	0.937855	1.07746	2.12888	1.67696		CD36	0.947638	0.931762	1.1206	0.98024	1.0016	0.652938
											Srebp-2	0.811588	0.784118	1.52133	0.882968	1.14544	0.926527	0.645325	0.925592		ATGL	1.17674	0.594197	1.22907	1.59801	1.22639	1.50754
	S1E										Nrf-1	1.0064	0.971856	1.03448	0.987261	1.05223	1.05958	1.51698	0.834244
											Rip140	1.22989	0.915802	0.917807	0.936504	0.914154	1.15875	1.27327	1.09962
		WT				KI					Err	1.02571	0.973645	1.15796	0.842687	0.673742	1.0589	0.884272	0.877201
	Lpl	1.26159	0.647723	1.60932	0.481363	0.530333	0.643394	2.89535	1.7382
	Atgl	0.844404	0.940996	1.41304	0.801565	1.26366	1.21179	0.990917	1.19039
	Hsl	0.788844	0.984162	1.42139	0.805606	0.835053	0.9933	0.743086	1.00022		S1H
	Mgll	0.91535	0.796594	1.09643	1.19163	1.04166	0.891432	1.09294	1.0895			WT				KI
	Mcd	0.915894	0.985333	1.10097	0.997803	1.09698	1.03398	1.24716	1.12397		Acc1	0.755279	0.988746	1.13735	1.11862	1.04339	1.25566	1.06503	1.73884
	Lcad	0.816353	0.944774	1.15951	1.07936	1.21672	1.24728	0.964291	1.31943		Fasn	0.629948	0.630404	0.996223	1.74343	0.760614	1.74277	1.33373	1.60173
	Mcad	0.70853	1.00975	0.985435	1.29629	1.23059	0.912082	0.857659	1.01639		Acl	0.648902	0.755612	1.31717	1.27832	0.830113	1.72659	0.813331	1.39757
	Scad	0.909168	0.99811	0.960691	1.13203	0.994465	0.747897	0.870252	0.850493		Scd1	0.929397	0.278499	1.53224	1.25986	0.739355	1.45468	2.07346	1.60323
	Cpt1	0.709644	0.92321	1.20212	1.16503	1.06836	0.773741	0.608793	1.13696		Lce	0.663138	0.661265	1.12936	1.54624	0.618381	1.69387	0.828878	1.53765
	Cpt2	0.861793	1.04293	0.917462	1.17782	0.980095	0.746634	0.864827	0.858562		Gpat1	0.868184	0.717043	1.11427	1.3005	0.892617	1.84366	1.21968	2.01775
	Acsl1	0.8251	1.08192	1.08909	1.00388	0.875054	0.961203	1.03385	0.964378		Agpat2	0.988839	0.903491	0.814005	1.29367	0.93865	0.743057	1.20531	0.961517
											Lce	0.663138	0.661265	1.12936	1.54624	0.618381	1.69387	0.828878	1.53765
	S1F										Gpat1	0.868184	0.717043	1.11427	1.3005	0.892617	1.84366	1.21968	2.01775
											Agpat2	0.988839	0.903491	0.814005	1.29367	0.93865	0.743057	1.20531	0.961517
		WT				KI
	Cd36	0.64012	0.527145	1.6631	1.16964	1.33818	1.55356	1.31329	2.558		S1J
	Ldlr	0.921821	0.869229	1.18979	1.01917	1.04817	1.44757	1.03723	1.3502			WT				KI
	Vldlr	0.550805	0.584336	1.44051	1.42435	1.08469	1.53773	1.00542	2.03973		FASN	0.736671	0.720144	1.16915	1.37403	1.11312	1.1489	0.719048	1.32321
	Sr-bi	1.02006	0.922427	1.04864	1.00888	0.90318	0.819101	1.33722	1.25231		ACS1	0.647513	0.814986	1.23832	1.29918	1.25872	1.14522	0.944767	1.47558
	Apoa4	0.983441	0.621851	1.86359	0.531119	1.35406	2.73455	0.863104	2.51094		ACL	0.501092	0.730458	1.30665	1.46181	1.32542	1.39455	0.434248	1.36898
	Apob	1.00342	1.03952	0.98254	0.974519	0.929421	1.0532	1.04334	1.13355		ACSL1	0.884619	0.924296	1.03481	1.15627	0.908296	0.86557	0.888103	0.961997
	Apoe	0.811259	0.912607	1.04838	1.22775	0.894093	0.991773	1.52726	1.5097		LPL	0.64419	1.36818	0.807163	1.18046	0.827925	0.727521	0.767409	0.855664
	Fatp1	0.656653	0.885646	1.71515	0.742553	0.850044	0.749477	0.851438	0.630481		CD36	0.731052	0.724721	1.25418	1.29005	1.04496	0.885068	0.527923	1.14963
	Fatp2	0.867686	1.10653	1.14137	0.884417	1.07549	0.990188	0.867791	1.01033		ATGL	0.772724	0.752456	1.51069	0.964126	1.6592	1.35509	0.735755	1.26941
	Fatp3	0.972402	1.12608	1.08479	0.816728	0.926922	1.08758	0.882223	1.06222
	Fatp4	1.02665	0.922547	1.09539	0.955404	1.02272	1.02552	1.11208	1.13025
	Fatp5	0.867686	1.10653	1.14137	0.884417	1.07549	0.990188	0.867791	1.01033
	Fabp1	0.816244	0.981538	1.08872	1.1135	1.17499	1.56744	0.967335	1.24193
	Fabp3	1.29629	1.03142	0.935725	0.736564	0.865626	1.0727	0.912401	1.30053
	Fabp4	0.966004	0.461417	1.78179	0.790787	0.84629	1.8939	1.71251	2.1037

## Sheet: Figure S2
	S2B										S2E
		WT				KI						WT				KI
	Plin4	0.799009	1.18881	0.919882	1.0923	6.27773	1.318755474*	3.51625	7.94825		Cidea	1.12725	1.58855	0.893291	0.390909	4.89379	0.624200986*	8.46074	8.58681
	Cidec	1.21139	1.27498	0.968675	0.544952	4.86845	0.721069965*	12.515	11.8034		Cideb	1.04591	1.14473	1.04689	0.762474	1.18432	1.564655*	1.23237	1.17731
	Cidea	1.12725	1.58855	0.893291	0.390909	4.89379	0.624200986*	8.46074	8.58681		Fsp27	1.21139	1.27498	0.968675	0.544952	4.86845	0.721069965*	12.515	11.8034
	Lpin1	0.30016	0.512784	1.48247	1.70459	2.27966	0.822662	2.1949	0.622352
	Cish	0.14452	0.140727	2.89275	0.822002	1.32913	1.67635	0.323825	1.10706
	Enho	1.02659	0.871521	0.679133	1.42276	0.437865	0.188217	0.44593	2.1509
	Socs3	0.517512	0.692975	1.34293	1.44658	1.24654	4.34085	0.787928	1.76982
	Tnf	0.671665	1.84416	0.571478	0.912694	1.71207	2.39503	0.543301	0.382688
	Alox5ap	0.448207	0.60824	1.00288	1.94067	0.695748	0.657218	0.563582	0.324636
	Cyp7b1	0.812037	1.94168	0.797749	0.448533	1.40594	0.360439	0.88597	1.69517
	Cyp2g1	0.893699	1.17123	0.521334	1.41373	0.338211	0.329029	0.173074	1.19536
	S2D
		WT			KI
	PPAR1	1.24014	1.04454	0.715317	1.48472	1.69332	1.82451
	PPAR2	1.42978	0.935256	0.63496	1.94404	2.18224	1.79363
	CIDEA	0.694165	1.5504	0.755439	3.37092	2.76713	2.51796
	FSP27	1.18954	0.830906	0.979557	1.77205	2.28362	2.06922
			the number labed with star in blue means exclude values

## Sheet: Figure S3
	S3J											S3N
		Free-Flag			Flag-TBC1D1WT			Flag-TBC1D1S237A					Free-HA	HA-TBC1D1
	PPAR γ	1.05896	1.00639	0.934655	0.535955	0.935998	0.770012	0.890526	0.869496	0.719573		0	1	1
	PLIN1	1.11817	1.07777	0.80406	1.0804	1.34683	1.11729	1.55644	0.906536	1.25055		1	0.871233	0.986061
	PLIN2	1.00103	1.021	0.977972	0.488109	0.631511	0.824251	1.83169	1.64985	1.87678		2	0.681833	1.01301
	PLIN3	1.04522	0.808994	1.14579	1.38899	2.06768	2.0207	4.45923	5.1055	4.07173		4	0.460987	0.879298
	PLIN4	0.681131	1.5639	0.754966	3.55738	3.38719	4.44471	4.2756	6.08482	4.78654		6	0.421605	0.624382
	PLIN5	0.978704	1.06587	0.955422	0.945669	0.783637	1.13259	1.80519	1.35465	1.68559		8	0.37824	0.468899
	CIDEA	1.10768	1.13828	0.754037	1.455	1.88406	2.10799	4.01441	3.7826	3.59106
	CIDEB	1.23526	1.06443	0.700316	0.370494	0.569532	0.479675	1.71223	1.42663	1.27564
	FSP27	0.768777	1.22498	1.00625	0.689446	1.0933	1.13925	2.21265	2.03141	1.73889
	FABP1	1.37936	1.01438	0.606263	0.615639	0.888265	0.651067	3.5638	3.82813	3.43718
	FABP2	1.15102	1.00417	0.844818	0.955136	1.14349	1.16831	1.31275	1.01447	1.09826
	FABP3	0.96884	0.480479	1.55068	2.64249	2.56214	2.60949	1.49317	3.61277	2.32312
	FABP4	0.851517	1.32135	0.827132	0.960784	1.34875	1.23605	2.0783	2.13697	1.93395
	FABP5	1.09023	1.09679	0.812984	0.872205	1.25424	1.24141	2.77146	3.14244	2.7503
	CD36	1.1817	0.926188	0.892116	0.262365	0.334124	1.06349	0.908748	1.5117	0.60903

[truncated: 2 more sheets: Figure S7, Figure S8]
